# Supplementary material for: Comprehensive analysis of the Corynebacterium glutamicum transcriptome using an improved RNAseq technique
Source: BMC Genomics. 2013 Dec 17;14:888. doi: 10.1186/1471-2164-14-888 (PMC3890552; doi:10.1186/1471-2164-14-888)
Supplement: Additional file 1: Table S1 — List of identified TSSs with −10 and −35 promoter motifs for the primary sigma factor A predicted by Improbizer within 60 bases upstream of the TSSs. Table S2. List of genes with corrected genes starts by RNAseq data. Table S3. List of protein-coding genes including length and sequence of 5′-UTRs. Table S4. List of ribosome binding site motifs within max. 20 nt upstream of the initiation codon in 5′-UTRs. Table S5. List of operons, sub-operons, and monocistronic transcripts. Table S6. List of yet undescribed intergenic transcripts. Table S7. List of yet undescribed antisense transcripts. Table S8. List of yet undescribed intragenic transcripts. Table S9. Comparison of predicted rho-independent terminator for C. glutamicum and the determined transcript ends. Table S10. Verification of four ncRNAs predicted by Rfam database for C. glutamicum. [file 1471-2164-14-888-S1.zip]

Archive with 10 entries (10 files):
- Table_S1.xlsx
- Table_S2.xlsx
- Table_S3.xlsx
- Table_S4.xlsx
- Table_S5.xlsx
- Table_S6.xlsx
- Table_S7.xlsx
- Table_S8.xlsx
- Table_S9.xlsx
- Table_S10.xlsx
