# Supplementary material for: Comprehensive analysis of the Corynebacterium glutamicum transcriptome using an improved RNAseq technique
Source: BMC Genomics. 2013 Dec 17;14:888. doi: 10.1186/1471-2164-14-888 (PMC3890552; doi:10.1186/1471-2164-14-888)
Supplement: Additional file 1: Table S1 — List of identified TSSs with −10 and −35 promoter motifs for the primary sigma factor A predicted by Improbizer within 60 bases upstream of the TSSs. Table S2. List of genes with corrected genes starts by RNAseq data. Table S3. List of protein-coding genes including length and sequence of 5′-UTRs. Table S4. List of ribosome binding site motifs within max. 20 nt upstream of the initiation codon in 5′-UTRs. Table S5. List of operons, sub-operons, and monocistronic transcripts. Table S6. List of yet undescribed intergenic transcripts. Table S7. List of yet undescribed antisense transcripts. Table S8. List of yet undescribed intragenic transcripts. Table S9. Comparison of predicted rho-independent terminator for C. glutamicum and the determined transcript ends. Table S10. Verification of four ncRNAs predicted by Rfam database for C. glutamicum. [file 1471-2164-14-888-S1.zip › Table_S1.xlsx]

## Sheet: Table S1
Table S1: List of identified TSSs with -10 and -35 promoter motifs for the primary sigma factor A predicted by Improbizer within 60 bases upstream of the TSSs.
TSS	Strand	Gene	Improbizer Score (for -10 region)	Improbizer Score (for -35 region)	6 bases upstream of the TSS (-59 to +1) with -10 and -35 regions in upper case letters	Distance of -10 region to TSS	Spacer length (between -35 and -10 region)
2161	+	cg0004	7.4	4.13	ctcgaggaaattgaaattacaaatTCCAGAtccgcgaggaacacaggTAGGTTgggtttg	6	18
2163	+	cg0004	7.13	4.42	cgaggaaattgaaattacaaaTTCCAGatccgcgaggaacacaggTAGGTTgggtttgtg	8	18
5397	+	cg0007	8.5		tgccgtttctcgcgttgtgcgtggtactacgtggggacctaagcgtgTAAGATggaaacg	6
5401	+	cg0007	3.66		gtttctcgcgttgtgcgtggtactacgtggggacctaagcgtgTAAGATggaaacgtctg	10
7923	+	cg0008	7.1	3.74	ttaaatgggcgcagcgggaaaTGCTGAaaactacattaatcaccgaTACCCTagggcacg	7	19
9914	-	cg0010	6.45		gtccgcttaaacgaagcgtcgaacgccggtcttttctcatttcactTAAGATgtagaaca	7
11171	-	cg0012	6.95	4.8	cagctaaattcttgaatctaaactaTTCCCAaatagaccatacggtcTAACATgtgttca	6	16
11808	+	cg0015	8.19		tgataccaattttggggcatgcaaggcgttaaaacggcctgtggacTAAAATcggtaggg	7
14221	+	cg0016	5.51		ggcgttgttcgcaccgaagtcaagcagatccgaccatcctcccgtgcAACAATgggtgtt	6
15254	+	new antisense transcript	5.68	3.22	ggtcttcggttctatccgaggtGGGTGAgtagggtgcctgcaagtgcGATACTggtgaca	6	19
16243	-	cg0018	4.55		atgggtggatatgaaagtaccgtctaccgcgttcttttcaattagcgCAACCTtgaagca	6
16314	+	cg0019	6.48		gcgctaattgaaaagaacgcggtagacggtactttcatatccacccaTATAATgttgata	6
16882	+	cg0021	7.85		gattgtggtgatttctcctaatcatgagtgggctaatcgcacgggTAGGATcagtcttcg	8
22760	-	new antisense transcript	7.94	3.76	tacagggaagctgcaacaacgtaGTCGCGttccggatcaagtggggTATCATcaatggtc	7	17
23637	+	new antisense transcript	0.62		ttcccggttcacctttgttggtgggccgggatttttacttgctttTACGGCgtgtcgttg	8
24273	+	cg0038	6.47		atgcacaacggaaaactgctcacggacgaactagttgtagcgagcgTATTCTttgtgttc	7
26614	-	cg0039	7.82		tgtataaagtgacgctctcagtgtagaaactgagggtctcagtgaagTAGACTgacaggg	6
30697	+	cg0044	5.05	3.44	caataaagaagcgttaataaaGTTTGActtgtgcctctgacctgcgTTGACTtgagtaaa	7	19
31105	-	new antisense transcript	3.51	4.66	ggatgctcctgcgacggattcatcTTGACCaaagaatcctgtcattcCATAATcttggta	6	17
34234	+	cg0048	5.89		cataagtctcagacaccttgcggtcgcggtaatccgcataagttccaTAAGCTttacgtg	6
34307	-	cg0047	6.06		taactacatcgagcgaaatgccaaccacatgtcccatgcttttacTAATGTggggtctta	8
34378	+	cg0048	8.05	4.82	ttagtaaaagcatgggacatgtggTTGGCAtttcgctcgatgtagtTATGATgggcgtta	7	16
42581	-	cg0057	6.72		gccgaactgtgcctcaaatccctacctctacacctaggacgagtgcTAGCGTtccagttg	7
49544	-	cg0064	7.66		ttatgcatcccggtggtttggcctataactctggcgccgttcacctcTATAATgacgcta	6
51436	-	cg0066	6.4		aaacctgacatcgccgtatttcccaaacgcaactgtgtgctgagaTAAGATcagtaatca	8
52871	+	new antisense transcript	7.03		gtggcgaactcttctgcacgttctgctacgagctcaaaaccgcggcgTAAAATattagaa	6
53222	-	cg0067	4.99	3.81	cgttgtggccggagtaaaaatccATCCAAactttccgtgatgctggTAAACCtgtgggtg	7	17
55544	-	new antisense transcript	5.71	4.02	cgaaacccaaaaaaaggaaccCTCACAatccgtgagggttcctttTACTATtgtttattg	8	18
57368	+	cg0075	8.2		aagtgtgccatataccctggggggtattcaagataggggtgggggTATACTgtgggatca	8
64087	-	cg0081	7.1		tgtatcagaggtgtttaaattcccgcctctgccccagatttaaaacTATGATgagggata	7
64172	+	cg0082	7.81	3.95	gggcagaggcgggaatttaaacacCTCTGAtacagcgtttactggcTATAGTgttgcgcg	7	16
66438	-	cg0083	8.68	4.66	ttcaaccaggacggttcatatgcTTCACActttccgcgtcaagcgcTATAGTgagttttg	7	17
68635	-	cg0087	5.51		ctcctccccgtgttgttctgtgcacggggaagaggggttttctaaTATGATcacccacta	8
71854	+	cg0090	5.85		tccttggcactgttaaagatccagaagatgtagcaaccattttgggTAATTTaatcaaca	7
72019	+	cg0090	3.76	4.84	gaatcccagagggcgtggatgtatTTGCCAcagccacccagataggaGACTCTgaagata	6	17
72833	+	new antisense transcript	6.4		cagtccgggcgaccagaacatctatattcaaagccactgctctagTAACCTttgtggatg	8
73729	-	cg0091	6.86		aaatgaagcattcaggatgacaaaacccaacctcacaccaacaaccTATCCTggagccca	7
73815	+	cg0092	8.82	4	aggttgggttttgtcatcctgaatGCTTCAtttctaccctcgtgggTAAAGTtggtgccg	7	16
84991	-	cg0104	7.18	4.01	cagctcaccatttttatttaaCTCCACactaatacctgtcaagcaaTAGAATagatagca	7	19
86221	-	cg0107	5.98		tagtgaattctcacccgcaacactggtgtatttcagttacatccgTATGGTtattggtta	8
86319	+	cg0108	6.94		gttgcgggtgagaattcactaacagtttaataaaccgagatgtggctTAGGATaggggag	6
88533	-	cg0109	7.77	3.5	tgatcgaaatcgtacgcgcagagCTCGACcgggtggcacgcctcggcTAAGTTggggaca	6	18
91151	+	cg0113	7.97	4.98	attgtcggttttttagaggctCTCCCAaatattgcgttgggggagcTAAACTaatttctg	7	19
96985	-	new intragenic transcript	4.55	4.76	ctggggagctttcgctgactatcTTGACCtcggcaactacacctggCACTTTtgggatta	7	17
98471	-	cg0121	6.06		gcccaagaacccaagaaatcccaagaaaacatgctgcttatgaatTAAAGTgagcaccca	8
101583	-	cg0122	7.93		ctggtttctttgtctttgtcatccgatatctaagacaatcctccgcTAATCTcgagggca	7
103436	-	cg0123	3.79	4.4	cactatctttctgcacgccctgATGCCCtgtggattcaaaactgtgcTTTTATaggcgta	6	19
103504	+	cg0124	6.55	3.4	aaaagcacagttttgaatccacAGGGCAtcagggcgtgcagaaagaTAGTGTggtgcgca	7	18
104296	+	new intragenic transcript	6.18		tccaaatgcctcgttacgatctcatcaccgaagccggtgacggtatTACCATtatcaaca	7
107179	-	cg0128	6.23		tttgccacctaaaacaacctctcatcttcatttcatattcacttcaTAGGGTtgaataca	7
107354	+	cg0129	6.74		agctgcgtaaaaaggggtgcggtggttaaaaatccatatttgggatTATGTTgggggcca	7
111355	+	cg0131	7.41	3.87	tgtgctactgaaagatttttcTTCTGAaattctgtagaaacgctccTATGCTcggggcag	7	19
112419	+	cg0133	6.1		tgcattacggttgccttatttaccgatatttattcggtgagttactTAGTCTggctggca	7
114018	+	cg0134	8.81	3.68	ggcaccttgatgtcaaggcttATCCCAtttgtgatccctttctggcTAGCCTgggctaca	7	19
115546	+	cg0135	7.17		cgactccgaaaccttcaagaacgtgtggcactaacaattgcggacTATCCTtgggaactg	8
116355	+	cg4018	4.36		tctataacttttgtaatgaggggtttcttctttgcgatattgatgcGATTATggcaacta	7
116926	-	new intragenic transcript	5.65	3.7	atgcgaccggtggcgtcgacatcgGTGAACtcccgcccaacggctaTACCATcagttctg	7	16
117958	+	new antisense transcript	4.92	4.28	accgggtatttcagcaacatcaGGGGCAgtgtgtggtgtcgaatctgGATAATggaatgg	6	19
118558	-	cg0138	7.1		cgtcacacgaccaaccattgctaaaagtcctggccagaaaactctcTATACTgtgcagca	7
119590	-	cg0139	3.3	4.63	agtgttcattcggttaggtcagggTTGACAttctttaggaattagcgAATTCTgatcaca	6	17
119766	+	cg0141	6.77		ccgtataggggtttaaatgatcatttttagtgaccgaataatcattTACACTgtggccta	7
120022	+	cg0141	7.23	4.89	cataaaagatgcgttggtgctcTCTGCAcaatgtttctttcggaacTATTCTggcgacca	7	18
120923	-	cg0142	8.5		catcgatgcacttcttacgcaggtaactgtctaaatccgttgcgcgcTAGGGTtgaggca	6
124122	+	cg0146	5.73	3.92	taacataaaaatgttagaaagtGCTGGAtctaacaacatttccgtggTAACTTtttcaca	6	19
124803	+	cg0147	7.15		cgttgattgggattggtagcgtgcgtgtgttggtggtggattctagTAAATTtggttcgg	7
125991	+	new intragenic transcript	8.23		gagcgtacgccgaatcgtcccgcagcacgtggcgttttggctggacTAAACTgtgcaacg	7
127999	-	cg0149	6.94		agtgaatcaaatcggaatttatttattctgagctggtcatcacatcTATACTcatgccca	7
128198	-	cg0149	5.93		aatcggcagcaaagtttcttaaagtttctaaggcaactgcaacgaggTATTTTagaactc	6
128583	-	new intragenic transcript	4.31		cacccgttttatgatggaaacggaagaactgggcgctaccttctcgggaTACAATtaagc	4
130056	-	cg0151	7.6	3.7	acgccttggttacttttgcgtgGTGGGActttagatcagttcgaccTAGAATcggcgcca	7	18
130146	+	cg0152	6.01		gtcccaccacgcaaaagtaaccaaggcgtacatctacccggcacttTAAGATcagtggca	7
131712	-	cg0153	8.04		cgtcgtagagatcgaaaactcaaccaaatttcttgcctaaggcttcTAGGATtgtcgtta	7
131803	+	cg0154	8.17		tttggttgagttttcgatctctacgacgcgtcatctcaattccaccTAGGCTtggatgca	7
133895	+	new antisense transcript	4.29		gattgccacgcctgcatgaatccatggacttggagcgagttctagagGAATATtgggacg	6
134114	-	cg0156	7.29		ggtctagataacaagacccctattagacagcgttgtctatgattggcTATGGTttaccta	6
136543	-	cg0160	7.92		gcggcgaaacttcaataaatccctagactgcaaaaaatggttaggcTAACCTtatttcca	7
136698	+	cg0161	6.11	3.91	gttaattacgccttttttacctaGGCGGActagctggtgattcagTAGGATttcatttcg	8	16
143540	+	cg0166	6.72		aaccaaattggcgcctctatcgggtgctcaccacacctgaacagtcgTAGACTctttgta	6
146431	-	cg0168	4.51		ttcggttagtgcgcgatctccctgatctctgactcatacatccaaTAAGATccagacata	8
147092	+	cg0171	7.98		gccacgtcaatggttatttttcatagctttgaccaggtaattctgggTATGATtatttca	6
148123	+	cg0173	6.77	3.8	cggcaacaacccccgcgtcagGTGGGAttatgccgaaaaaatcgcTACGATagccactta	8	18
151336	+	cg0176	8.06	3.97	gcgacgacgtgcgcttcggtggagGGCTCAtcgaaaagcacgcaggTAAGCTtttgctcg	7	16
151488	-	cg0175	7.44	3.89	tgtgttgtttaaagtatatggctgTTGAAGtgccattttcgcggatTAGCATgggaatca	7	16
151542	+	cg0176	6.23		actggtgattcccatgctaatccgcgaaaatggcacttcaacagccaTATACTttaaaca	6
152441	+	cg0177	7.86		gggcaaactctaagaaatcatcctggtttgtggcagggaacattccTAGGATgggaggca	7
155970	-	cg0178	7.79		tggtgaaagatgcacgacctggaagaaccatggaaaactactaaagcTAAAATagcgaca	6
156822	-	cg0180	6.09		ttggtggaggggatcgtcgaaaagcgtaggcactaaagttctcctgCACAATggaggata	7
158870	+	cg0184	6.93		aatcggtggcagggtagtgggttagccccgcccccaggacgtcacTAGACTtaggcacta	8
160401	-	new antisense transcript	6.88	4.72	gttactgccctgttataaaaaacTTGCACtcagaagttgtgctggagcTATACTgtacgg	5	19
160471	+	cg0187	6.22		agctccagcacaacttctgagtgcaagttttttataacagggcagTAACGTttactggta	8
162269	-	cg0188	7.76		actgttgatattttcactttccaaccagcgacgtgagcgcacgcacTAAGGTtgtgccca	7
162397	+	cg0191	2.96		gggggtgagattggaatgatttcggcccgggcgctcgaaaaccgtgaTAGACAcaatgaa	6
162954	+	cg0192	7.9		ccccaggtaggggcattgtcgcaaagcccaactacagcaaggtgcgTACGCTggtggcca	7
165615	-	cg0193	7.48		aacccacttgtggcaccaaccacaaaccctgtggcggtaaatccccTAGAGTaggccaca	7
165718	+	cg0194	6.75	4.11	gtgccacaagtgggttgagcgtTGGGGAtcatgtccaccccagaaggTAGCCTgtcagtg	6	19
168981	+	cg0197	5.6		gttttagaaaattttcggaaatgtattgctttgtcaggacaatgtgtTATTGTcatgaca	6
177260	+	cg0205	5.16		tcgcaggccctaacgcatgggatggttacctggttgcactgtcatgcGAAGCTggtgtca	6
180843	+	cg0208	7.41		ctcctagagtccgtttgtaaaacctagaattccgaatacgttccgaaTAGGGTgggggta	6
181520	+	new intragenic transcript	6.63	3.83	cgctgttgaccacgccgacgaacTACCGActtaaaggtgaattgggTATCGTtcaccata	7	17
182740	+	cg0211	3.85	3.26	cttctgtgattttctcttgaacTATTGAcaggacatttaaacaaataTAGCTTgtgttgg	6	19
185189	+	cg0214	6.38	3.97	tgcgcttttaaaaagatgcttatcGACGCAcccctccttctgcataTACGATcgagcaca	7	16
186328	+	cg0215	6.08	5.03	caccccaattttgaaaagaaagtTTCCCAtcagcgcagattcatggCAGACTagacgtta	7	17
187688	+	cg0218	6.9		tcggagatttcctgtatacatcaacaattgccctttaaccaggagTATTCTtagcttcta	8
189737	-	cg0221	7.05	4.47	gtccattacttaagcaccaatCTGCCAtaatttttaccccaacgcaTAGGCTtaacggtg	7	19
189786	+	cg0222	5.04		ttcacattcacaccgttaagcctatgcgttggggtaaaaattatggCAGATTggtgctta	7
193416	+	new intragenic transcript	5.46		cacaggtgtgtggggccttacttcatcttgctccaccaccatcatTACGCTtttcttata	8
193788	+	new intragenic transcript	3.11		aattatctccggagcagatttctggtcttttagccaccgagcatgcTAACGAtagctcta	7
194355	+	new intragenic transcript	7.49	4.69	cgaatggattggtcagggattttTTCCCGaagggcactaattttgcTAAAGTaagtgacg	7	17
195072	-	cg0228	6.9		ggaaaacgggaggtcagattacgctcttgtgttacacatcacaggaTATGGTagaagatg	7
203245	-	cg0233	3.99		cggaaatttcctgattagtatccttacccagcaccattttttgtggTTTGCTctaagtta	7
206931	-	cg0235	7.06		acccaagccctatgcgccaagtcggtggtaatgggggccatcaacTAGACTcgatcaacg	8
206942	+	new antisense transcript	3.76		gttcttgcgcagaaccctttagtttcttcgactcaactacatctgaCACGTTgatcgagt	7
209038	-	cg0236	2.89		tacttgtaattttgctcctcgatcccagcaatgctcgttgagtatgaAAGACTtctatca	6
210060	-	cg0237	5.36	4.73	atcccgcacctccgcagagaacTTCCACgccatgtacccaggtatggAAGGCTggttgaa	6	19
211184	-	new intragenic transcript			attgcccgtggcatgggtcgttcctatggtgacccagcccaaaacgccggtggccttgtc
211457	-	cg0238	7.56	4.86	tggacgatttcacgcttgtcTTCACCacctgaaaattttcgggggTAACCTttaaaggcg	8	19
211459	-	cg0238	8	5.12	attggacgatttcacgcttgtctTCACCAcctgaaaattttcgggggTAACCTttaaagg	6	19
211760	-	cg0239	6.83		ctgcaatctcatcctggtatccatgttgccaagactactcactgatTAAGGTggtgggca	7
211796	+	cg0240	7.8	4.89	ggcttttttgaatctttcaaacaTGCCCAccaccttaatcagtgagTAGTCTtggcaaca	7	17
212765	+	cg0242	8	3.84	ggaggtccagccactgccgcttgaCACCGAataggacaaatgggtcTATCCTggggcgca	7	16
213677	+	cg0243	6.36	3.62	ccgtggatcgcctggacatttaTAGGGAgctgctgtgtttctaggTATTGTgtaacctcg	8	17
214122	+	cg0244	5.35		ggtcatcaacttcatcgtccaaagaaccatcattttccgagtgaagTAAGGTacccctca	7
216092	-	cg0246	6.22	3.43	agtcgccgaaggggcgggttaatCTGAGCgatttgtgatggcgtggCAAGATgtatgcca	7	17
216713	-	cg0247	7.85		cgcccgccgccgcaccaaagcaaccaaagccaccgccaagaaacgccTAGGATgacccta	6
218733	+	cg0250	4.65		cagccgagttgcagccacaactcatgttgcttgaatccgcggacgaTATCGTtccaggca	7
218837	-	cg0249	7.35		catgaattcacctgtcgtcgatacccaaaaatcactccaccaccacTAGGGTgtcttatg	7
218936	+	cg0250	8.1		cgacgacaggtgaattcatgcacgtttgagtgtcccgtgtgtggggTAATGTtgtccaag	7
219549	-	new antisense transcript	7.23		agcatgacgatatcggcttcccactcgtctaggcgcagggggcggTAGGCTgcgtaggtg	8
221132	-	cg0251	8.29		gtggcaactctgacgtcaatcggcgcaacgatctggaataaccggcTACCCTcgaatgca	7
221930	+	cg0253	7.69		ttctgattcttgggcggtcggggctttatccgaaagcactgttgccTAAACTagggcaca	7
222085	+	new intragenic transcript	6.4		cccgcccgctattcctgcatggaaggccactgcggaacttgccaatgTACGCTgacggga	6
223695	-	cg0254	7.07		cagtgccagtggctagggatttactaaaaatcgggtaacacgcgcgTAGTATttttcgca	7
227489	-	cg0259	8.8		gctggtctgcctaaaggcgacgcgctacctgtggcgcggattgcgggTATCATgggtgcg	6
230546	-	cg0263	7.43		gcgtttaatttccacccaatcccactgaaagtttcccaccccacagtTATGCTgattaag	6
230644	+	cg0264	6.66		gattgggtggaaattaaacgctccttgtttaagtactgcgcctttccTACGATtagttca	6
233283	-	cg0267	6.53		acctgcaggtaaatgacttaatcggatgcgtgtccataggggctagTACTGTgtaaatca	7
236213	-	cg0272	6.51		ttggtctgggtacttctccggtagaccatcactctgaataagggggaTAACATatagtta	6
236287	+	cg0273	5.94	3.09	ccccttattcagagtgatggtctACCGGAgaagtacccagaccaaTAGCATcgaccaacg	8	16
238179	+	cg0275	6.1	2.82	cttcaaacaggatttaatctaaaatctTAAACCtcgtattttccctgaTAGGCTcagatg	5	16
238181	+	cg0275	7.17		tcaaacaggatttaatctaaaatcttaaacctcgtattttccctgaTAGGCTcagatgcg	7
239838	+	cg0277	4.92		ggggaggggctgaacgtgatctttctaccaattcgcactgcgaacgtTAATATtccctcg	6
242903	-	cg0279	6.51		ggccatcctcttcagtgttcatagagataaccgtagtaggtatgtgcCACACTtgtcagg	6
242941	+	cg0280	7.07		gggaaatgtctttggtagtcacctgacaagtgtggcacatacctacTACGGTtatctcta	7
243977	+	cg0282	6.27		atttatatcaatttcagggcgtggcgagcttttagtgattcacgctccTACGGTgggtat	5
243979	+	cg0282	7.7		ttatatcaatttcagggcgtggcgagcttttagtgattcacgctccTACGGTgggtatca	7
244485	+	cg0283	6.42		agccggtttttttgcattcttaaccaataagtgcggatgaattgctcTACTCTgtggtca	6
244864	+	cg0284	6.67	4.45	gaagcgtcggatctaggagattttCTCGGAttcacagctaccgcaggTAAGTTagtgggg	6	17
247320	+	cg0285	7.54	2.83	ggcaccgcactggagaaggaATGGGAggagaagcaggctgcacgtTAGACTtggcaccta	8	19
249295	-	cg0286	8.35		ccacgatgaaaccaacatgagagttttttcatccacgttttctggcTATGGTtgtggacg	7
251953	+	cg0289	6.71		ccaccgttcaggagaacccatccgaaacatggcggcaagtgaacatcTAATCTagaaaca	6
254336	-	new intragenic transcript	6.96		aatggtgcgcgtgatgatgggtctgtacaggagagggttggtggtgTAGCGTcgctgtta	7
255854	-	cg0293	3.96	3.92	cgatgtcaccacactaacggctgATGACAaacgtgacctggtcatagGATACTtagctca	6	18
256434	+	4.5S RNA	7.92		agaaactcaaatccgctcgcagttggcgttttctggggcggttcagcTAGAGTtatgcga	6
256546	+	cg0294	6.76		agggtcagcgagctctgacgggtgcgcgggatcccctaaaacgtcTAGAGTagtggcttg	8
258552	+	cg0296	7.98	4.32	tggcggagcaagaagtcgatctTCTGGAtctgaaacgttaagacggTAGGCTcaattccg	7	18
260891	+	cg0297	4.04		atcgcgatggaactgcttgctcaggaactcggcgcgaaacctttgtAAGACTcgtttgta	7
261369	+	cg0298	5.07		aacgcagggccgggttctcgatgaacccggcttttgtcatgtatgcGATACTgttccttg	7
264567	-	cg0300	6.54		gggaagaaagtggacgtcgaaaagcgctagtgccacttgcttaacTAGACTcgtttttca	8
265679	-	cg0302	7.9		cgaccatttgcatgccttgaaatgctgtgaaacctctctaagcaacTAGAGTtgtaaaaa	7
268137	-	cg4015	6.27		taaaagaaaactcccccgagttgctacccacaccacaaagttgttgTATGCTtcaccaca	7
268139	-	cg4015	5.62	3.94	tttaaaagaaaactcccccgagttgcTACCCAcaccacaaagttgttgTATGCTtcacca	5	17
269335	+	cg0306	8.51		cagaaagaaaacactcctctggctaggtagacacagtttataaaggTAGAGTtgagcggg	7
270068	+	cg0307	7.34		gctgcgcagtgttgaatacgctcgtgcattcaatgtgccacttcgcgTACGCTcgtctta	6
270070	+	cg0307	6.77		tgcgcagtgttgaatacgctcgtgcattcaatgtgccacttcgcgTACGCTcgtcttata	8
273210	+	new antisense transcript	4.4		gaaagttttttgagaggttgcacctgcgccctagtactaagaactgatgTAGAGTttgtg	4
273212	+	new antisense transcript	6.74		aagttttttgagaggttgcacctgcgccctagtactaagaactgatgTAGAGTttgtgga	6
273274	+	new antisense transcript	5.05		gatgagttagaaatcccaggttgtagacgtcgtgggcgatgcaccatTACTTTtaaataa	6
274281	+	cg0310	6.38		ttacgtaagggctgattatttggtggcgcgaagtgacattctgatgTAGACTatcaatca	7
278320	-	cg0316	4.06	4.44	aatagatatagaacacattctaTTGCAGggaattatcaagtttcaTACATTgtcctcgta	8	17
286294	-	cg0326	6		tttagcagggaggcgcaccgaaatgtgctcttgctaactcatcaagTAGTTTtgtaaata	7
286382	+	cg0327	5.51		agagcacatttcggtgcgcctccctgctaaacctcgaaacaataacTAGATTgcacacta	7
286942	+	new intragenic transcript			agcaaaatccccgaagccgaagacctgcgcaaacaaatcaccgaagtccgaggacacctc
293502	-	cg0334	8.46		attttgtcttttagttcactcatgtttgcccagagtactccccaggTAGGGTgaataagg	7
293537	+	cg0335	7.86		tgagtgttttagcgatagttgacaccttattcaccctacctggggagTACTCTgggcaaa	6
293539	+	cg0335	7.42		agtgttttagcgatagttgacaccttattcaccctacctggggagTACTCTgggcaaaca	8
296388	-	cg0336	7.87	4.22	ggctgacattgttggagtcttgggTTCACGattcccggggttatcgcTAGGCTgttggag	6	17
296901	+	cg0337	6.24		ctgaatttaatgagttgagctgtggtaagactagtgaactgcagaTATGTTggacaattg	8
297006	+	cg0337	7.71		tgcccccgttggtgtgatgcattcgacagcaaattggctgtgtgacTACACTtgcgagtg	7
297631	+	cg0338	8.9		gctagcaagaagcacgcccccgaagccttagaaatgcgttccccggTAGGATgattgcca	7
305876	+	cg0349	8.41		gcgctgctatttttctccccagttctacgaaatgacttattgtgacTAAGCTtgagcgca	7
306119	+	new intragenic transcript	6.45		attccaaggctgaggaggtgggtttgattcttctgacccaccgtcacTATGATcatgctg	6
307582	-	cg0350	7.73		tgtgacattttagccaaatgcactaacatggtgaccaattgcatagTAGAGTggtctttg	7
307605	-	cg0350	7.96	4.08	tattgaaattacggtttctaaagtGTGACAttttagccaaatgcacTAACATggtgacca	7	16
307784	-	cg0350	8.4		atcgagtcttctttcctgcactccaacgctccgcagaacactgaggTAAAGTtagcaaag	7
307909	-	cg0352	7		gtaatggaacccatacccttaagttagcgcggatttgattcatcatTAGAATgactccca	7
307955	+	cg0353	6.06		agcaaacctgtcatgggagtcattctaatgatgaatcaaatccgcgcTAACTTaagggta	6
308594	+	cg0354	6.78		agcctgagtggaccatgttttcacataggctgatcttccacggacgTAGGATatgtcata	7
310074	+	cg0356	7.73		tctcgcaacaatgagcgtatgcgttaggctgacgggctccggtggccTAAAATcgaagcg	6
313494	-	new intragenic transcript	6.68	4.76	cgaatgtccagtcacgctaaacTTCACCcaagatgagatttcgtggCACGATtgggaata	7	18
313524	-	cg0359	6.89		gcgtcgacaagcatcgtttaatatgtatatcgaatgtccagtcacgcTAAACTtcaccca	6
313552	-	cg0359	6.23		acagcagttagtggcatggtgggtgggggcgtcgacaagcatcgttTAATATgtatatcg	7
313652	-	cg0359	6.85		ggcatcggaaccggagttgttgccggcatcgcagctgttacagcaggTAGTATctggtgg	6
314464	-	cg0360	8.15	4.22	gtaactttagtttctttctcagtcTTGGAAagttgccaaaaagcgcTAAACTatgcggtg	7	16
314679	+	6C RNA	5.55		cgaataaataatcgggtttgatgttgtcttgtggcgtttgatatgcCATAATttcaggtg	7
321791	-	cg0370	6.15	4.1	gaaactgcgacctgggaacaagtctTTCACGtttaaagcccaagcgaTAGTCTattagga	6	16
321838	+	cg0371	4.67		acgtaaaactaatcctaatagactatcgcttgggctttaaacgtgaAAGACTtgttccca	7
322648	+	cg0373	6.88		cgcggaaatcacccgaatatggctagggtgtgcaggagaccccattTATACTgtgtaccg	7
322656	+	cg0373	5.84		tcacccgaatatggctagggtgtgcaggagaccccatttatactgtgTACCGTgttaggg	6
322779	+	cg0373	6.88	3.14	cccccgcgaagagcaccggattCAGTGAaagctactcacttgtggtTATGCTttcccaag	7	18
323360	+	new intragenic transcript	2	4.82	atggtgttcaatgagatcacgaagcCTGCCAttttggctgcggcggaaAACACTcgtgag	5	17
328219	-	cg0375	6.43	3.54	ctacactacttcctcactacatcCTCGCGatgtcgcaccggcacgtTAGAGTattgagca	7	17
328284	+	cg0376	6.97	4.21	atactctaacgtgccggtgcgacaTCGCGAggatgtagtgaggaagTAGTGTagagatcg	7	16
329842	+	cg0378	2.04		tactgcctggattccatttacgatggaacatttttgaagaatacctcgTTGAATctagtg	5
329906	+	cg0378	6.79		ttccagcgaaaaccttccaaaactgaccaagtttaagaagattcgcTACCCTatgaatca	7
334979	+	cg0387	7.34		ggatggcctacaagtacggtcacggacttaatttctagattgtaggTAGTCTcgtgggca	7
336782	+	cg0389	7.32	4.57	ttggaggaatggattaaacgCGGGCActaagccccgaacgattagTAGGCTtgggcacca	8	19
337570	+	cg0390	6.46		ttaaagattggtctggccatttcctccatatgggggtgtccgcgctTAACATgtctgaca	7
338794	+	cg0391	7.97		gtctgatcattgtgagttttagtgcacgccgattctgagaaacaacTAAAGTgagccaca	7
341280	-	cg0394	6.3		cactggggtcggtggcacctaacaggaaaatcagccatcatgcacTAGGCTctattccta	8
341357	+	cg0395	5.21	4.44	catgatggctgattttcctgttagGTGCCAccgaccccagtgatgaTAACTTgattgtca	7	16
342390	+	cg0396	8.67		ccccacattgctcaaaggaattgacaaggcgcttcgcaaggccgagTAAGGTgggcaacg	7
345403	-	new antisense transcript	5.66	4.67	ggaacagtcagggtgacagttgccTTGCCGgtgctgtcaaactgaggAACGATggtgtta	6	17
346564	-	cg0399	3.24		cgcgcaagtggggatgacccccgattgcatataccaatccagaaacaGAAAATtgtcaca	6
346782	-	cg0399	7.6		tatttctcagaaattagtaccactctgattcaaaatctaagtgatgTAAAATagcctttg	7
348020	-	cg0400	7.87		ggaggggtgcgtcgagaagcgctcgtaggcgcttttgatttttcggTAGGCTaactgggg	7
351330	-	cg0403	7.03	4.23	gcgcatcgacaacagctactaactCTGCCAgctcgcccggacgaacTAAGGTagacggca	7	16
351976	-	cg0404	6.78	4.62	tatctccaaaagctaataaaacccTTGCACtgacaaataaggcgaccTACCATgactctg	6	17
352313	-	new intergenic transcript	7.9		agagggaaaaggccatttttaatcgaaaatttgcgctaatcacggggTATAATgcgaaaa	6
352694	+	cg0405	4.84		tggggaaagagttaaggataaccttgccttaattatttgagttacagTAATTTaagtgaa	6
354491	-	cg0407	6.29		ctgtgaaaaacgtggtagttcagttttactttgttaaacaagttgcTACTATtccacaca	7
357231	-	cg0409	7.8		aatcgctgatctacacctggatcgagaagactttggatcagcagggTAGCATttaatacc	7
359241	-	cg0410	7.01		gcgccctcggaagccgccttaaaaaacctgccggtcaaaagatcacTAACCTgaacttca	7
359386	-	cg0410	7.49		atctacattccttattctgctggcgttacaattcagggccaaacccgTATGATgaaaaag	6
360308	-	cg0411	5.73		aaggggagcgctgacagaaaatagtaataattttgacagctcgtgcAAAGATgattggca	7
361091	+	new antisense transcript	6.66		ataagggatacccactgttgctggaatactggatcccagtcggaatcTATAATcggggta	6
363237	-	cg0413	5.52		tagctgctagttttacccacaacgggctgaacacacagctttggttTATATTgtcgatta	7
363243	-	cg0413	3.28		aacttttagctgctagttttacccacaacgggctgaacacacagcTTTGGTttatattgt	8
363276	-	cg0413	6.65		tgtaaattaaaggtgcaccacaatctttggcgcaacttttagctgcTAGTTTtacccaca	7
363321	-	cg0413	5.36		tcgaaaaggtaaagcgcctgttaacgtaatagcttgaaatatagatgTAAATTaaaggtg	6
363325	-	cg0413			tatttcgaaaaggtaaagcgcctgttaacgtaatagcttgaaatatagatgtaaattaaa
363346	-	cg0413	6.46	4.14	gttcagagatttttggctcgttatTTCGAAaaggtaaagcgcctgtTAACGTaatagctt	7	16
363351	+	cg0414	5.25		agctaaaagttgcgccaaagattgtggtgcacctttaatttacatcTATATTtcaagcta	7
363366	+	cg0414	4.61		caaagattgtggtgcacctttaatttacatctatatttcaagctatTACGTTaacaggcg	7
363698	+	cg0414	7.52		cttaaatttcatgtcctgccccacaaatttggaaattgcgctgaacTAAAATcaatttca	7
363715	+	cg0414	6.37	3.76	gccccacaaatttggaaattgCGCTGAactaaaatcaatttcaagcTAAATTaaggaacc	7	19
363791	+	cg0414	5.56		tcagcgctggattttttctggcattttcttggcagtcagtgagttgcTAACGTtctattg	6
365578	+	cg0416	6.88		gggggcatcgaaaatccattgtccagctaagcccgcgtgcaacccgTAAGGTtttcactg	7
365754	+	cg0416	6.24	4.34	cttagccgcagtgaattgaatccTCTGGAtaacctcgcagatgaagaTATTGTtgacccg	6	18
367084	-	new antisense transcript	5.12	4.09	caaaggacaacaccgacaacaATGACCgagatagaaacgtttagtgTATCTTcgaagcta	7	19
367384	-	new antisense transcript	7.03		ccaagaaccggcacaccacgtacgcgttgccatgctaattcagggtTATCATcaataacg	7
368419	+	cg0418	2.5		tccggcgaggttctcatccttgacatgggtgagcctgtaagcatcctTGAAATtgcacag	6
370532	+	cg0420	6.55		accctgagcaattcttgggctcgagtcttcttatagtttacagatgTAAAATattttgca	7
370581	+	cg0420	5.73		aatattttgcatctgagcagttagaaacggtatgtcggtagtaaccgaTACGATttattg	5
371169	+	new intragenic transcript	4.31	3.54	cgcaccctcgttttaaaggaagAGTGCAagtcttaggttatggcagTATGAAtggagttg	7	18
371774	+	cg0421	4.18		cgtttcaatcgtgatgatgtcgcagctcgtttcagtcatttcgtggAACAATtcaaaaaa	7
372324	-	new antisense transcript	3.64	3.51	gacgatttaaatggaccctaaaCTGAGCagtgattccccccaacaggTACACAatagata	6	19
372352	-	new antisense transcript	7.48		gcaagagataaagctccaaatcgcaggtgacgatttaaatggacccTAAACTgagcagtg	7
372444	-	new antisense transcript	5.94		atattgtttgaaccacaagagcttgaactccataacccttcattgcCATAATtacggcca	7
373416	+	cg0422	5.89	4.33	aaagaagattaaaaaagatattCGCCGActagttggaatcggaatgcTAGTTTtaaagag	6	19
373451	+	cg0422	6.5		gaatcggaatgctagttttaaagaggcgttgaggggtagtatcgcgTAAGTTtattagtg	7
373893	-	new antisense transcript	6.38		tgatcatctttttcaagaattttacaacctagctgttcccagaccaTAAGATgaagatca	7
375137	+	new intragenic transcript	7.13		gctttggtggcttagttataaagttgggtgaaaattttagcaacttTATAATtgaaggca	7
376799	+	new intragenic transcript	5.32		gttttgatcagcatctattcgtctagattaattaagcctcttcaagaTATTCTatataag	6
376895	-	new antisense transcript	5.98		ccgtactctccgaacaaagcactactaggaacttgcgctccaaggTAGACTaccttggta	8
376915	+	new intergenic transcript	5.1	3.64	tacaagaagaattcaagggaagTAGCGAaaaaccgcatctaccaaggTAGTCTaccttgg	6	19
377806	-	new antisense transcript	7.03	4.41	ccgacgaagatggtcaccaggTTCGACggctaacctggctttcgagTATACTtccataca	7	19
377829	+	cg0427	7.97		ttacaacgacccgcgccaccttgaagtcgatgaacatgtatggaagTATACTcgaaagcc	7
378496	-	new antisense transcript	6.4	5.11	gacgacttcatcaacgatgatctTTGCCAactcttcggatttagagTACATTgatcttcc	7	17
380298	-	cg0431	7.11		tggccagcgctacttattgggttgttgtatttcagtcggcatcgtttTACACTggactca	6
380902	-	cg0432	8.84		gcaataagcgtatgatcttcgaagttttaaatcaatttgtctacgcTAAAATtgccagca	7
380962	+	cg4009	5.67		gctggcaattttagcgtagacaaattgatttaaaacttcgaagatcaTACGCTtattgca	6
381196	+	cg4027	3.1		ttgatgatggctaaagaccaactagacatcgtaaaggatgctgtgtTCCACTgaagaaca	7
381491	+	cg0435	8.39		ggtgtggtcatctcacacctgcgatgtatgagattcggggttctgcTATCCTgaaatctg	7
381497	-	new antisense transcript	1.35	3.89	aactttagacgctaattatggggcCTGACCcctggaaagtagacacagGAAATTtaatca	5	18
381726	+	cg0435	4.03		ctgagggcgaaatattaagtgaaactagaacgaggtcggagagtgTAATTTaatttagtg	8
381861	+	cg0435	6.86	3.92	gtattgcgaatcacctttctttccgGCCGGAatcaatctcagcgttcTATACTcgtcaag	6	16
383911	+	new antisense transcript	5.94		gtgtgttgcgcttgtcaagcaccccaaaacttgacgtgtggattcgTATTATcagtttca	7
383932	+	new antisense transcript	6.55		ccccaaaacttgacgtgtggattcgtattatcagtttcatagcgtgtTAAAATcacctta	6
383962	-	cg0436	6.52		tcttcaaaatcaagaaaagttaataaacaaccagcaaagtagtggTAACTTtgtctgcta	8
384086	+	new antisense transcript	7.86		cattttggttagtggaagctagtgaagaggatccaataatgaccacTAAGGTtaaaccta	7
384416	+	new antisense transcript	6.68		taaattcttgccaaatatggagacgcgctacagagtcttcactgtaaTAAAATgatttta	6
384483	+	new antisense transcript	5.95		tctggaaagtataattacgggtcctactagcaaggggccccagacTATAATtcgatttcg	8
384966	-	new intragenic transcript	7.24		tatgcctgcttatattaattttccgaaagaagaagtttcctgatgcTAGTATttttacca	7
386165	+	new antisense transcript	4.38		gttcgcaaaccgatttaatagattgactgcaatattcgtcataagcGATTGTtgggatta	7
386228	-	cg0438	5.57		gagaagctattcttcaatatttcgatgtaagcttattgcccatcaagTAAATTaaagcag	6
386246	-	cg0438	6.71		ttctcttatgccccagaggagaagctattcttcaatatttcgatgTAAGCTtattgccca	8
386435	+	cg0439	5.64		ggatttatagaccctttcaggatctttttcaaaatgtaattcattTATGGTtgcgaatta	8
386446	+	cg0439	6.07		ccctttcaggatctttttcaaaatgtaattcatttatggttgcgaatTATGATcgctata	6
386455	+	cg0439	3.74		gatctttttcaaaatgtaattcatttatggttgcgaattatgatcgctaTATGCTtttag	4
386457	+	cg0439	5.73		tctttttcaaaatgtaattcatttatggttgcgaattatgatcgctaTATGCTtttagta	6
386462	+	cg0439	1.28	4.29	ttcaaaatgtaattcatttatggTTGCGAattatgatcgctatatgctTTTAGTaaagag	5	19
387254	+	new intergenic transcript	5.62	3.78	tgcgcgctaaaaaagtagaaatTATCGAcctttaacgccattgtgatTAGTATtttggcg	6	19
387257	+	new intergenic transcript	5.16		gcgctaaaaaagtagaaattatcgacctttaacgccattgtgattagTATTTTggcgttg	6
387333	+	new intergenic transcript			caaatagttcatttcggcagagtgctaacggttaggcactattttccgttagttcttttg
387693	+	cg0441	7.72		gaaaaccaaccgcacccggatgcacgacaatgacccactaaacacgTATCCTtgaatgcg	7
388751	+	new intragenic transcript			attgctggtgcagaaactcagactcttggtgattacatgatgatgccacgtgcaaccttc
388754	+	new intragenic transcript			gctggtgcagaaactcagactcttggtgattacatgatgatgccacgtgcaaccttctgc
388883	+	new intragenic transcript			aaggttgcttccttcccattctctgcaaacggtaaagcagttggcctggcagaaactgat
389177	-	new antisense transcript	4.45		accgaattttagaaataattctctttgataatcgaaaagtttgtgtGAGTATgagcacta	7
389249	+	cg0442	6.46		cacacaaacttttcgattatcaaagagaattatttctaaaattcggTATCGTctaagaaa	7
390234	+	cg0443	5.88	3.72	aggaaaccgccttccacattGTGGGAggcggttttctcatgcgatTAGAATcttatgcca	8	19
392208	-	cg0444	7.99		ttgcaacacctcagtgccaagagtggttaaggtgatggtgatcacgcTATAGTtgcgcca	6
392688	+	cg0445	3.46		gggtcatgggggagcgccccgtgactggttaatgccccgatctgggacgTACAGTaacaa	4
392690	+	cg0445	5.91		gtcatgggggagcgccccgtgactggttaatgccccgatctgggacgTACAGTaacaacg	6
392693	+	cg0445	4.41		atgggggagcgccccgtgactggttaatgccccgatctgggacgTACAGTaacaacgaca	9
396128	+	cg0448	8.08		tctccctcctcccactgggtaaggaagagcgcggactgcgtgcacgTAAGATggttgatg	7
396276	+	cg0448	7.44		tgtcaccaaggaacgtgcgcgtgcagctttccgaggcaaagacgacTAGTCTttaatcca	7
398206	-	cg0450	6.14		gtacgcaggggtggacacgggggcaggacacgggggaagatcagggTATTTTaggggtta	7
398278	+	cg0451	4.63	4.5	accctgatcttcccccgtgtcCTGCCCccgtgtccacccctgcgtaCATAATaggacgca	7	19
399529	+	cg0452	5.9	4.93	tcgaactcatggtgggcaaagaCCTCCAatacatccgccttaatggCACAATtgtaggtg	7	18
399563	+	cg0452	5.61	4.42	ccgccttaatggcacaattgtaGGTGCAttagcaggactggccattTACGCTatttccca	7	18
404733	-	new intragenic transcript	6.61		gaatattcatcacagtttcttgccgtcgtttatgggtgcgcgcccgTATCATcaggcgta	7
405418	-	cg0457	7.85		tccataccctacttagacctgacttagtgtgggaaaatttccagggTAGAATgcaacgaa	7
405479	+	cg0458	6.06	5.03	cgttgcattctaccctggaaattTTCCCAcactaagtcaggtctaagTAGGGTatggata	6	18
406534	-	cg0461	3.86	4.15	tctattcatttcatgctggacatcTTCAAAtctaattggcttcatgcTTAAGTtagactg	6	17
407830	-	cg0463	7.27		aaaaccctcggcaccatcaagggaaaccttttctgggctttcgccTACAATgttgcacta	8
408193	+	new antisense transcript	8.1		acttcagcggctacggatttagctgcgccttcattgtctccggtgagTAGGATtggggtg	6
410003	-	cg0464	6.9	4.76	gccaggcatgttcccgcgaagggTTGACCcatacccctagggggtaTACAGTgagtcatg	7	17
410564	+	cg0466	6.03	3.94	gggggaatcaaccttttggcgggTTCTGAaattgaaacaatttaagtTAGCATagcctta	6	18
413470	+	cg0468	7.28		cttgccgaactaaatccagacgtcttcgtgatgatgtcggaaggacTAGTCTcgacagga	7
415426	-	new antisense transcript	7.56	3.87	aaattcgcctcagaacggtccggCTCCACtcgaacatattttccacTATGATcgaccctg	7	17
415609	+	cg0470	6.79	5	ccctaccctctttggggtagggctCTTCCAtttttgccaggttaggtTAAGCTaatctag	6	17
415615	+	cg0470	7.1		cctctttggggtagggctcttccatttttgccaggttaggttaagcTAATCTagttttta	7
418347	-	cg0472	4.92		aggtgattaacctggtttgcaactttccaacctcagccggataaggAACACTagtgggcg	7
419756	-	cg0475	7.66		gcggcgatttcctgggctagcgatgaatccaacaccccactaacggTAGTCTtatcctca	7
419781	+	cg0476	6.73		ttgatcgtaatggtgttttctgtacgcgttgccatgaggataagacTACCGTtagtgggg	7
423817	-	cg0480	2.71		gcccacattctagatcgccgaagaaagcagcgggacgtctctaTATACTaaagggcacta	10
423820	-	cg0480	5.84		catgcccacattctagatcgccgaagaaagcagcgggacgtctctaTATACTaaagggca	7
423822	-	cg0480	5.03		cgcatgcccacattctagatcgccgaagaaagcagcgggacgtctctaTATACTaaaggg	5
423877	+	cg0481	7.29	4.14	agtgccctttagtatatagagacGTCCCGctgctttcttcggcgatcTAGAATgtgggca	6	18
425174	+	cg0482	5.21		tgaaacgcatcacggctaagtaaacgcgcgtcgtggaacataaagtggCAAACTagtacc	5
425176	+	cg0482	6.11		aaacgcatcacggctaagtaaacgcgcgtcgtggaacataaagtggCAAACTagtaccta	7
427015	+	cg0484	7.89	3	ggccttggcctcgcgatagtcaaacATGTCAtggctaaccatggcggTAGTATtagtttg	6	16
432112	-	cg0486	7.71		cccagcacccagcttctgcgagtaacaataatgagactcctcgcggtTAAACTttaagga	6
433027	-	cg0487	7.42	4.02	cccacatctaatacacctaatCTCACAcctaaaggttagacggtcTAGGGTggcaaagtg	8	18
433061	+	cg0488	6.94		accgaagaagaatttgaccgattcacactttgccaccctagaccgtcTAACCTttaggtg	6
433919	+	cg0489	2.86	4.25	atcagatcgtggcaggtgcgctagtTGCGGAagctgcgatgcgtgcgTTGGATattgaca	6	16
434885	+	cg0490	5.96	4.44	ttgtcgttttgggcccccgctGCTGCAaaacaggggtggttagtggCAGTGTgggaacca	7	19
435877	+	cg0491	7.06	4.61	acccgcgtgtttaaacaacaattGTCGCActattcacacaaatcacgcTAAGCTgaacca	5	19
436306	+	cg0493	8.59		tgttgaggtgtttttgaggtgtttttggtgctcaatagtcttaaaggTAAGATggaaaaa	6
438107	-	cg0495	5.85		tcactacccttcgcgagcgtatccgccccgaaagctttaccatggaTACGATactcaatg	7
438117	-	cg0495	6.53		ccctcacatttcactacccttcgcgagcgtatccgccccgaaagcttTACCATggatacg	6
438127	+	cg0496	5.53		tcatgagcgcacagacgccaaaccgataatggatatctccattgagTATCGTatccatgg	7
441182	+	cg0499	4.5		gtttgggaatacttatgtgactcgcaggtatttgggggcgttacatgcCACAATtggtgg	5
446012	+	cg0503	7.41		tgcaggttggggcgaaacaaacgctccggtgcggttggcggcgcagTATCGTgaggtgcg	7
447669	-	cg0505	6.53		atgacgcgaagttgagcatgggacacccccgaaactaagcactcaccTATTGTgggggca	6
447757	-	cg0505	6.52		gagccaaagaggcatttgatcaccttaaagggcgacttctcatgtgTAGACTtcattagg	7
452359	+	cg0510	5.97	4.47	gtaaaagcaagaattgaagcggtTTTTCAaaacaggcatgactcaatTATCGTgtatata	6	18
454160	+	cg0511	7.02		cttaccgcaccgtccgcgcagcaccaccaagcgctgatatccgagaTATGATcaagaccg	7
454458	+	cg0511	6.92		gaggaagaaacgcaggcgtcgaaaagcgtcttaaaaggtttttcacTAGGGTgttgtcca	7
454928	+	cg0512	7.54		ctgcagtgaaaatagtagcggacgtggtcgtgtccaccgctgactcTATGATtggacaaa	7
456483	+	cg0514	4.07		tgatgctgtttttcgcctcacctggtgggactgatgttccaatggCACTATttgctatcg	8
457213	+	cg0515	6.73	3.67	acggttcgaccgtactttttcgctaCCGTGAgtcttaccgtgagcctTATACTgtgagga	6	16
460019	+	cg0516	7.19		tcctcaattaggtgtggcttcttttcctaaattgggataaatggggCAAGATtgagcgca	7
460916	+	cg0517	7.83		ctgcggagcgtattgctgcggtatcaggtcctaaggtgttgcagggTAACCTcgatcctg	7
462565	+	cg0518	6.13		aagttcgactgtcaacgagctggattggcttcacagattgaattaaTACAATgacgcaca	7
464789	-	new antisense transcript	7.51		ccaccaggggtgtcgccgtttccggcagcttggagttcctcatggaTAATCTggagatca	7
471012	-	cg0527	5.27		gatgcattcaattcactcaatcaattcacttaggcttgccatacctaTATATTgagtgaa	6
471447	-	cg0528	6.63		accctactcaatacataccgatacccaagaatgcctcaaagttccgTATTGTgggaggtt	7
471514	+	cg0530	8.15		acaatacggaactttgaggcattcttgggtatcggtatgtattgagTAGGGTtgaatatg	7
472807	-	cg0531	5.8	4.71	tgccgaacgtatttcaagcaaTTGCGCgatcgagtatgtgatggggAAAGATagaggtta	7	19
472902	+	cg0532	7.21		caattgcttgaaatacgttcggcaggctatgggggagtgtgaaacgcTATTGTgaaatga	6
474940	-	cg0533	6.59	3.83	ggcctaaatctagcgccacaaCTCCGAattctgaaccatcggcacTAGAATctcggaata	8	18
478025	-	cg0536	5.3	4.49	tttcaacatgccaaactaatcTTGGACaggtatcactggctcctctTAGACTccaaagtg	7	19
479302	-	cg0538	7.75		cggattaatcaatagtgaaattcaatgattttcttttcccacaggccTAAACTtaaatca	6
480989	-	new intragenic transcript	6.44		atatgagaagtttttccaaaagcaagatgctttactgacctgtaagtTATGGTgatggcg	6
482667	-	cg0545	4.34		gtcagaaaatccaaaatcgacatttggtttctacgctttttagggCATACTtcccaatcg	8
483276	+	new intergenic transcript	7.14	4.42	gtccgaataaaagggattgagcGGTGCAcccatgagggggatcgtgaTAGCATgaaagca	6	19
483845	-	new intergenic transcript	8.66		cagccatgcgatcccaaaaccgccaagattacatggtgtgcgcggcTATTATtgattctg	7
485061	-	cg0548	5.89		gtcatcgacgcccacgccaagaccttggccatttcggcagaggctTAAGGTtaaagatta	8
485064	-	cg0548	5.68		aaagtcatcgacgcccacgccaagaccttggccatttcggcagaggctTAAGGTtaaaga	5
485354	-	cg0549	5.9		catggccaaaggaggtcagcagtaagcgcatgtgcgccattttaaggCAAGATggggcca	6
485383	+	cg0550	7.31		agtgtggggagacgtcgaaaagcgaattcatggccccatcttgcctTAAAATggcgcaca	7
486000	+	cg0551	6.12		gatggacaggcactgcttatcgacgaccacggcgtccacctaattTAGGATggttcccca	8
487027	+	cg0552	7.33		gtggtttgagcgcgtgcgtgaatcgtatccgtacctggagacgatcTAGACTgttgtgca	7
489051	+	cg0554	6.96		atcccagcgcttagtgtcgcagctgtcgccaccgctacctggtcagTACTATggctggga	7
491965	+	cg0556	8.43		gcgctaagcatcgcagccaaataacctcccactaaagctcctgggtTAGACTcgaacgcg	7
493724	+	cg0559	8.55		ccaccaaaaccatgcagtttcaagcccttgttgaaataatccccggTAACCTgatcagca	7
493906	-	cg0557	5.57		aggcacttgaagcaccttgggttagtcttcttgctctccggactgaGACAATggggtttg	7
494779	-	new antisense transcript	4.4		tcgcggaggtcggtgccgggcgtttttccggattcgtgggtttccgaGAAGATgtcgatg	6
496721	+	cg0561	5.95	4.62	agcaggtatgtcctaataaataTTGCGAgggttcgcgggattaatgTACTCTcgaaggtt	7	18
497159	+	cg0562	8.12		gatttcctagctggtcttggagttgagaagattctgactccgtaggTAGGATgtgtaaca	7
497258	+	cg0562	3.36		gcgggataatttttgcccaggtggttggtttggggcagcggttgcaaTTGGATgtaattg	6
497285	+	cg0562	7.8		gtttggggcagcggttgcaattggatgtaattggttgtttgtcgcagTAGCATgggacga	6
498417	+	cg0563	7.76	3.62	ttcctaggccacatataagggcttTGGTGAtgcggggttttgcgtgTAGGGTagacaatc	7	16
499539	+	new intragenic transcript	8.37	3.69	gctggaccgacttcgacgttgctATTGCAacccctgatcagatggcTAAGATcggccgta	7	17
501494	-	cg0565	6.01		acaaactgttgtctaggtgatgagtattctctccgaggcaacgaagtTAATATgtccatg	6
507668	+	cg0570	7.7		gagcgattagtgattttgatacgcaagaaaaagtttcttagcagggTAACCTaaatgtcg	7
509093	+	cg0571	8.45		gaatgcccggctggtgggcagcgcaagccgttttagcagatcacaggTAGAATtgcgaca	6
509744	+	cg0572	6.96		tccttgcaggctaaaccgcgatttggtatttcggccgatcctgcccTAAAGTaatagacc	7
511535	+	cg0575	7.94		caagttgtagcgcaccgccgataccaatgcctggcgggtgctccggTAACATcgtccgca	7
512131	+	new intragenic transcript	6.39	4.51	acggagatcgatggccgtgaggtGCTGCAttaccgtcaggtgattgaTAACGTgaatgtg	6	18
512700	+	cg0576	7.3		ggagcaccagatgaaaaatctcccctttactttcgcgcgcgattggTATACTctgagtcg	7
512702	+	cg0576	6.39		agcaccagatgaaaaatctcccctttactttcgcgcgcgattggtaTACTCTgagtcgtt	7
520670	+	cg0578	5.36	4.2	taaaacccttaaccccagattctTAGGCAaatccccagatcagaccTAGTTTtataacta	7	17
520864	+	cg0579	6.6		tgggtcatttggtgggcagcggtaggaaatacaaaaagcccactcTAAGATggcagggta	8
522370	-	cg0580	8.28		gccgttcacattatcagctagccgcagaaaacaccaaatcccttgtTAGAATggttccca	7
522431	+	cg0581	6.25		ggaaccattctaacaagggatttggtgttttctgcggctagctgaTAATGTgaacggctg	8
522434	+	cg0581	1.11		accattctaacaagggatttggtgttttctgcggctagctgaTAATGTgaacggctgagt	11
523390	+	new intragenic transcript	6.41		ggatgttcgcccagagcgcgcaaacaccctcgcactgcgttggttggTAACCTtcacccg	6
523684	+	cg0583	6.39	3.96	tcaaggcgactgggcttttaGTCTCAttaatgcagttcaccgctgTAAGATagctaaata	8	19
523777	+	cg0583	6.04		tccatgtcacttgcctcgagcgtgctgcttgaatcgcaagttagtggCAAAATgtaacaa	6
526175	+	cg0587	1.1		gcggcttgttagatatcttgaaatcggctttcaacagcattgatTTCGATgtatttagct	9
526224	+	cg0587	7.03		tgtatttagctggccgttaccctgcgaatgtccacagggtagctggTAGTTTgaaaatca	7
526250	+	cg0587	5.87	3.49	aatgtccacagggtagctggtaGTTTGAaaatcaacgccgttgccctTAGGATtcagtaa	6	19
528039	+	cg0588	6.51	4.89	cttctaccaaaccacctccgaaTCTGCAtcccatcactccggaacTACAATcaggagtta	8	17
531872	-	cg0591	6.97		ccatgaaacttatagcacgggggattttcatttagtaaaggctcaccTAAGATgttctaa	6
532677	+	cg0593	3.15		acgcaactttcttacagaacagggttgtctttcagacgactatgtggTTAACTacttggg	6
532680	+	cg0593	1.57		caactttcttacagaacagggttgtctttcagacgactatgtggTTAACTacttgggctg	9
533286	+	cg0594	1.91		accgaaaagaacgtatacgccgttattcgttctccacataagtacaagGACTCTcgcgag	5
536925	+	cg0602	8.38		caggttgccctcaacatcctcgaggtcaagaacgtcgatgctaacgcTAAGCTggtggca	6
539461	-	cg0607	2.06		caaatccgtgttgcgcgttaataaggaacaatatcggtgtgattcgcgaTATATTaatca	4
539482	-	cg0607	3.91		ccacacccctacccccgaattcaaatccgtgttgcgcgttaataaggAACAATatcggtg	6
539554	+	cg0608	4.04		ccttattaacgcgcaacacggatttgaattcgggggtaggggtgtggTTAGATatacagg	6
539557	+	cg0608	2.51		tattaacgcgcaacacggatttgaattcgggggtaggggtgtggTTAGATatacaggttg	9
542653	+	new antisense transcript	5.94		ggccagtgaatcaagaggagatcgatgtaatctaagttgaggcggtaTAGACTttcctca	6
542895	-	cg0612	8.38	4.14	ggcctaaccttcaattccttaccgATCCCCttccctgaagtttcgcTAACCTggcgtaca	7	16
547041	-	cg0618	8.03		atagattgaagaattcatttttcggcatgggttcaattgccgggtcTAGACTgtgaccta	7
553397	+	new antisense transcript	6.4	4.01	gcggatccgacaattcccgtggaGTTGGAattcacaccggtccaagTATTTTtgacacca	7	17
554361	-	cg0625	5.45	4.76	gccacccctacgggggctttcatTTGACCagcaccgatggtgatttTATGGTgtaggaca	7	17
555104	+	cg0628	5.53		tcgataagcgtgctaggaagtttgtgttttagtgttcacttgctgTACTCTgtccgtttg	8
569164	-	cg0646	8.01		ttggataataaaaatactgggtctgtgtcgcatcaaagatttggcgaTAGGCTtgaacaa	6
569208	-	cg0646	3.89		gcgaaaagctcctcccctaccccgcccaatagttaccttaagtgttgGATAATaaaaata	6
569338	+	cg0647	8.8		gtcttacaaaaaaaggggttgccatgcggttcttgggtaaatactggTAGGGTggacaag	6
569418	+	cg0647	6.62		atcggaccaggatctaaagaacacatctcccggtaccttttagtcacTATTGTgaaaata	6
569700	+	new intragenic transcript	6.14		tgttttccggtggagcgctgttgcagctgtccatttttgctattggTATCATgccgtaca	7
570638	+	cg0648	7.31	4.33	tttgttggttccctgtacctggCTGTCAttgctgtgctgccaaacatTATGCTggatcta	6	19
572430	+	cg0650	4.77	4.32	gataaaacttttttacctttcgaataTCAAAAtcataaaacagccttaTATACTtcaacg	5	17
572432	+	cg0650	5.67		taaaacttttttacctttcgaatatcaaaatcataaaacagccttaTATACTtcaacgta	7
573318	+	cg0651	6.07	3.49	caatgcgcgtgattcaactcatGTTTGAtatgtgctcctaaggtgtgTAACCTatatcga	6	19
573320	+	cg0651	5.63		atgcgcgtgattcaactcatgtttgatatgtgctcctaaggtgtgTAACCTatatcgatg	8
573366	+	cg0651	2.08		aacctatatcgatggtgtgcgtacatcttgagtgacgcaaccatttTGAAGTggaaaaac	7
576167	+	cg0656	4.15		gtccgttcctacaactgcctcaagcgcgaagacatccacaccgtgggTGAACTcgcagag	6
576200	+	cg0656			atccacaccgtgggtgaactcgcagagcgcgctgagtccgatttgctggatatccgcaac
577950	+	cg0658	7.4		cggacgcgtccgcgagcctaaaactagatgatgagtaaaagggacTAAACTcgtctctcg	8
580633	+	new antisense transcript	4.02		ctccgccgtagccacgccggcgtttgtgctcaagggtggagatattgTAGATTccaacta	6
581222	-	cg0660	6.68		ttgcagtctaacaaagggtgcgacttatggcacctttgtgataccTAAAATgaagtttta	8
582683	+	cg0662	7.58	4.47	aagtgaattagcaaaagagacagcgcTCGCGCccacctattaaggagTATGGTggcctta	6	16
582685	+	cg0662	7.23		gtgaattagcaaaagagacagcgctcgcgcccacctattaaggagTATGGTggccttaca	8
585690	+	cg0664	7.68		aatgtttctttttaaggttccctaggggcaggagttaattgtaggTAAACTcgactagca	8
586391	-	new antisense transcript	0.77	4.32	cgaattcatcatcactcggccttTCAAAAagctagctcaagtgtTATCACttaatctatg	9	16
586393	-	new antisense transcript	2.6	4.15	gccgaattcatcatcactcggcctTTCAAAaagctagctcaagtgtTATCACttaatcta	7	16
594795	+	cg0673	5.53		agcttttccgctggtcaccttctttttggtttttcaacgcagagatagTACACTttactc	5
594799	+	cg0673	4.68		tttccgctggtcaccttctttttggtttttcaacgcagagatagTACACTttactctttg	9
596110	+	cg0675	5.94		aattgttcaatagagttttgaacaatgcgatcttggccaggccgtgCATAATtaatcgca	7
600566	+	new antisense transcript			atgccgtggcctactacaccgaggcaggctgggttgacggtgacgtttccggagccgagt
600877	-	cg0680	7		acgattggtgccggggttagtgccagtattgccccacgctttcaacTATCCTtaaacacg	7
600879	-	cg0680	6.09		atacgattggtgccggggttagtgccagtattgccccacgctttcaacTATCCTtaaaca	5
600972	+	cg0681	5.14		ggcactaaccccggcaccaatcgtatttctgtccgcggttggtggCACAATagttcaaca	8
601968	+	cg0682	5.88	3.75	acaatccacacggcgtggaagctgGGGCGAaggccgtgatattcggtGAGAATgggcatg	6	17
602505	+	cg0683	5.44		atggggcggtggcttggtggagcagatcgctgactcgtatcttttgatTACCATtgatcg	5
602507	+	cg0683	7		ggggcggtggcttggtggagcagatcgctgactcgtatcttttgatTACCATtgatcgag	7
602658	+	cg0683	5.85		tagtgtgattctgtccgaatctgttgttttagttttgaaactgcggGATCATggaaagta	7
604471	+	cg0684	8.32		aaggtgatttttgggcagtggtgggggtggtgtccacccctgcgcgTAACCTgggaagca	7
607833	+	cg0688	4.83		ataaagccgacatcgaactccgggttcctcgtttcaatttgtgcaccGATAATggtgtca	6
607959	+	cg0688	6.35	3.68	ctgatccttctttgtccgttgagACCCCAcaggtgttttaaacattTAGTATtagttcca	7	17
610254	+	cg0690	7.36		tgaatttttagcaccctcaacagttgagtgctggcactctcgggggTAGAGTgccaaata	7
614502	+	cg0696	6.9		ttatctgtcagtatgtgaggagatcaaggtgttgggggttctagttgcTAAGATggtgaa	5
614574	+	cg0696	6.99	4.91	caaaatccaactgggtgaattaccCCTGCAtaaatgcatgagggcttTATACTtgtctta	6	17
615025	+	cg0697			actttgcgctggtcagcgatggaagtaacagagttagggaacttctcgatctactgagtg
616641	-	cg0698	7.2		caaccggaaatctggcagtgtattgggttttagcaacctctgccaaTAGGGTggaagatg	7
616719	+	cg0699	6.3	4.87	agaggttgctaaaacccaatacaCTGCCAgatttccggttgtggaaTAGCGTgtgagctg	7	17
616737	+	cg0699			atacactgccagatttccggttgtggaatagcgtgtgagctgcagcggttatccgattta
616760	+	cg0699	4.63	3.38	tggaatagcgtgtgagctgcagcggttaTCCGATttaaggacaagctacTAAAGTttaga	4	16
616762	+	cg0699	7.07	3.13	gaatagcgtgtgagctgcagcggttATCCGAtttaaggacaagctacTAAAGTttagata	6	16
616766	+	cg0699	2.23	3.11	agcgtgtgagctgcagcggttATCCGAtttaaggacaagctacTAAAGTttagataattg	10	16
618403	+	cg0700	7.61		tcttcattgaaatcgggctgtttctggttgtgtcgcgtatctcgggTAAAGTcttcgtcg	7
619129	+	new intragenic transcript	7.46		ggtgctgtgggcatcatcgtcggtggcggcgagaacaccaacagccTAGCATtgggcatg	7
620523	+	cg0702	7.15		attattgccaaagaaacctttaaggactagatcgaaaaacagccaacTATAGTtaagtaa	6
620525	+	cg0702	7.04		tattgccaaagaaacctttaaggactagatcgaaaaacagccaacTATAGTtaagtaata	8
621465	+	cg0703	7.36		ccctcgcccatgtggccaaagaatcttatttggaggctcgtctagTAGAGTgagttcttg	8
623139	+	cg0704	8.34		attgtcgcttttcccatttctccgggttttctggaactttttgggcgTATGCTgggaatg	6
624060	-	new intragenic transcript	7.91	4.29	ctcaggtatcggtgaagtcatgGTGACCctgcctgatgacgtgccagTAAGCTtgagttg	6	19
625096	-	cg0706	4.74		caccttttcagggctttcccccattcacttatcagcctcaacactcCACAATagagtcta	7
625117	+	cg0707	6.17	3.86	gaatccctggttgtggtggggcTCCTGAaaagtactcatagactcTATTGTggagtgttg	8	17
625213	+	cg0707	4.63		tggcgttcagggtcttccctgatggtttggtgtcgcaggggcatgaCATGATcgaagata	7
626446	+	cg0709	7.68		tcaccatggatgtgtagttggtcgtacgcgcgtgtcttcggggctgTAACCTgaaaggca	7
627971	-	cg0711	6.45		aaaatcaaagagtgcactcctgcagcatgggttttgggaaggcgaTACTCTtagaaatta	8
629224	+	cg0713	4.31	4.72	ccagccccgcatgaacaggctggTTGCACaccgttgaaaatgagtgTTTACTggaactca	7	17
632247	-	cg0715	7.18		tgagcgaaattgggcgtcttgcttaggtttcgggggtgacccagggtTACGGTgtgtgca	6
632410	+	cg0716	7.04		cgtgaaaattacagacaccccagacatcagatggaggcggcgatacTAGGGTagaggaca	7
633982	-	new intragenic transcript	5.68		tgactggctgttttggctaggcatcgtattttttcttatcccgtaTAACATcgccatgta	8
634669	+	new antisense transcript	8.75	2.94	ggttttttaggcagtggtgctttAAGCCAtaatgctgctgccgaggTAAGGTtgagggtg	7	17
638438	+	new antisense transcript	3.87		ttgttaaggactacgtcagcagcctgtgctgcctgtgtttcatcaacGATAATataagca	6
639666	+	new antisense transcript	7.54		ccttgccaaaataaggaccgccgactccagctcctacaagccaaacTAAAATtagcaagg	7
641007	-	cg0723	4.54		caaagtcagataaagtttatttttaaaaatattaactcatgggaTACTATaaatttcttg	9
641094	+	cg0725	5.15	2.59	atatttttaaaaataaactttATCTGActttgtagaaaaaggtgatTACTATgctgaata	7	19
642498	+	cg0727	6.9		gcactcgattcactaaagacccaagagtaaaatcccaggatttgctTATACTtgcgctca	7
643391	-	new antisense transcript	3.68		agctccactgcttcccgatactcaataaaaccatcgggtggatctgaAATAATatcttta	6
645129	+	cg0730	6.23		gagattctttttgagagtggcatccacttcacataacggttgatgaTAGCGTcgattcca	7
645420	-	cg0728	5.07	4.02	gctttctccacggttgaatgaATGCAAacgcaagggtgtttatttTAAACTcattagcta	8	18
645445	+	cg0730	6.24		catagaagggtgggagagcgttgtggatcattcatagctaatgagttTAAAATaaacacc	6
646165	-	new antisense transcript	4.96		agattccagccgctgatggactggttctcttttccaagcaattttaaTAGTATaaaatcc	6
646186	+	new intragenic transcript	5.41	3.18	tgatgggagtcaggcagtcctttATCCGAttggtacgaggattttaTACTATtaaaattg	7	17
646365	-	new antisense transcript	7.33		aaattctatgccgaatcttcttgcagccgaatcttcttgtataggcTAGGATtcaagcta	7
646370	-	new antisense transcript	6.41		cgctaaaattctatgccgaatcttcttgcagccgaatcttcttgtaTAGGCTaggattca	7
646461	+	new antisense transcript	6.95		caagaagattcggcatagaattttagcggcttatcaagcctggtgccTATGATtattaag	6
651701	-	cg0736	6.98	3.76	tggaatcttttgacgaacaccacGTCGCGtacgcttcctcggggcgtTAAACTatttgtc	6	18
652367	-	new intragenic transcript	7.3		cgcagacctcaccccagttggctccagcgaaatcgtgccactggcacTATTCTggaagga	6
652811	-	cg0737	6.25		cggagaaggaaatagaccaagctgtacagatcgcggtctatggtgcTAATCTcctaaata	7
656095	+	cg0739	6.26	3.63	tgggggagtttctcagccgtggCTCACGagattttcgataatttggCAAAGTggacatta	7	18
658008	+	cg0741	7.49		aactacccgcactggaatcagctccgctgggacaaaacagcctggacTAAGGTgtaatca	6
659616	+	cg0745	7.15	4.87	atttaggcaacttgagcaaaattCTGCCAtttcgcctcaaatcgggcTAGTTTtgaagca	6	18
660967	+	cg0748	3.21		aaagcgcactaagagctcgtcaattctttaaaacaagctgagaatgtgAATAATaggata	5
660969	+	cg0748	4.31		agcgcactaagagctcgtcaattctttaaaacaagctgagaatgtgAATAATaggatagg	7
662581	-	cg0749	6.41		ttgattgcagtcacgcccgctattattccacccttttccaaggcctTACAATcaaacaca	7
662627	+	cg0750	4.7		gggtgttccggcatgtgtttgattgtaaggccttggaaaagggtggAATAATagcgggcg	7
665345	-	cg0752	5.77		gggcacccgattaatgaccatagggtgatttataaacggaaaatagTAGTTTggttaggg	7
666549	-	cg0753	5.49		aaacaactcacaggcaaccctccggataaaccaaaaaacaatctcTAACATaagtagttg	8
666552	-	cg0753	4.83		tctaaacaactcacaggcaaccctccggataaaccaaaaaacaatctcTAACATaagtag	5
667813	-	cg0754	6.93		tttcagactcgtgagaatgcaaactagactagacagagctgtccataTACACTggacgaa	6
669270	-	cg0755	5.72	4.6	aataaatttataccacacagtctaTTGCAAtagaccaagctgttcagTAGGGTgcatggg	6	17
669435	+	cg0756	7.28		cgtacagctagggttatgggggtatgactagccccactctaaatggtgTAGGATggtata	5
669437	+	cg0756	8.39		tacagctagggttatgggggtatgactagccccactctaaatggtgTAGGATggtataaa	7
669447	+	cg0756	0.6		gttatgggggtatgactagccccactctaaatggtgtaggatggTATAAAtcatctctca	9
669464	+	cg0756	3.54		agccccactctaaatggtgtaggatggtataaatcatctctcaatgtTACTTTtccattg	6
678410	-	cg0764	6.83		ccactttctgcaacccagtgtcacaaatagtctaaatttcggtgtacTAAGGTgttgtca	6
679221	-	cg0765	6.22		tgtgcttcctcacatggaagcacagcgctttttcatatttttattgcCATAATgggcaca	6
680373	-	new intragenic transcript	8.07	4.04	agacgaccaggagcaggacaccCTGGCAatcatcccagactcctccTACGCTggcgtcta	7	18
681548	-	cg0766	5.55		gggctgaaactgccaccataggcgccagcaattagtagaacactgTATTCTaggtagctg	8
684672	+	new antisense transcript	8.24		cagcgcctatcgacgccacaatccgtgttctcagcacattctcaccTAAACTggtggcca	7
686450	-	cg0771	6.9		caaaaggttgtgacgtgagacatttcctccaatacctctccagtgaTATTCTgtcgggca	7
686582	+	cg0772	5.41	4.12	tacgcacatttgttgtctgcaataGTGCCGgtgagggagctgtccgaTATTGTgcttaca	6	17
687908	+	cg0773	6.85		gcacataaacggggttggcggatggaggatttccccaagcacccacTAGTGTgacaagca	7
689547	+	cg0775	4.92		tttgcactcgggggaaaattttactacccctaattgcagaagttcctTAAAATacgggta	6
692790	-	new intragenic transcript	7.12		ttccttttgcggccttcgtgggcgcattggtcacggtggctgtggTATATTtgatcgcta	8
693231	-	cg0778	7.49		gggttgctatcggccgaaagtttagggttttgttcaatctgttggtTAGTATtgcttggg	7
693355	+	cg0779	7.14		gactggtaaatgttgcctcaccggaaaaggtctgtccaaggtgacTACACTgatacagca	8
694467	+	cg0780	7.33		ttattacaatccggctacttcggaagcgtttgtggccggatttttcTATCCTggaaggta	7
695645	+	cg0781	6.88	5.02	gtttttattaagggcattccctgaTTCCCAggtggtgccacattgttTATGGTggagata	6	17
697857	-	cg0782	4.9		acgcctaaacaccaccggtccctcgtcgagcacgcaagaaaaggTAATATgtccaaccca	9
699468	-	cg0783	8.09	3.99	cttaaaggccctacctcatacGTGACGaagaaaaccactaccggcTAGGATttatcagca	8	18
699471	-	cg0783	7.46	4.48	atccttaaaggccctacctcatacgTGACGAagaaaaccactaccggcTAGGATttatca	5	18
700754	+	cg0786	5.46		aagcccaaattcgcccgcgcggtcttcttctgggcggcaatgattTAACATgtgaagcta	8
701469	+	cg0787	3.92		gaaaattcttgcccactgtagtgggcggtgagtattcttatgcatcggCAATGTtgtcta	5
701471	+	cg0787	5.27	3.66	aaattcttgcccactgtagtgggCGGTGAgtattcttatgcatcggCAATGTtgtctatg	7	17
703483	-	cg0788	8.58		cctttctgttttgtccgcaggcgtatcaggaaaacctgcagcgcggTAGAGTcgagtcta	7
703496	+	cg0789	7.42		actcgtccatgaacaccccgatcctttgttttcgtgggatcactatTAGACTcgactcta	7
704568	+	cg0790	6.61	3.4	ctgttgtccaagcgccgcagtcATCCGGtggagaagacttctcgtggTACCTTgaacacg	6	19
704821	+	cg0790	7.61		tctaaattgctgacacgtcacccaggctaattcagcagtaatcattTAGACTtggaaccg	7
705411	-	new antisense transcript	7.47		aacgcagagacaaattccgcaccggtcacaccggaaccaaccacgaTAAGGTgggtgggg	7
706626	+	cg0791	3.34		acattgagaggaaaacaaaaaccgatgtttgattgggggaatcgggggtTACGATactag	4
706628	+	cg0791	5.81	3.5	attgagaggaaaacaaaaaccgatGTTTGAttgggggaatcgggggtTACGATactagga	6	17
706630	+	cg0791	5.4		tgagaggaaaacaaaaaccgatgtttgattgggggaatcgggggtTACGATactaggacg	8
710312	+	cg0792	5.44	3.47	ccatgccgtcttggtttaatACTGCAcccgtctaatgaaaatcatTACTATtaggtgtca	8	19
711240	+	cg0793	5.52		ctaagaaaacactttaaatattctaagaaacagttcaagttttgctgTAGTTTagatatg	6
713000	+	new antisense transcript	5.18		gatgttgatttctgaaaaatcgttgacaatgactgcgattttccggGATCCTcggtggtg	7
714175	+	cg0796	7.58		agagctaaactgcgtgaggttgtggcctgtcacacataatcggccTAGGGTgggacttta	8
719563	-	cg0800	7.62	3.52	tttattttctttaacgctaatcggCTGACGgctttcaatgcacaaggTAAAATttgtgta	6	17
721884	-	cg0802	5.07		tgagtaagtcctcatatctggttgagttcttcggggttgagtgtgcAAGAATattcacta	7
722007	-	cg0802	6.61		tgccgatcgaaactggcgaaaacaccaaaaataacgtttcggtgtcaTAGAATaggcgta	6
722067	-	cg0802	6.61	3.73	gtttcaacaacgtccgaaactATGACGgatcgtgggcagaatggggCAATATggttcgca	7	19
722976	-	cg0803	7.4		cccaactatgccactagtaattaaggacacaaacacctttaaccaaTATGCTgggataca	7
723073	+	cg0806	5.05		aattactagtggcatagttgggaagcaaagaacatcatctgtgcttTATTGTctattttg	7
724811	-	cg0807	7.6		catatcctgcacaacgctatgatcttctcacacttgcctttgaagtTAGGATtggggaca	7
729825	-	cg0811	5.66		gtcgaccacgaccaagcgcattattcactctcacccttcaggattTAGACTaagaaacca	8
729988	-	cg0811	7.16		aactctttacacccaatctttaagacatggggggtggcgctgggcTAATATaaccggtta	8
731797	-	cg0812	7.71	3.94	gtaaatcaccgcggaaatattGTGGACgttacccccgcctaccgcTACGATttcaaaaca	8	18
731966	+	cg0814	6.78		ttttgggcgtgtcgcccttaaagcgcgcttttcgacgcgaccccacTACATTggcttcca	7
732785	+	cg0815	7.14		ccgttcacaccctcaacgccggtgaaattacgcaccttcgcctgcagTAAGGTgacggta	6
733294	+	cg0816	7.05		aaagtggaagcgctgctcaaagatcttacattttggtgaaggcgtTATAGTtaggacttg	8
734545	+	cg0817	6.09		gggattaggtcttttctgagcgctagcatttctccactcaaaggagCATGCTtaaccgca	7
736457	+	cg0819	6.47		tggaacagagctgcacctttaatcaggcagttgctggccaactgagtTAGCCTaaaacga	6
736842	+	cg0820	6.06		ctccaacacttttgatggacagattaacgcttaaaaggcctgttaTAGACTgataaaccg	8
737642	+	cg0822	7.19		ccaatgagaatttagaaaacgcccacgcattatttccggacacacTACAGTggactgttg	8
740043	-	cg0823	2.23		tggctttgtgtgtgcacaacctagtgggatagggcgtgcacaaggaTATGACattgggtg	7
742651	-	cg0825	6.43		attgctcttctgtaccaactcgccccacacgcgctcacaaactgaTACCCTcggctacta	8
742845	+	cg0826	5.95		atgcttgtaaaagtactgcaaatggatactggactgtcgtaacggtaTACCATagaaaca	6
743854	-	cg0828	7.26	4.8	atcgccacgttgtccaaacgtttaaTTCCCAtgatccccatcgtaggTAGCATcgtgtga	6	16
743882	+	cg0829	7.65		agcgtgctcgatgtgttgtagatgatcgccatcacacgatgctaccTACGATggggatca	7
744525	-	cg0830	6.83	4.05	caacgccgcatcgtctccggaCTCACCgcaggtggcgtgaaagccTAGACTagatactca	8	18
746998	-	cg0833	6.79		ctgaaatccttagcggatttccacaaaggtggccggagttttgtccTATTGTtgggtgta	7
748393	-	cg0834	5.5		gggggtgatttaacctaaaattccacacaaacgtgttcgaggtcatTAGATTgataagca	7
749499	-	cg0835	5.84		gtcccaatttagacccgctaaacccacaatgtgtactggtgctggTAATTTagtagaaca	8
749807	-	cg4013	6.72		actttcgcaaggccgtgcgtcagtagatatctagcgctgaacaacgTAGCGTggctggtg	7
756748	-	new intragenic transcript	6.98		cagatcagattccctaatgaagtctatgatccaaacttgaaaatcatTAAAATggtggca	6
758914	-	cg0839	6.31		gtcacacaattgttcccattcgcatatctcgtgtccaccagagtcgcTACAGTaacgaga	6
758916	-	cg0839	3.53		atgtcacacaattgttcccattcgcatatctcgtgtccaccagagtcgcTACAGTaacga	4
759753	-	cg0840	6.48		ctttgaccaccggactcccctttaagcacaatctctagcttttattTAGGCTtggagtta	7
760884	+	new antisense transcript	5.7		tattcagggccgagttcagctctccactgatcgtttaggctacgtggCATGATgtgttca	6
762306	-	cg0841	6.34		aactaaagttcgaaagtatttccgaacggtgtcggcctctgcgcaTACACTgtattttta	8
775196	+	new antisense transcript	7.64	4.48	ggagtatcactaaggaaaatctGGCCCAccaatttggctgcggtgaTATCCTggggcttg	7	18
778508	-	cg0845	6.9		ttgccacaaagtggaccgtattcgcaaatactttgttaagacgcgtTAATCTttaaccta	7
780487	+	cg0848	6.39		atcggttatcgggagtggcggatacttcttgcaaacttaaaccacTATGCTttcgcttcg	8
781447	+	cg0849	7		ccgtcgacgaccaccggacggtgaattcaactcatttcaggcaaatgTAAAGTgaatcta	6
782757	+	cg0850	6.89	4.39	gaaaatgtttttggttgagcggttTTTGGAgattatgcagcactgctTATACTtgtaggg	6	17
782945	+	cg0850	3.79	4.48	tggctgattttttctgtaacggTTGACGgcgatgtaccagcacgtgTGTAATcgcttggg	7	18
784090	-	cg0852	5.89		cagtcatcatcggcgcgccaaccccttttggcagctcaacacacaTAGAATttgttttca	8
784185	+	cg0853	6.97	4.84	gggttggcgcgccgatgatgacTGTCCAaacctaaaccaaaggtcTAAACTttggcttcg	8	17
784625	+	cg0854	9.54	4.23	gacgaatcataaggtttgctaTTCGGAttggatcctttggcaggggTAGGATtgcaagcg	7	19
786080	+	cg0855	6.61		tatccgcgcataatcccattttccggcgggcatcacgggaattcctTATCCTtggtagtc	7
789479	-	cg0858	5.44		cctgcatatttacttggcgacctattcaagaaagccaagacatgaTAGCGTttgttattg	8
790082	+	cg0860	7.92		ccctccactaaacagcttcaatcaattcggtgtccactccaacatgTAGAGTggtgcgcg	7
792179	+	cg0862	5.79		tgatgaagaccccggccacgttgcgcagagaatcgtggaattcctgggTACTATaaacta	5
793330	+	new intragenic transcript	3.81		acctggtggtctctcccgagggttaccaaatcccagaacgtctgcGATACTtcgtctctg	8
794436	+	cg0865	5.44		ggttccattttccgtttggtcttgcctaaagaaccgcatggaaatTATCGTgaagcaccg	8
796699	+	cg0867	3.81		ttagtccgacaacctcggggttctgtcttgatcatcgacgatgtggTAACAAcgggggca	7
796837	+	cg0867	4.11	5.32	tcttggatataaaaggggcccctatTGGCAAtgtggttatgaccagaagTAGTATaagaa	4	19
796840	+	cg0867	6.82	4.76	tggatataaaaggggcccctaTTGGCAatgtggttatgaccagaagTAGTATaagaagtg	7	19
796843	+	cg0867	3.29	4.81	atataaaaggggcccctatTGGCAAtgtggttatgaccagaagTAGTATaagaagtgaag	10	19
797640	+	cg0868	7.41		gcatagcaattagttgctaagtacccgctaccgtaacggtagcgggTACTGTgttttagg	7
797681	+	cg0868	6.46	1.32	gcgggtactgtgttttaggaaccGTGCGTagttttaggaacagtgcgTACAATataggtt	6	18
797697	+	cg0868	5.83		aggaaccgtgcgtagttttaggaacagtgcgtacaatataggttcgtTATCATttccgta	6
798174	+	new intragenic transcript	2.58		ttacctagcaaaacgtgacgcagaaatgatgggccgtgtgcaccgcTACTTAggcctcga	7
800710	+	cg0870	4.67		cttgagagaaaatctcaaggcaaaaaacaagccaccccaatctgtgcGACAATcaaacca	6
800792	+	cg0871	7.74		gaagaaaccaaagaaagggaaataatgcgcggactaattgttgacTACGCTggagtacta	8
803943	-	cg0873	7.26		gcgaatcaccggtggtgaacaaaacaaatcttccacacataacatcTATTATggtctttg	7
803963	+	cg0874	5.53		gagcatcccaaatgggcaaagagatagacgaatcagacacaaagacCATAATagatgtta	7
805788	+	cg0876	8.44		ttgaagtggtacatatgttctaactgatgtggtggacacgcgggggTAGAGTaaagtcta	7
805792	+	cg0876	6.46		agtggtacatatgttctaactgatgtggtggacacgcgggggtagagTAAAGTctaagca	6
805857	+	cg0876	6.55		tcacgtggctttacagctacccccgaaaggtctgttttttatcggaagTAGAATagtcaa	5
805859	+	cg0876	7.75		acgtggctttacagctacccccgaaaggtctgttttttatcggaagTAGAATagtcaaca	7
806328	+	cg0877	4.71	4.34	ttggcgatgcaatgaatcaactcagCCCGGAataccggatggtggttTATTATgccgatg	6	16
806441	+	cg0877	0.99	3.85	actgtgatgtcccgactccatcGTGGAAgaaaacagctccgaggAATGTTaaaggaagta	9	16
806926	-	cg4014	7.44		ttttcccgctgcgtaacctcatctttgttccgctgatgagcacccgcTAAAGTatctaca	6
807467	-	cg0878	2.83		acctcacaaaatggggtctaggtctagccaacagcgggtgtacatgaGACTATtttcaag	6
807797	+	cg0879	7.99		cagtcatccaatatgtcgcctaagtagtcttcccaaagttaacagcTAGAATcatggccg	7
809679	+	new antisense transcript	8.08		aagagtgacggctgttccgttgtgccctgcgcgtcccgtgcgtccgaTACGATggacgta	6
810690	-	cg0881	5.87		aaaagaatcgttgtattggaatgaccctattgtaaccgtgcaacgaTAGTATctaagttg	7
810711	+	cg0882	5.95		gagctctgtgaacgtaggtctggggctttcagaagacacaacttagaTACTATcgttgca	6
810728	+	cg0882	7.91		gtctggggctttcagaagacacaacttagatactatcgttgcacggtTACAATagggtca	6
812643	+	cg0885	4.91		cgaacctaaacagggtggaatcgacactcgtgtcgtatgtttctgaCAAGATttgaggta	7
825577	-	cg0892	7.06		gcttacagcgttgttcggatcgtagcaataggaaatagttgccttgTAGATTggtaaata	7
825663	+	cg0893	7.18		tcctattgctacgatccgaacaacgctgtaagcgaacacaggttgTAGGGTggatattcg	8
828015	-	cg0895	4.23		atgtacgtgattatgcgtttctcccccactctacggtttaatcaccTATAAAggccaaca	7
828070	-	cg0895	5.76	3.52	cgcttgatcggttggggaggaggtGTGAGAccagtcgacaagacaaTATCCTtatatgta	7	16
832548	+	cg0898	3.15		tgcaagtgactgaaagtggatctaccgctagtccactttgtggcgTTGGATcatctgtca	8
832806	-	new antisense transcript			gatgaaatcaacaccgagagcttccagaacctgagcttccacgaagtgaccgatgcgagc
834629	+	new antisense transcript	8.36		caactgctataaggactaccgaaaatagcatcagtacaacactgccTAGACTtgaatcca	7
835005	+	cg0901	5.44		aggtcacacttcgaattttagcaagcaaaagttacctagagcgtggCATTATgtagtgca	7
838527	-	new intergenic transcript	6.4		tagcgaagtagaattgtgctcccctgcttcagcttttgaacttctcTACATTggatgaca	7
838751	+	cg0905	6.64		atacacgtaaaacaattttatgcaaagaacttatagtgttttcaggtTAGGGTcagatca	6
839921	+	cg0906	7.73		ctataccccaatcctcttgaggcttttattgagtttttaccctttgcTAATCTtgaggaa	6
840099	+	cg0906	9.23	4.6	agagtgacggagtcgggattaggGTTCCAaagattgggtttaaggcTAGGATggattgcg	7	17
840363	+	cg0906	7.85		agccgtatttcggtcagtcagcaactaactacgcttatcttccgtgTACGATagaccgta	7
840484	-	new antisense transcript	6		tcaagaaaatggttcttcagcttcctacccttcagaagcttttcaaTATAATcaagtcca	7
841114	+	new intragenic transcript	7.82		aacaacgctgtacctttctttgctgatgggtgcaacgaagacggagtTATGATgaaggaa	6
842623	-	cg0909	4.96	4.36	cggctccgaatatgtctgaacATCCCAataatatcgacaatacgaTATATTttttatgca	8	18
843769	-	cg0910	6.94		gaaacgcggaagcagttagtgagatctccgaaactttaagcgcacTAGACTaacaacaca	8
844642	-	cg0911	5.85	4.26	gattcttagaacgccaccttaTTCAGCacacttggccgacggcatgCACAATggaaggca	7	19
844727	+	cg0913	6.96		caagtgtgctgaataaggtggcgttctaagaatcacaatcggtgcgggTAATATgtgcaa	5
844730	+	cg0913	7.51		gtgtgctgaataaggtggcgttctaagaatcacaatcggtgcgggTAATATgtgcaatca	8
845968	+	cg0914	7.96		gcactcagggtagtcacttccgtttctttagccacaggagtttcgcTAAAGTgtgacccg	7
847607	+	cg0916	8.1		ccctgcgcttctacgtgaggaaataagactattgaactccttgccgTAGACTtagaaaga	7
848498	+	tmRNA	6.08	4.99	ccaagtggctaaagaaataactcCTTGCAaatagttgcaaacttaagtTATGATgaacca	5	19
848500	+	tmRNA	7.25	4.7	aagtggctaaagaaataactcctTGCAAAtagttgcaaacttaagtTATGATgaaccatc	7	18
848545	+	tmRNA	0.2	5.01	ttatgatgaaccatcttgtggaacTCGCACgagcccaccacaggaatCAGTAAgaatcaa	6	18
848547	+	tmRNA	1.01		atgatgaaccatcttgtggaactcgcacgagcccaccacaggaatcagTAAGAAtcaatg	5
848594	+	cg4001			gtaagaatcaatggggctgacatggtttcgactacgttgatttagccaggggaagcgtgc
849204	-	new antisense transcript	4.16	4.1	gggtgggatcagcgcggcgaaCTGGCAccagagggggtcgatgataGAGGATggaagggc	7	19
849655	-	new antisense transcript	7.85	5.03	gaaaaccgaggttccgggttcaaTTCCCAcagctccgcaacacaacTAGCATggatagta	7	17
851751	-	cg0922	6.58		ccccacgtctaagttttcccctatttacacacacctgaccgaagctgTAAGGTttgccta	6
852505	-	cg0923	6.55		gcctgtgaacttcggcgcacagcacaagaaatcaagccaaaagactTAAGATtaatcgtc	7
852741	+	cg0924	4.19		atgtgtcttaagtcgcaaaggtttggcttggttaactagctgtgtTAACTTtcatcttta	8
863063	+	cg0931	5.75		tttttgcttaattgaatcctttgcgcaccaatcaatgggggatcaaaTATAGTagctgca	6
866565	-	cg0933	2.57		tgttgcacaggatcacagaagtaatagtggataactagcctagaagTGACATaatggacg	7
868811	+	cg0935	5.5		accccttgagggtggggatgggggagtcttttttcatgatgttgtTAAGTTtaagccttg	8
868852	+	cg0935	3.26		ttgttaagtttaagccttgttgaggtgacttttgttcccagagtttgaAAGAATgtatga	5
868854	+	cg0935	4.38		gttaagtttaagccttgttgaggtgacttttgttcccagagtttgaAAGAATgtatgaca	7
869840	+	new antisense transcript	7.7	4.31	agcaccgaaagcgatggtggaagCTGCGAgcttggtgaacgcggagcTAGTCTtagtgga	6	18
869856	-	cg0936			gcaactcctccgctctaacccgacagctaacctcgacggcgacaaatgagaggaaaactt
870047	-	cg0936			gctcatcgccaaaccctgtctggggtcggaagttgaacaacctccttggtgcaacagaac
870136	-	cg0936	7.35	3.57	tgatatagatttcgtaaataacgTGACACaatcgtgaccttcgggtTACCGTgtatccca	7	17
870341	+	cg0938	5.68		ggtagcgatgtaactttccgggaaatttttaccgcgatgcttgcggtgTATAATaatttc	5
871374	-	cg0939	6.63		aagcgttggcctgacctctatgaggttagattcgtccctgctgacTAGAATcaagactca	8
872162	-	cg0940	6.9		gactacctatggagcactgcacagcaagtgtaggtcgctcgactgtTATTCTcggggctg	7
872941	-	cg0941	4.9	3.68	aactcaaggggtggacacgctaaATCCGCagtttggctagtagggtgaTAATCTcaaata	5	19
873115	+	cg0944	3.43	5.32	ttcatcacttttaggcggtggactTGCCCCatctggtaggcagatggAAAAATtctgttg	6	18
873117	+	cg0944	2.85	4.57	catcacttttaggcggtggacttGCCCCAtctggtaggcagatggAAAAATtctgttgcg	8	16
877384	-	cg0947	5.88		tttgaaaaacaccccgtacagttacaccagtacggggtgttttttagtTAAGCTtgggtg	5
878643	-	cg0948	7.93		agactgcgtgaagaatctagggtgctaggaactgacagcttcagggtTATAGTtgttggg	6
879188	+	cg0949	6.05		ggaattggctctcacttcggatatggctaaaccgcatttatcggtaTAGCGTgttaaccg	7
880682	+	cg0950	2.71	4.5	atttagcggatgattctcgttcaactTCGGCCgaagccacttcgtctgtCATAATgacag	4	18
880684	+	cg0950	5.48		ttagcggatgattctcgttcaacttcggccgaagccacttcgtctgtCATAATgacaggg	6
882552	-	cg0951	7.38		ttaattaacaaagccatttttcggccgtggagaagcgttttccgacTATGGTgtggggca	7
882675	+	cg0952	5.04	3.9	aatgtctctgcatacctatttagaGGCGGAagatctaagcccaattTAGGCTatcgattg	7	16
882729	-	cg0951	6.33		caatagttaacgggcttcacacgtcaccattctgtccggttttaggcTATGTTcgggacg	6
882965	+	cg0952	5.57		gggagtgagttttccaaatcgctatcgcattgcaatgtgagttaggTAACTTcacattca	7
883898	+	new intragenic transcript	7.42		ccttccgactgcgtcagaaaccagtccgcgtcgctgcggcctgcggTACCCTcgcggtta	7
885203	+	cg0954	6.53		aaccgcccactctccagtcggaggatgggcggttttcgcatgcagTACTATtagtggacg	8
886903	-	cg0955	5.47		aaaggtcgaaaaatcccacccctagcccttttaaatgagtgttgtTATTGTtaaccactg	8
887078	+	cg0957	7.44		acaagaaattgccagaaaaacatgagggtttagtcatctatttcggcTACGCTcacgtaa	6
887090	+	cg0957	4.93		cagaaaaacatgagggtttagtcatctatttcggctacgctcacgTAACCTacgcattcg	8
896147	+	cg0958	4.08	3.56	ggaatgcagctttttgtgttcctAGTGCAaatcgaaatctcatgtgaTTTACTtaaaacc	6	18
896149	+	cg0958	3.86	4.7	aatgcagctttttgtgttcctagTGCAAAtcgaaatctcatgtgaTTTACTtaaaaccta	8	17
898615	-	cg0962	6.99		atgggggttcatcatttcctccaaagtgcaaaaatacacgcttacgTACACTgtagatca	7
898867	+	cg0963	8.77	4.17	agaaaaagagggggttgcttttgcTTCGACaagctgtttccacaggTAAGGTgggagtta	7	16
899469	-	cg0964	7.12	3.79	gaacttcaacctcgatgacgaATCCGAgtggtttacctcaggcgagTATCGTtacaagtt	7	19
900702	-	cg0966	7.62		agatgtgcgcgaagttctacgaggagaatggaacttactaacgctgtTATGATgacggca	6
901479	-	cg0967	8.15	1.63	atcgggaaagaatgcttttagccATGCCTtaatgtaaccaaacatcTAGAATtgagaaca	7	17
901514	+	cg0968	4.16		tcgaatcatcaatctgagcagtcatgttctcaattctagatgtttggtTACATTaaggca	5
906086	+	cg0969	7.95		cagatacgcttcccaccaggacttttcgtggaggcttcggacggcgcTAACCTgatgaca	6
906860	+	cg0970	7.85		agttgggggagcgaataatctggtggtgtccgcgctgccaaccgcTAAACTcgtgaagca	8
908017	-	cg0971	8.64		gttactttgcgacaaggcaggtttacgtcgaaaagcttttaaatcgcTAGGATggcgcta	6
910877	-	cg0973	7.35		tttcccactttgaacactcttcgatgcgcttggccacaaaagcaagcTAACCTgaagatg	6
912628	-	cg0975	6.61		aacctactaggtggggtggacacgcatagtcgacagccagacgtggCAGAATagtgtgca	7
912696	+	cg0976	4.76		ttctgccacgtctggctgtcgactatgcgtgtccaccccacctagTAGGTTattggggta	8
918368	-	cg0979	4.69		ggcgaccctttacggtcgtcctcttgcgttcccaaaacatacccagTAAGTTactgggta	7
918993	+	new antisense transcript	8.08		tgaggggcggagcttccagccacgaggtcagttgtgtcgtttgcagTAAGCTcgaagttg	7
919239	-	cg0980	8.01	5.13	gtaatcaaactttggcttttcacTTGCCCgatcgggaatctccggcTAGTGTtacttccg	7	17
919398	+	cg0982	5.3	4.64	tgttactctccgacgtgccaTCGCCAaaactatccgtattagtggCACAGTtgtttattg	8	19
920837	+	cg0983	6.66		aactgaggctgaagaaaccaatgatggttccgaggccgaagaccgtTAACATatctgttg	7
921226	+	cg0984	5.55		ttgccttctttccctggtgcccacgcggttcgcgatgctttggcaTACGGTgtgaaagtg	8
921347	+	cg0984	3.56		gagcagtgccggtagaagtgaatgatgatgaatccagcctgcatgaAAGAATcaagcagg	7
921368	+	cg0984	6.95		atgatgatgaatccagcctgcatgaaagaatcaagcaggttgagcgTAAACTcattgtag	7
923065	+	cg0985	3.78		ttaaagatttcgcttgaaggcagaccataaggtctgccttttcgcgTATTAAtgagtaca	7
924532	-	cg0986	7.65		ttactggctacaatctcttgagatcaataggccaaactttaaggaagTAGAATtacgcta	6
925484	-	cg0987	5.27		tatgcctaattctatgtctgattctattggtgtcgcatgcgcagtgTAGTTTtagaacta	7
926566	-	cg0990	1.05	3.56	gcggctaggagaaagtaagttatGTCGGCacattgccaggtaacggGACGCAagccgagt	7	17
926712	-	cg0991	1.56		cccgcattgaataggcgattaggtgttttggggcaacgtatgTAAACTtgtcccttgctg	11
926715	-	cg0991	6.87		aaacccgcattgaataggcgattaggtgttttggggcaacgtatgTAAACTtgtcccttg	8
926719	-	cg0991	4.81		atctaaacccgcattgaataggcgattaggtgttttggggcaacgtatgTAAACTtgtcc	4
928739	-	cg0993	6.83		ttgattatggaatatgtctagcccaggccaaaatctcccgcgagttaTATGATggatccg	6
928804	+	cg0994	3.62		catcatataactcgcgggagattttggcctgggctagacatattcCATAATcaattttta	8
928836	+	cg0994	6.43		gctagacatattccataatcaatttttagttacagcgcaacaggtgTAAGGTattggagg	7
928840	+	cg0994	1.52		gacatattccataatcaatttttagttacagcgcaacaggtgtaaggTATTGGaggttca	6
929473	+	cg0996	7.05		acaaccttttgtaggtaagaatttaacaagagccagttatcttctctTAAAATgaggagg	6
929513	+	cg0996	3.01		cttctcttaaaatgaggaggtaactggcttctttatgcttaagaggtgtTAGCATaagtg	4
931796	+	cg0998	4.25		acaggaagtgttcagactacttagagtgacgccccagccacagggttCATAATcaaatca	6
933116	+	cg0999	6.68	5.01	taacaattacacagccagatacCTCGCAgagccgggaggtagaggtTACTCTgacgagtg	7	18
933131	+	cg0999	6.45		cagatacctcgcagagccgggaggtagaggttactctgacgagtgagTAGGTTtaaaaga	6
933677	-	new antisense transcript			tacaacaaaatcaaccaacggtgtcagagttgccatgccatcacgaattgccgaacgaga
934484	-	cg1001	7.02	4.02	tacacaaccgaagaatagttccctaTTCAAAaaaaggtactttccgcTACAGTtcatttg	6	16
934838	-	new intragenic transcript	5.76		tccggggaaatagccacaaagcctcgattcgtgggcaccgaattgaTAAACTccattgcg	7
935771	-	cg1003	7.56		cctgcccccgcaaccccaatcgtcgtacccctccgaaaataacggtTATCCTtagattta	7
935844	+	cg1004	8.29		accgttattttcggaggggtacgacgattggggttgcgggggcaggTACTCTtggttcca	7
936798	+	cg1005	6.79		tggctgaacatgaagctgcggaacgtattgcagacgattctcaagTAAAATagctgcctg	8
938817	+	cg1007	6.75		aagaaatttttcggcgtggcacccaagaggggtgtgagattgccgaTACCCTcaagttca	7
941039	+	cg1010	6.12		ttggctcctggtcagagatcctcgttggtttggccttgggcacagTAGTGTtgtcgattg	8
941155	+	cg1010	6.06		tagcctcaactaagcgtcacgataagaacgaggggcaaggctgatgTACTCTgtcaacca	7
942237	+	cg1012	9.27		gggtattttgcggcgcacatggaactcattgaacgccgcgcccggcTAAGGTgggaggca	7
945409	-	cg1014	7.23	5.17	agcaacatgcatgcatctagcTTCCCAcaaatgcgcgccaaggctcTACAATcaaccgag	7	19
945457	+	cg1015	5.32		ggcttggctcactcggttgattgtagagccttggcgcgcatttgtggGAAGCTagatgca	6
946465	+	cg1016	4.05		aggtacgaaacccatttttcggtttgctttccaggtttccccaagtAAAGGTgagtttta	7
948113	+	cg1017	4.54		gtttgtggttattggattgatgtttgcgttagtcaaggacttaagcAATGATgtgatcta	7
948134	+	cg1017	7.59		gtttgcgttagtcaaggacttaagcaatgatgtgatctacctcgagTACCGTgagcagca	7
948309	+	cg1017	6.75		taggcaatttttaacccctgatacccctttccggccgggcataaatTAAGGTggtacgca	7
950260	+	cg1018	4.97		tagttggcgggggtggggcgggggagtgtgtgtccaccccgtggtgTTAGGTggaaggca	7
955169	+	cg1022	4.59		cagcgatatgccctgcgcccgtatggtgatttgagacagggtttagGAGAATtagttcca	7
955811	-	new antisense transcript	5.98		ccaggcacggtagcggtaaagtctcgtttcccgtggctatcgagcaTATGATttttaata	7
959068	-	cg1027	7.67		cggagtccgaaagtaccgcggtccgaaactatctgatgcgcatcttgTACAATgaggatg	6
959811	-	new intragenic transcript	7.43		atggagcgacggttgaagatctgtcgggagctcatgcgtagcgatgcTACTCTtgtggca	6
959836	+	new antisense transcript	6.33		cgcccaaacggtttacttcatgctcatcgatagttgccacaagagTAGCATcgctacgca	8
960683	+	new antisense transcript	5.15		aatacacatatatttgtgtatttgtaaatcaatcttcgcactcgtTAAGGTatctgacta	8
961213	+	cg1030	8.09		tgacgtcaaaaagttttagcactataacgttatgacgttttagtgcTAAAGTgtggcttg	7
961278	+	cg1030	4.59		ttcgtgttggtcgtgcgcccgtatggtgatttgagacagggtttagGAGAATtagttcca	7
961920	-	new antisense transcript	5.98		ccaggcacggtagcggtaaagtctcgtttcccgtggctatcgagcaTATGATttttaata	7
962767	+	cg1032	6.42		ctggcaacgacgccaccccatgttgaagttagttcagcaacagctgTATAGTtcagcgca	7
964045	+	cg1035	8.44		ggtgtacaagctcaatcactattcgcatgaaacttccttacttcggaTAAGCTgggttta	6
964277	+	cg1035	9.01		tccgataggattcttagttttcagttcagtatctttgagccacggcTAGAATgtgaatcc	7
965252	+	cg1037	5.48	3.68	gcacgccacggcgttttggtgATGGACgggggtagtttgttaccgTATTGTgactaattg	8	18
966444	+	cg1038	7.02		ccgcaagcttgggcatccgatagtagaaatctggcatccaataggTAGATTgggatgcta	8
971499	+	cg1044	8.4	3.48	gggtcactggttcccagcctaGTCTGAactggctaaacaagatcggTACAGTggtggtcg	7	19
971603	+	new intragenic transcript			gacaccttccgcgagcaggtagcggagtttacagaaaagacccgtgcggaagaaggaaac
971886	+	cg1045	5.46	3.44	tgacctttgctggttggctaattttgggTCAAAGttttgtgaaacgaagTAAGCTtaagt	4	16
971888	+	cg1045	7.79	3.8	acctttgctggttggctaattttGGGTCAaagttttgtgaaacgaagTAAGCTtaagtta	6	18
972334	+	cg1046	7.31		aatgcagggaatattaactttttgttaatctctgaccattgaccttgTACGCTtaaaaca	6
974535	-	cg1048	6.36		cacatcacaggaaatcttcgcgggtgtttagacaacccggatgtgaCAGAATgggcgatc	7
974609	+	cg1049	6.57	4.23	cacatccgggttgtctaaacacCCGCGAagatttcctgtgatgtgcCACACTggttctca	7	18
974650	-	cg1048	5.4		agatcgatcatttcctgattaagagaattgagcgctttgggacgatTAAGCTccaccata	7
974663	+	new intragenic transcript	8.9		ttctcatgtctaacgtagtgaacacttttgtccagaattccaccggTATGGTggagctta	7
977628	-	cg1051	5.89	4.32	ttttgtaacaacctcccccaaaATCCCCatagtttcccccggtgcaTATCCTtaaaggta	7	18
977712	+	cg1052	3.68		aaactatggggattttgggggaggttgttacaaaaccatacgtctgtGAAGATatgacga	6
977715	+	cg1052	2.26		ctatggggattttgggggaggttgttacaaaaccatacgtctgtGAAGATatgacgagtg	9
978862	-	new antisense transcript	2.23	4.46	aaatcgtagttgatgttgtcgATGCCCatttgatcggtcgcagcctTGAGGTtatgggtg	7	19
979921	-	cg1053	6.41		tgttcctgcttgatgacaaggcttggtggctacctaagtggttggaTAAGATtcttccca	7
982463	+	cg1055	6.96		tctcttaaaaattcacatttagcaggacaagcatactgttttagttcTATGCTgtgggca	6
983017	+	cg1056	3.59		cagtaatttgttttgacgacgcagtaacgcaatcggggattgtggtcGATTCTttaagca	6
984299	+	cg1059	5.24	4.72	cgccgcagtgttcgcactagaaaTGGCCAggtttcatgatttctcctTAAATTtagagtg	6	18
984447	+	cg1059	5.72	4.29	cctgtggataactctctttgaCCTGGAagattggagagatttagggAAGGATtgggcgta	7	19
984528	+	cg1059	9.35		gaataagtgtttgaatatcacccttgcgttcgaaagtgtgagcgggTAAGGTgggtgata	7
987980	-	cg1060	7.31	4.03	acttcgctgagctggggcgactATGGCCcagcgcccacaacccgcTATTCTtaataccca	8	17
993489	-	cg1067	7.06		caacgtgtcaaggatgctcatggcaccatcctaggcgcgcctgccaTAGGATgacttccg	7
993528	+	cg1068	8.17		gattttagacaaaaaactcacggaagtcatcctatggcaggcgcgccTAGGATggtgcca	6
994563	+	cg1069	8		gtagtgcaaagcagatactggaatcattaacaccttccgctttgggcTAATGTtgggggg	6
996120	+	cg1070	7.36		agcgcaggcagccagccgtactataggttatccaagcctaatacacTACGATtaggcata	7
996845	-	cg1071	5.14		cctcacatggtggcggggcctgtttttgcttgtggtggactcatggTTGGATgggggatg	7
997771	-	cg1072	7.19		cccaatcagtatactgccggtttttggattaggtttggccatcgtgcTAGCATatttagg	6
997831	+	cg1073	8.19		ctaaatatgctagcacgatggccaaacctaatccaaaaaccggcagTATACTgattgggg	7
1000062	-	cg1075	8.08	3.99	ttatcgctccagtgaccgtggGTGACGgagcgtattccggagccggTACAGTaattaaag	7	19
1001419	-	cg1076	5.48		acaacttttccacccaaataggcaggttttggggttcggggcatTATGCTtgcttgggta	9
1001421	-	cg1076	7.21		ttacaacttttccacccaaataggcaggttttggggttcggggcatTATGCTtgcttggg	7
1002760	+	cg1080	5.86		gggatttgtcatgggtgaaagcttagaagaactacaccgtttggttgaTATGATgtgggg	5
1002762	+	cg1080	6.89		gatttgtcatgggtgaaagcttagaagaactacaccgtttggttgaTATGATgtggggtg	7
1008405	-	cg1085	6.28		atgacaacagttatcggaaaaactgtttaggtgcttctaactgtttTATAGTgtgatgtg	7
1008531	+	cg1086	5.04		ccgcctggctttgtagttttccctccggtgtccaagatgaatatgaCATGATgaatggcg	7
1009703	+	cg1087	6.23		ccccctccacacacttttgcccctttaaatacttacacctttcctaTAGTGTgaaagcta	7
1015237	-	cg1090	6.86	4.18	attaaattttctttcagaaaatatCTCCCCacataaaagttccttgaTAGGCTcgagaga	6	17
1015357	+	cg1091	7.57	4.97	ggtagaaacccatgattgggggCTTGCAtttgtttcgttgttcaccTAAAGTtaactcta	7	18
1016313	-	cg1092	5.1	4.12	tagagacgacagacacagaaatcTTCAGCctcgcgaaccgagtgaTAGCATacttgacca	8	16
1017322	-	cg1094	5.19		aaaacggtgctgttgcaaagttggggcagtaggaagaccggcgtggAATAATcaggtcca	7
1017398	+	cg1095	6.15	4.96	cgccggtcttcctactgccccaacTTTGCAacagcaccgttttaggtTATCCTgcaggtg	6	17
1017758	+	cg1096	6.98		acgataaaattcggcacaaacatggtgtttttagtttgtggtcagtTAGTATagtatttg	7
1018167	+	new intragenic transcript	6.71		attccgtcagaaaacgcttttgattattatgacaagtcaacgtggccTACCCTgactatg	6
1019886	+	cg1098	7.51		catcattgtcttagaaaaccaattattggggtccgcttagctgagaTACTCTggatgaca	7
1019942	+	new intragenic transcript	5.16		gacatggttcgacagcggatgaccggcaaggaacgtcgggagcaatTAATCTctattggg	7
1027288	+	new antisense transcript	6.89		tcacgcacgaacgcgcggatcacgcggataccggtgagctgctcgcgTATAATctgattg	6
1031753	-	cg1104	5.49		caccaagatttttaagttttaccgcaatttcttgagagctttgggagGATAATggcggtg	6
1033341	-	cg1105	5.19		ttggccccaagattacgcgaagtttagcgacttcgccgtacgtcaacTACGTTaaatgag	6
1033399	+	cg1106	7.91	4.18	actcatttaacgtagttgacgtaCGGCGAagtcgctaaacttcgcgTAATCTtggggcca	7	17
1033666	+	cg1107	6.63	4.18	gagcgcattggcaaaaacaacggCGGCGAagagaatccagccaacTAGTATtaggcgtca	8	16
1035424	+	cg1110	7.59		taatcaggtttttctagccaatgcgagagttctaaaacgagccggTAACATcgaccccca	8
1036349	+	cg1111	5.56	4.03	tcgccactaatttcaactgattGCCTCAtcgaaacaagattcgtgcAACAATtgggtgta	7	18
1036445	+	new intragenic transcript			tagttagctcccaagttggcataggaggccacagtggctgaaatcatgcacgtattcgct
1037783	+	cg1112	6.32		cctcaaggttgccgggcgtcgttgccttactactgttactggtgtgacTATGATcgagga	5
1037786	+	cg1112	6.99		caaggttgccgggcgtcgttgccttactactgttactggtgtgacTATGATcgaggatta	8
1038362	+	cg1113	3.97		caactgaggaagcaactgtgcaatagcgctttagacacagactcatgaCAGAATagaaga	5
1038364	+	cg1113	4.99		actgaggaagcaactgtgcaatagcgctttagacacagactcatgaCAGAATagaagaca	7
1041168	+	cg1117	5.51		gagggtgagcatgcctgtgttttctagaactcgatgaaaatgaacatTATTATgaacgtg	6
1042337	+	cg1120	5.53	4.97	aggcctatggctgaattagtctCTTGCAatacttcgcatctggaatgTAACATcatttcg	6	19
1043444	+	cg1121	7.94		atgtgaaggtagtaaaggtgtgaaaatagttcctcacgtggggaacTATACTgatccttg	7
1043461	+	cg1121	3.41		gtgtgaaaatagttcctcacgtggggaactatactgatccttgatgcgTTAACTtgattg	5
1045909	-	cg1123	8.05		gatcccatcacatatgaacctgtaaaactagaaaattttgctgtgcTAAAATctgcagca	7
1046475	-	cg1125	6.72		tttaccccttggatgacctcggttaacagtttttcctgaggtgacTAAGATgtataggtg	8
1046477	-	cg1125	7.24		tatttaccccttggatgacctcggttaacagtttttcctgaggtgacTAAGATgtatagg	6
1046569	+	cg1127	7.77		taaccgaggtcatccaaggggtaaataggtatgacggcggaaacgacTATCATgaatgca	6
1047030	+	new intragenic transcript	6.68	4.49	atttagtgaagattctgcgcgagTTCCGCccacacgtcatcattaccTATGATgagaacg	6	18
1047511	+	cg1128	3.78	3.92	gtcgatcccagaagatgacctgtttGCCGGAatcacacccgatgcagAATAATgcagtta	6	16
1047891	+	cg4017	5.04		tgaatgaaaagtccaaaaagggcttcctttaaaaagaaagtgtgtTAAGGTtccaaacta	8
1049204	+	cg1130	8.51		gcagcagtaagggaacgccgagcagcagccaagtaattaagggcgcTAGACTgttaaatg	7
1051865	-	cg1132	5.97		tgaagtgaaaaaataaccccgatcacactagtggagtagctaaggtgCACAATggattca	6
1052031	+	cg1133	8.1		aacgatgggagtgaacccatacttttatatatgggtatcggcggtcTATGCTtgtgggcg	7
1056496	-	cg1136	7.56		ggctccgtgccagtgatgaaacttaaggtcagcatgaaaacaatgcTACCGTtgtgggcg	7
1056521	+	cg1137	8.02		ctgcccgatggctggcgtacagattcttcgttcacgcccacaacggTAGCATtgttttca	7
1057253	+	cg1138	5.43	4.77	aggggtcacccgcgcatgtccggTTGCCGatctatttaaataccagGACAATtgcgtgca	7	17
1061611	+	cg1143	6.55		atggtcagagcacccccgcaagtgcctaggtgtgtccccagtccttTAAGATcagtcaca	7
1062288	+	cg1144	4.89		cgcgatgatttgtctgcgcacctaccggaattttgaaattgcgaTAGCATagatgacttg	9
1065123	-	cg1145	7.61		acctcactctaggggtggactccagtgtttcgcgacaacacaatgagTAAGCTtgtgaca	6
1065405	+	cg1147	0.57		aatatccaatatggaagaaaaactagacagttaagtagactgaatggCCTACTaggtgca	6
1066136	+	new antisense transcript	4.26		gcggttttaagctccattccgtacagtttttgctcttctgttgtgaaaTAATCTgttctg	5
1067384	-	cg1150	5.59		aaatagactggaatcccaaagcgcttgcatgacgcggaaagttaacaTAGGCTaggtacg	6
1074014	-	cg1157	6.25		aagtgcaacaatagatgacgtgcgggttgatacagcccaagcgccgaTACATTtataatg	6
1074051	-	cg1157	2.08		ccttttgggtgtccagaatccaaaattccgggcacaaaagtgcAACAATagatgacgtgc	10
1074054	-	cg1157	5.63		cccccttttgggtgtccagaatccaaaattccgggcacaaaagtgcAACAATagatgacg	7
1074145	+	cg1158	4.97		ttttggattctggacacccaaaagggggtttcgtaccaaactcgtgaCATACTaggcggg	6
1076742	-	cg1159	5.93	3.98	ccaataaataatttctctcttctaaTTGCGGagcctcatatattgagTACGGTattttga	6	16
1076872	-	cg1159	6.77		tcacatcagccggattagttggcggtttgatgacgtccctcggacTAGTGTtggccatcg	8
1077378	-	cg1162	4.47		atcactgcggcatccatgggcacccagcaagcaaactaaaaacttagGAGAATgaagaaa	6
1078766	+	cg1164	8.09		cggggtggttgcattcccagtctaggtgtttagcctcaacgttggaTACGCTgggaggca	7
1080615	-	cg1165	6.95		gctgcagaaactgcaagtgtaattagtaaatagcagttagatcggTAAAGTaatcactcg	8
1080751	-	cg1165	4.25		tttaggtgaggatcgtgaatcggtagatcctaatgaggttcgtcgtaAAGAATtgaaacg	6
1082168	-	cg1166	5.24		ccacagtcgctgggagtgtttcgtgctttaaaaccaagaaccatgCAAAATggagaactg	8
1082569	+	new antisense transcript	7.64		aggactgatcgggtcattggacgcccagcgacgcgggcggtgcagcgTACGCTtgaactc	6
1083595	-	new intragenic transcript	8.2		tcgttccgcagatcgccattgcactgtttattgtgtggatcgccgcTATTGTggttcttg	7
1084276	-	cg1169	6.95		tcgtacacagcatggaaatccatgcgaattcttccctatatcactgtTAAGATcatttca	6
1085704	+	cg1171	6.34	4.72	agcttcaaggaaatgatgcctCCGGCAacaatattaatgaataaaaTATGATagataatg	7	19
1085849	+	cg1171	6.54		ggcactgttttgtgcctcctgattaggttcttacccaacgattgcTAGGATatgtgcctg	8
1086945	+	cg1172	6.94	4.26	ctacgtgatggtcgatggcgacgtTGTGGAgttccggtttaacgtcTAGCGTtattgacg	7	16
1086968	+	cg1172	6.82		ttgtggagttccggtttaacgtctagcgttattgacgctcctcgttaTACGCTggtctcg	6
1091589	+	cg1179	6.88	4.48	actgctaacaacgtaatgggcaGGCCCAaaagaatactttaaaaggaTAAGATttatatg	6	19
1094287	+	cg1180	6.47		aactaagagccgaatttagagctcgcgatctgccaaggggatcaatTAGGTTtgagatta	7
1096597	+	new intragenic transcript	6.06	3.81	tgaaatttttgctgcttgggtttgGCGCGAttggtcgccaacttgtTACGCTcttcgacg	7	16
1097834	+	cg1189	7.91		ggctttcgcggttgctgcgatactcatacggtcgatgtcgaggcgtTACAATcgatgttg	7
1098581	-	cg1190	7.26		agggtcgtggcgtcgaaaagcaaacatcttttaacgcttttggcccgTATTATggtggca	6
1098661	+	cg1191	6.27		aagcgttaaaagatgtttgcttttcgacgccacgaccctcccatttcTACAATaagtaga	6
1098670	+	cg1191	7.05		aagatgtttgcttttcgacgccacgaccctcccatttctacaataagTAGAGTgtaagca	6
1101387	+	cg1195	6.55		gtattagcaaaacttcttaaagagcctttttgtgcctttatccgagTATCTTtaaaagca	7
1103491	-	new antisense transcript	7.38		gcgatttgctgatctaccgttttgtttatgcacctcatgttagctgTAAACTaaagctca	7
1103522	+	new intragenic transcript	8.3		taggaccgcattagcgattagcgcgcgctgagctttagtttacagcTAACATgaggtgca	7
1105457	+	new intragenic transcript	4.5	4.85	gaggatgagatggactccaaataTTGCCAggtttaaccgttgattggGACACTttgttag	6	18
1105476	+	new intragenic transcript	6.31	4.25	aatattgccaggtttaaccgttgaTTGGGAcactttgttagaccccTATGATtctgagca	7	16
1107544	-	cg1202	5.01		tcccgaaaaattgccaaggattctggcgaaggtgaaaccatttacggTTAACTggtttta	6
1108917	-	cg1203	7.37	4.13	gcatacctgtgcgaaaaattcCTGACCgcccacttaaaaaaaggtcTAGGGTgtggggtg	7	19
1108985	+	cg1204	7.83	4.22	ccctagacctttttttaagtgggCGGTCAggaatttttcgcacaggTATGCTgcatgtca	7	17
1110393	+	cg1206	8.14		ccgcaggcgaaatcgcatcgtcaattcccttggccacttgtttgagTAGGCTggcgggca	7
1111261	+	cg1207	6.58		gcagcagcttaagggctgggcttaaattgcttgtcgacgcctagtgcCACAATggagaca	6
1113358	+	cg1209	5.78		ctaacagaattggtggttttagtgctgttaccagggacatcggcTAGAATctgctgaata	9
1113858	-	cg1210	3	4.95	acagaatttatttctgtggatcacTTCCCCacttcacagcctaatgaTATAAAagatcta	6	17
1114420	-	new intragenic transcript	6.12		gatataaaatactctatgagtccagacgtttttaaagggagcgaatTACCATagtgtcta	7
1114462	-	cg1211	5.07	3.78	acaaactaccacgtttattgcatcATGCAAcacccttgctaggataTAAAATactctatg	7	16
1114464	-	cg1211	3.77	4.42	acacaaactaccacgtttattgcatcaTGCAACacccttgctaggataTAAAATactcta	5	16
1114469	-	cg1211	7.45		tatgaacacaaactaccacgtttattgcatcatgcaacacccttgcTAGGATataaaata	7
1114526	+	cg1212	6.12	4.56	agtattttatatcctagcaagggtGTTGCAtgatgcaataaacgtggTAGTTTgtgttca	6	17
1115334	-	new antisense transcript	4.11	5.11	tgtctccgcgacggtcctgcagtTTGCCAaggaagctgcgcatcacAAACATtgatactg	7	17
1118761	-	new intragenic transcript			accacacccggcctgcgcatcattgaacgccaagctgtccgtgacggtggcggatttaat
1120150	+	new antisense transcript			agatcagcggtttcagccatgaagtgcacaccgcagaacacaatcgcttccgcctcgggt
1120390	-	new intragenic transcript	1.46		tgcaacagtgaactcaaagacggaccctggttcctcgaccagcccggAATGCCggatgtc	6
1120657	-	cg1216	1.83		accatcgcccagcttcgatccgtgcatgaggcagtccttggacaCAAACTcgatgccgcc	9
1120714	-	new intragenic transcript			cttcgcaccaaggtggaatactccgaaatcgcccactccttcctcggagaaaccttcacc
1120768	-	new intragenic transcript	3.98		ctccctgagctggcatttgaccacaataacatcgtcaaatatgcacTAGAACgacttcgc	7
1121228	-	cg1218	6.32		tgtacgggttgaagcgaaacacttcccttagagtcaaagtgactgTAAGATagctcaaca	8
1122901	-	cg1220	6.95		accttgccgaagtataaaaggccttaacttggttgcttgcgggtggCAAGATgggtgata	7
1124342	-	cg1222	7.61		gatggaggggcgcgtcgacaagcaaaatctctttagcaaattcggtTACTGTggggcgca	7
1124485	+	cg1224	8.5	3.79	gtcgaaaagcggcgactgcggatCTGTGAcccgcgccataaatgggTACGATggcggttg	7	17
1127765	+	cg1227	6.92		tatgtattaatctaggtcagtttctaggatttccaattggtttaagcTACTGTgaacgcg	6
1132194	+	cg1232	7.96	1.55	tcatgcttttcggtgtttacatgaTGAGCAtgttcgcctgatttaggTAGCCTggtggga	6	17
1132491	+	new intragenic transcript	6.22		gttagaaatctcaccattttgaatcacccagattccatgttggtgTACAATctggtactg	8
1133591	-	cg1233	5.02		tcatcaaaactgatactccaacaggacgccaccttaaagcttatgTAGATTagtttctta	8
1134552	+	new antisense transcript	7.88		gcgccatgcggcgcacgcacggattccttcaatgacgcccggtcatTAAAATggaggcca	7
1135940	-	cg1234	7.36		ggtgctagaaaaggttcaccaagcgcgaacaggcctatgcaaacggTACGATatgacaca	7
1136029	+	cg1236	7.43	1.7	gttcgcgcttggtgaaccttttCTAGCAccaaaacaaaactctcccTAGTATggggtcca	7	18
1138354	-	cg1237	6.57		cgtctcattagtggagagttgttcgctgtaatttcgctgtacagtTAATATgacttttta	8
1138362	-	cg1237	7.09		gcaaaactcgtctcattagtggagagttgttcgctgtaatttcgctgTACAGTtaatatg	6
1139388	-	cg1238	6.65		ccaacgatcgcaattttcatacctgctatcttgcctgagcacagaTAAGATttgtaagca	8
1139428	+	cg1239	6.11		ctttgtagagaaggggtagtgcttacaaatcttatctgtgctcaggCAAGATagcaggta	7
1140301	+	cg1240	6.55		gggcagcgcacaaagtgggtgtgaaaactccgcttcatgaccttattTATGCTggtctta	6
1140348	+	cg1240	6.98		tatgctggtcttaagctgaaagaagaggaaaattcactttagggaTAGAATcaagatcca	8
1142329	-	cg1243	7.58		acgtcattgacagcatcttgtgacaacattttgtagagcaaccatcTAGACTgttcttta	7
1142713	-	cg1244	6.77		gcaaatgccactcttaggatttgaataatcatggaacaaaccttagTAGGCTcaacgtta	7
1142741	+	cg1245	7.11		caacgcggattatggaaaatcgtgactttcataacgttgagcctacTAAGGTttgttcca	7
1145289	-	cg1247	6.3	4.63	cccagaaattcacttagatccttaTTGACAgtaaatattctgcgatTAATGTgacaggag	7	16
1145400	-	cg1247	0.15		ttttgctggttttttcagaattttgtaacggaactgcatcgatgTACGACaaacaaaaca	9
1145508	+	cg1248	4.74	4.03	aaccagcaaaatctttagagatttGCCTCAcaatgtgcggaacgggcGATAATgcgagta	6	17
1145519	+	cg1248	7.67	4.29	tctttagagatttgcctcacaatgTGCGGAacgggcgataatgcgagTACAGTgataccg	6	17
1145521	+	cg1248	7.07	3.94	tttagagatttgcctcacaatgTGCGGAacgggcgataatgcgagTACAGTgataccgtt	8	18
1145529	+	cg1248	4.35	3.74	tttgcctcacaatgtgcggaacGGGCGAtaatgcgagtacagtgaTACCGTtctaaaaca	8	17
1147571	+	cg1249	6.9		taagagttgctctggcccgctgtgtcctctggacgcagcgggccagTAGTATtttggggg	7
1149008	+	cg1250	7.63		gggttccgatcctgcgggagactcgggtagaagcgaaaaataacggTATCCTcggggctg	7
1149956	+	new intragenic transcript	4.85		ggtgcaactggagtgcttgacggactggagttctgacacggttatggCAGAATctaagca	6
1150364	+	cg1252	6.72		ttttgctggtttttccggtggaatttggcctgcggtcaaggggaagTAGCATaataagcc	7
1150366	+	cg1252	5	4.64	ttgctggtttttccggtggaattTGGCCTgcggtcaaggggaagtagCATAATaagccta	6	19
1150747	+	cg1253	5.58		ccacaagattttgatcacccaatgatcgctgcgctgccgcctcaggCATAATctaacgca	7
1151870	+	cg1254	7.81		cgacgagcgcgtcgacgcctttgtttctcgcctgagctaaacacgacTAAGCTtattttg	6
1154731	-	cg1256	5.97		cggaggtcgcaccccttccgacttgaactgataggccgatagaaatTATTCTggacgtca	7
1156151	-	cg1257	6.55		cccgcctcaaagcttgacccattttcataaccagtgccatgtgggttTACGGTtgataca	6
1157199	+	cg1260	7.42		ctcattttttaatcgaccgcttccatcatgttttaactaaggtttgTAGGCTtaaacctg	7
1157328	-	cg1259	6.28		gcgagcaagaacgttgttgttgaagcggaagacctctacaccaggTAGATTaaggttccg	8
1159162	+	cg1262	7.03		cacacgctggattggacgtagcgcgtcgccacaattaagcagtggcTACATTaggtgtta	7
1160356	-	new antisense transcript	6.25	3.85	ggaggggttttgcggtgagttccGTGACGcgtccaccccctgttgTATGATcaccgaatg	8	16
1160735	+	cg1264	8.24		ggacatgatctcccggtcgtgcagcgtgaacccttgggtatccacTAAACTgggcaacca	8
1161055	+	cg1265	8.47		cagcttgagcaggctcaccttcgggcaaaaactttcgaaacgggcTAAAATaggaagtta	8
1161304	+	cg1266	7.31	4.58	ctttgctgttggaggcagccaaataGTCCCAatgtaaacgcactgggTAGTATttgttta	6	16
1163739	-	cg1267	7.91	3.97	aacctgccttcacctgggattATCCACccatgtgtgatgaaatcgcTACCCTgaatcaaa	7	19
1165016	-	cg1268	6.79	3.88	taatgcccccatttcggtatcgCTGCGCaactgtttttagatggcTAATCTttgaaatta	8	17
1165019	-	cg1268	6.27	4.77	ttttaatgcccccatttcggtatcgcTGCGCAactgtttttagatggcTAATCTttgaaa	5	17
1165170	+	cg1269	6.79		agacaatttgttacccagctttcatgcgggatagttattttgccttTATGGTtaagggtg	7
1167080	-	cg1270	7.1	4.56	tttgcacttaatgcgtgtaggtacTTCACAtctcgcctgctcgctcTAGACTataacgcg	7	16
1167098	+	cg1271	6.86		ggactcgacataagtgcgaagatactcgaaggcgttactcacgcgtTATAGTctagagcg	7
1167212	+	cg1271	5.49		gccagaagatgcacaggatgtaatctagatttcccaagttcagtggggCAAAATgactta	5
1167214	+	cg1271	6.53		cagaagatgcacaggatgtaatctagatttcccaagttcagtggggCAAAATgacttata	7
1167976	+	cg1272			ttattttggggttcgtggtgcggacagggaacttatcacaggcgacatccgttttgagta
1167979	+	cg1272			ttttggggttcgtggtgcggacagggaacttatcacaggcgacatccgttttgagtagta
1167994	+	cg1272	6.76		tgcggacagggaacttatcacaggcgacatccgttttgagtagtaggTATCTTggataag	6
1170177	-	cg1274	6.48		gggtgatgttgcagacgaattttagggagtatcaaaacttgggacTACTATcgatacgtg	8
1172078	-	cg1276	7.26		tttcagttcacatttacaacgtacacgctggtgaaatggttcccgTAGACTaggcgttca	8
1172127	+	cg1277	6.01		attccactcatgaacgcctagtctacgggaaccatttcaccagcgtgTACGTTgtaaatg	6
1172129	+	cg1277	5.71	2.9	tccactcatgaacgcctagtctACGGGAaccatttcaccagcgtgTACGTTgtaaatgtg	8	17
1172674	+	cg1278	6.81		ctcgagacatgattgccctgaaaactcgagatctccgccaataagtTAAACTaacgccta	7
1173867	-	cg1279	7.52		cgtgtgaatcacacagcatacggccctttttgctgccgtggttgccTAAGGTggaaggta	7
1173869	-	cg1279	6.43		gccgtgtgaatcacacagcatacggccctttttgctgccgtggttgccTAAGGTggaagg	5
1177682	-	cg1280	7.69		taatgctacaactggggcttaggcataatcagccaacgaccaacgtTACAGTggataaaa	7
1177755	-	cg1280	4.77	4.18	gctaacggcacctacgcccgcatGTGGCAtttaatggcctgacacgtTATTTTtaggaga	6	18
1177838	-	cg1280	7.33		caaccgctaaaagggccgaccgtattcttgttgttgaacaaggacgTATCATtgaggacg	7
1182549	-	cg1282	0.66		ttttggttaatgtaaccccaatgggaatgaatggacctgaccaagacgTTGTATcttttg	5
1182812	-	new intragenic transcript	7.21		caccatcgtcaacaatgacggacaccttgtcggatacaacaccgacTACACTgcggtgta	7
1183143	-	cg1283	6.06		atcccacacaatcaggcatttgctcttcctttgctccgcatgagtaTAAAATcactgtca	7
1183395	+	cg1284	7.85		ataactgcatattcatcaaagcgttgccggtcacctgcttcgtgccTAGCCTgggaggca	7
1184760	+	cg1285	3.39	4.28	atgaatcttctcgctccatgaaccTTGCGAaaattgccggcggcatgGATCATttggata	6	17
1184883	+	cg1285	7.77		agtggaaggcttaccgcggccgcagcgataccgaaccgggccgtgcTACATTtgtcatcg	7
1184949	+	cg1285	4.86	3.49	actcccgaatcgcgtgggatccACGCCAggacaaacgcacggcgtggGAAAATtacgaca	6	19
1185771	+	cg1286	8.49		gcccacagaagaggtgaaaggctaggcgcggattcgttgtggacgcTAGGCTtgtcggca	7
1187180	-	cg1287	6.58	3.57	ataccaataatagaacatattATCGAAcaatgtcgcttgggtgctcTACACTtcccacta	7	19
1191710	+	new antisense transcript			tcaatcagcgcggacgcatccaaaacgaaacgtgtatccgcagacaactccggcacgagg
1192054	+	new antisense transcript	0.56		tgatccattccagtagccttcgagcgcgaacttcagttcacgcttcgcTCCGATgcgagg	5
1192330	-	cg1290	4.61	4.74	tgaatttaaatccccggaacttcTTGACAgaccgagcagtctagggTTTGGTtgaaaacg	7	17
1192332	-	cg1290	3.47	4.24	catgaatttaaatccccggaacttctTGACAGaccgagcagtctagggTTTGGTtgaaaa	5	17
1192666	+	cg1291	4.83	1.93	cttcaaatcacgtcgaaaagaAATTGAaagtacttaagaaacatgtCACGCTaggagacg	7	19
1195684	+	cg1294	7.11		tcgggtgcgtgcgatgtggcggccccgcgagacatagattaaggacTACTCTcgaacaca	7
1205205	-	cg1301	0.13		ctttataaagttaagctgtgagcgggaacttaggaataaacttcaacgaCAACCTttaag	4
1205208	-	cg1301			aacctttataaagttaagctgtgagcgggaacttaggaataaacttcaacgacaaccttt
1208716	-	cg1303	7.9		aatctacccctgcggggtgcaacacaaaggggcacttcattactgtTAGCATtgggtttc	7
1208722	-	cg1303	5.29	4.23	aaaatcaatctacccctgcgggGTGCAAcacaaaggggcacttcatTACTGTtagcattg	7	18
1208812	+	cg1304	6.44		gttgcaccccgcaggggtagattgattttctgttgccttcataagcTAAAGTtctaattt	7
1209168	-	new antisense transcript	3.59		tcccaactgagtgtttctacttgatcttcagtcgctacaacggcgcCACTTTcatcgagg	7
1209475	+	new intragenic transcript	6.69		cgttgaaaaatgactcctcagatgattttaagaacctgagagttggTATTGTttgctaca	7
1211128	-	cg1305	7.27		acatcagtaaaagtgcaccgacactaagaatccttatccttcagagTAAGGTgatctgcg	7
1211399	+	cg1307	5.04	3.76	ccgcggcggaagtggaattgcaTATGGAgttttgatgatatttagcgTAACTTaaaggaa	6	19
1211401	+	cg1307	4.35	3.26	gcggcggaagtggaattgcataTGGAGTtttgatgatatttagcgTAACTTaaaggaaca	8	18
1212031	+	new intragenic transcript	6.65		caatccttcgctgaccacgtcggtggcctgaacgttctgccaatcTATGGTggacaggct	8
1213099	+	new intragenic transcript	3.46		cgtgaccgtgacttcgacgaccgtggtggacgtggacgcgaccgtGACCGTggcgaccgc	8
1214583	-	cg1308	7.78		aatacccccattccacccccttatatttaagtcaccgcagatcagcTAAGGTtttcccta	7
1218888	-	cg1312	5.6	4.76	ggttggacgaaaacagtgcgggTTCGCCaaaccttggtgatctcgtTAGTGTatgtatca	7	18
1220582	+	new antisense transcript	5.31		acagcaaggaatcctccaatgaaggtatacagcactgtcacacctgcGACAATggccata	6
1225385	+	cg1318	2.89		ggttgtggtctacccccgaataggaaaccatgtccaccgtgcatgaTGAGATgggcgtta	7
1231215	-	cg1322	6.69	4.03	cgaacaacggcagcgacacaaaCTGCACagatgcaagagtgtcggTACCGTtaaaaaacg	8	17
1231463	+	cg1324	8.05		tgagcttgtaacagggggttctttgaataaatcttcaggagcaggcTAGGGTaggtgata	7
1232916	-	cg1326	5.28		ctttttctaagcttttggacagcgacgccaaataataagagttagatTACAATtccctta	6
1233000	-	cg1326	6.69		agccaacacgctgtccgcttaattggttcagcgcttgtgacaggcTATTCTaaactgata	8
1233002	-	cg1326	6.81		aaagccaacacgctgtccgcttaattggttcagcgcttgtgacaggcTATTCTaaactga	6
1233198	+	cg1327	8.53	4.29	ggtttcgttgaaactgaagtttatGGGGCAaatgaaaatatcctgggTAGCATgggctta	6	17
1234014	+	cg1328	6.54		ttccgcttgtttgatctaggtcaaggaacttcactcggctagtcctTAGACTcaaatgtg	7
1239630	-	cg1332	5.98	3.52	tataacaaatccctgcctttttaATGAAAaatcattggtctctgtaTATGCTttttgggg	7	17
1239742	+	cg1333	7.51		tgttataagtatgggtcgtattctgtgcgacgggtgtacctcggcTAGAATttctcccca	8
1243770	-	cg1336	5.6		cttcccagctttttagttttcaacggaaaaactctcaagatttttagTATATTtatgaaa	6
1243888	+	cg1337	7.39		ggtgaatcgaatttcggggctttaaagcaaaaatgaacagcttggtcTATAGTggctagg	6
1243890	+	cg1337	7.13		tgaatcgaatttcggggctttaaagcaaaaatgaacagcttggtcTATAGTggctaggta	8
1255420	-	cg1345	5.71		tacggaaaaccccgttgaaaaacatgcgggcgcaggtcagagctgtTATCTTagtactta	7
1255583	+	cg1346	4.97		taaacgaatttgtgcttatatcaacattcgtgattcggcaaaattaatTAAACTgaaaaa	5
1257243	-	new intragenic transcript	6.21		ggcatggcaaccaacggcctggcttacgctttcccacagcaatacgaTAAACTgctcatg	6
1257266	+	new antisense transcript	4.37		cagctggatgcggctttcgccgatttccgctgcagtcatgagcagttTATCGTattgctg	6
1260774	+	new antisense transcript	6.6		acaaaacagctgttaacaagattccacctgcctcaacacaaatagatTAGTGTggacagg	6
1260853	-	cg1349	6.43		gctccctaaagcccactgatgagaaacgtgagctctgctttttctgTACACTctttcata	7
1266078	-	cg1353	8.22		tcaaagttgattgcttgcactgtcgttgcgtgtcgcatgccccggcTATTGTtgattgca	7
1266214	+	cg1354	7.93		gcagcttttagcgaggggaatgagacatagggcaataccatgcgcTAGAATtatcgacca	8
1266217	+	cg1354	3.56		gcttttagcgaggggaatgagacatagggcaataccatgcgctagAATTATcgaccaagg	8
1270763	+	cg1358	5.27		acttctgacgccgtccgccaagttttttctcagcacgggggatttggCACTATtgaagtg	6
1272720	+	cg1360	6.49		taagtgattgtcactttggattgtcatattgggcgaataaaccggTAGGATtccccttcg	8
1273035	+	new intragenic transcript	6.98		ccaccaccggtgcggtggtgctcggtggctggctgctgaagatcgtTATTCTgatcatcg	7
1273599	+	cg1362	5.42		ggaaacgaatgcccccgccccacttggataaaagacgaattcacctgtTAGTCTataacg	5
1273601	+	cg1362	6.54		aaacgaatgcccccgccccacttggataaaagacgaattcacctgtTAGTCTataacgcg	7
1276296	+	cg1366	0.5		cgagggacagcaacaagcgctagctgaaaagctgggacgtattTATGGTcgtgcgatgag	10
1276337	+	cg1366	2.01	4.43	tttatggtcgtgcgatgagcatccaCTCCGAggttgataccagcctcCTCGGTggaatga	6	16
1276445	+	cg1366	4.45		tcgagcgtctgcgggcaagcttcgcataaagacacgacgaattagaCAACATtagtaatg	7
1277437	-	new antisense transcript	4.63		tgaaggcggaaacgtcattagccttggtctcaatgattggcagtgcTGTAATagaacctg	7
1278145	+	cg1367	6.26		gctcaccgtttcccgcaaggtcagcaagaagtaaggcagcgagccTACACTaaatgactg	8
1279296	+	new intragenic transcript	5.5	4.86	gacgtggagtttccccgcggcgagCTGCCAgcactgtacaacgcactTACTGTagaggta	6	17
1280356	+	cg1369	5.94		tcatcggcattctgcagaagaacaaggaacttcaggacatcatcgcCATCCTtggtatgg	7
1281738	+	cg1371	7.36		cgagccagcaaagacacccgcaaaaaccgctaagtagacgtcattgtTATGGTgggtgca	6
1283182	-	cg1373	7.28		tgatgactagcttgcccaatcctcaatattcccccacctgctatgccTAAAATtaagcca	6
1283271	+	cg1374	7.94	3.63	aatattgaggattgggcaagcTAGTCAtcacatgccaaccccaaggTAGGGTggcagata	7	19
1283586	+	cg1375	5.6		aattgacgaggaaggtggaggcggtggaggaacgcctagctagggatTAGCTTtgtactt	6
1283602	+	cg1375	1.77		ggaggcggtggaggaacgcctagctagggattagctttgtactTAAACTtgttgttttta	10
1292673	-	new intragenic transcript	8.21		atgcgtggtcggatcctatggctacgtggcgtcatgcgattaccacTAAGATtgaggccg	7
1293101	-	cg1382	4.74	4.08	tgatttctccggttccgtgtggaaGTGACAcagctccgttaagctttCATAATggagaca	6	17
1293107	-	cg1382	6.88		cttgactgatttctccggttccgtgtggaagtgacacagctccgtTAAGCTttcataatg	8
1293109	-	cg1382	6.78		atcttgactgatttctccggttccgtgtggaagtgacacagctccgtTAAGCTttcataa	6
1293176	+	cg1383	6.3		gcttaacggagctgtgtcacttccacacggaaccggagaaatcagtCAAGATgggagatg	7
1296742	+	cg1386	4.56	4.89	atgcaaataaaattgccctggaaattgTGCACAtcgcgctggattgctTAGTCTgttcta	5	16
1296744	+	cg1386	5.94	4.84	gcaaataaaattgccctggaaatTGTGCAcatcgcgctggattgctTAGTCTgttctata	7	17
1296758	+	cg1386	6.85	3.87	cctggaaattgtgcacatcgcGCTGGAttgcttagtctgttctataTAGACTggtttgtc	7	19
1296850	+	cg1386	7.33		aaccgacggtaggtaggcgtcgaaaagcaatgggcgaagcccgcgTAGTATgggcgggca	8
1298570	+	cg1388	6.58		ccggtgcaattcagcacacttctggtatgcagaccgcaaagaaggtTATTGTgatcaaca	7
1301872	-	cg1392	6.26		tcggcacgatcttgccggttttccttgtttaggctccgaaacggatgTATACTgcaaaga	6
1302020	+	cg1393	8.06		taatgggagaggatcggcgtgatcgtgccggtttttcttgcgttggTAGTCTtggggcta	7
1303604	-	cg1394	3.39		ccattttgtacgcgattgcccaactgtcaaaaaacggcgagatggtgTCTACTggagata	6
1304543	+	cg1396	6.51		cgcgagaccaagtttgaaagactgtagaagtgagtctcggcctgcaagTACGGTggggga	5
1305249	+	cg1397	5.52	4.18	atcctccccaaataaaagaaatTCGGGAtttcgggaacatgcggaTACGCTacgttgttg	8	17
1305259	+	cg1397	1.56		aataaaagaaattcgggatttcgggaacatgcggatacgctacgttgtTGAGATtaatta	5
1309640	-	cg1400	5.86		ctgcttaaaaccgtaccgggggcacccggtgtcccatgcgactatTAGGGTtaggaacca	8
1309798	+	cg1401	7.65		agctttccgagcacctgtgcgaatggccgtgtccacccttagggtTAGAATcgggaaccg	8
1312602	-	cg1402	7.43		ccaaaatcaataaggtgtttttcagcctgaggtaaaaatacggtggTACTGTcgaaacca	7
1312716	+	cg1403	7.36		tttggctcatggttataccctcgccgatgcgtgtccacctcgtgcagTAAGATaaaccaa	6
1312718	+	cg1403	6.98		tggctcatggttataccctcgccgatgcgtgtccacctcgtgcagTAAGATaaaccaaca	8
1312748	+	cg1403	3.63		gtccacctcgtgcagtaagataaaccaacagttgcgcatgcgtgcgCAAGTTaaattttc	7
1312817	+	new intragenic transcript			ttgtgactagcgaagaggatcagaaaccaagtgcctgagatttcgcgcgaccaggtcgct
1314704	+	cg1405	7.13	4.32	ttttttcttttgtgggggtgcctctTACGCAtttcctgaatttttgtTAGGCTtgcctag	6	16
1316255	-	cg1408	7.35		ttgtcggatcagatcaagaaaacccccgcggaaaaattttgtctcTAGACTggctcacca	8
1316521	+	cg1409	6.18		ttctcttatttttgggtgattgttccggcgcgggtgttgtgatgggttTAATATggaaga	5
1316523	+	cg1409	7.3		ctcttatttttgggtgattgttccggcgcgggtgttgtgatgggttTAATATggaagaca	7
1323811	+	cg1418	6.97		ggggagaagtcgcctattgggggttattttcgatgcccgatcacagTAATCTcgaacagg	7
1323829	+	cg1418	6.99		gggggttattttcgatgcccgatcacagtaatctcgaacaggttaggTAAGGTttgcata	6
1324951	+	cg1419	0.8		gggcagggggtagcggtcgaattatttgcctgtgggcataattttgagaCAAAATaatag	4
1326223	+	cg1420	6.59		aatggaccgtgccaccccatgacaacatgcttgcacaatgatgacTAGAATaatgaccca	8
1327847	+	cg1421	7.08		gcatttctttttaactaattacttgacacgtcaagtaattagggtcTAGTGTtgtgttca	7
1328639	+	cg1423	5.69	4.41	ttgcatccagatgcacaaagccGTGGCAcaaacgagacaaactgagCACAATggctgtca	7	18
1332469	-	cg1426	5.74		tcaccccgaacatttgttcaatcgttgattttcattccacttcgtaaTATTGTtgacata	6
1333422	+	cg1429	7.04		ttggggcgcgccgaagttatatccacattgcggaagttaattcgcaTATTCTggggcaca	7
1336868	-	cg1432	7.27		aagccgcgtctgaaacctcacatcgtgataaccctgcgtcacagcacTAGAGTgtaataa	6
1336937	-	cg1432	0.59		tgaacttcgatgacgacaccgatgggaatacaacacaaacagaaagcgTTGAATcccaag	5
1337513	-	cg1433	6.23		tccaccccttaggacgctgattacagacgtgtcccatttctttacTACTATtggaaatta	8
1337516	-	cg1433	5.72		acgtccaccccttaggacgctgattacagacgtgtcccatttctttacTACTATtggaaa	5
1337762	-	cg1433	7.59		tccgaaacttccgcgccagtaagcacgccttcgatgacagtgcccacTACGGTggaggag	6
1339162	-	cg1434	8.15		tcaggattctcacaaagttcaggcaggctcccgctacttttcagcgcTAATCTtggctca	6
1339309	+	cg4016	6.16	4.12	gggtgggaattttcgtgcgtTGTGGAattggaaactcgatgtgtgTAGCATgacacacca	8	19
1339641	+	new intragenic transcript			taaaggagccagaaagtcgtgaatgtggcagcttctcaacagcccactcccgccacggtt
1341158	+	cg1436	5.67		tcgccaatggcagaccctattctatgaaggacggtactcaaatacTAAACTtcgtaacca	8
1342097	+	cg1437	2.87		ctgcataaatgtgactagtcaaacaccgtctaattacatgtgtgtggTAGAACaataatg	6
1346402	+	cg1444	3.47		ttgggcagcggatggggtgtttgttcttcttattcaagtttttggAAAGATaattaacta	8
1346953	+	cg1447	5.49	4.49	tccaccccttcattttcaataagCTTTCAataaggggagaagtgtgcTTAGCTggggtca	6	18
1347925	+	cg1448	5.5		agctggaaagcgcagatcacagtgatcatgaaagtgtgtgctgataTAGAGTatgtccca	7
1351864	+	new intergenic transcript	6.89		ttcaaagtgttgcctatacaaacacatgttctgactgcccgacctctTAAAATggcgtta	6
1352229	+	cg1451	6.69		acagcatgaatctctgggttagatgactttctgggtgggggagggttTAGAATgtttcta	6
1354926	+	cg1453	7.96		tggggtagtgggggttgttgggcaggtacgagctgtgatcaatcagcTACACTagtgaag	6
1355812	-	new antisense transcript	8.61	3.93	ctgcgttgtcttcatcacctaaGTGACGcagcagcatcgcagcggaTAGGATtgctgccg	7	18
1356271	-	new intragenic transcript	0.95		aaactcatcgacgagcaccccgcagtggttggagaattagtggaTGGAGTagctcaggca	9
1357059	-	cg1454	6.09		tcgagtacaaataaatttgagaacaaaaagatggggggaaatatgtTAAAGTgcgttata	7
1357061	-	cg1454	4.77		attcgagtacaaataaatttgagaacaaaaagatggggggaaatatgtTAAAGTgcgtta	5
1357168	+	cg1456	6.57		ttgtactcgaatgcaggatttcgagacaatgaggcagtttttctttTATGGTtaatctca	7
1359726	+	cg1458	6.57	4.79	atatttgggaataggggtcatCGTGCAggcccccacacccaacgcgTAACATaacggtca	7	19
1360541	+	cg1459	7.33	4.64	atcgaaattccaggcatcggcaagcTGGGCAacccagttgtggacgccTAAAATggatca	5	17
1360543	+	cg1459	8.55	4.8	cgaaattccaggcatcggcaagcTGGGCAacccagttgtggacgccTAAAATggatcacc	7	18
1362762	-	cg1462	7.46		agcccgcacccaccgcccgcgcgtttaccccagttctactgggatTAGAATggctaacca	8
1362837	+	cg1463	6.81		tcccagtagaactggggtaaacgcgcgggcggtgggtgcgggctatTAACATggcctgca	7
1365779	-	cg1466	8.27		gggcatttgacacacaagtattcgaccaaggctgagcaaaaaggcgcTAAGCTgtgggga	6
1366387	-	cg1467	5.79		acggggattctcgggatgtttgccccactgtttatggatttgggggCATCATttgaggca	7
1367694	+	cg4019	6.13		gttgcggagttaaatcgcaaaagcctttaccgagattcggtctcgggtTAAAGTcaggtt	5
1367696	+	cg4019	7.47		tgcggagttaaatcgcaaaagcctttaccgagattcggtctcgggtTAAAGTcaggttca	7
1369876	+	cg1474	8.52		ccatcactttcgggaggatttcaattatatggtggccaattacagcTAGCATgaagcaca	7
1373210	-	cg1476	7.12		taacccccgcaagggggtaacttttacgcgcacgcgtgcaacgcgcTAGTTTtgaaggca	7
1374005	+	cg1478	7.49	4.92	attgggacattataaattcggCTTGCAtctagaccaagctgtctgcTAATGTcgatttta	7	19
1377201	-	cg1479	5.74		gtcccggttatgcccgattgggcttcattttccggcattttccttTAAACTcatctgcta	8
1380440	-	cg1484	9.03		tttgcgaaggcgcggggaaagtgtattcacgcaggaaactttcggcTAGAATttttaata	7
1380442	-	cg1484	7.24		gctttgcgaaggcgcggggaaagtgtattcacgcaggaaactttcggcTAGAATttttaa	5
1381726	-	cg1486	5.97		ccccacacacagtgaatcccttcaccacgtctcattgggtgaaatgcTAAATTcaaggta	6
1381847	+	cg1487	7.55		ataaaaagattttgggcgggaggtgacatttatgcctcttaatagcTATACTgtcccatg	7
1385410	-	cg1490	4.52	4.04	gtcgccacacgccgagtccagaatGTGCAAtgagcgggtcgctggtgAACAATagatgga	6	17
1385565	+	cg1492	8.42		cggcaggtttccaggaggtttccatgcgggtggcttgggacatgggcTAACCTgagacgg	6
1386605	+	cg1493	7.12	4.68	taactgacatgattgtggctctcaTGGGCAggtctaagaaggctgagTAGTCTtaggttg	6	17
1386620	+	cg1493	5.83		tggctctcatgggcaggtctaagaaggctgagtagtcttaggttgTAAGCTtcaatgctg	8
1388737	-	cg1494	7.42		ccttggttcaagtgtcagtatttttctagtctatcgccccacaggTAGGCTcaggacaca	8
1388776	+	cg1495	7.72	3.87	agcactgttcacggcactcatgtgTCCTGAgcctacctgtggggcgaTAGACTagaaaaa	6	17
1388778	+	cg1495	7.65		cactgttcacggcactcatgtgtcctgagcctacctgtggggcgaTAGACTagaaaaata	8
1390555	+	cg1497	5.23		gaaatcttaagcagcctcggtgccaccgagatcgattggtcgctgTAAGGTatctgatta	8
1394406	+	cg1499	6.56	4.35	catcgcaatgatcaaccaggaataCCTGGAaaagagctgatattgaTAGGGTttaagtca	7	16
1395726	+	new antisense transcript	6.66		agaaaaatacagcaaccagcactagtttcttttgcatcaagcgtcTAGACTatggaaccg	8
1399008	-	cg1504	7.73		ccaacgcaaaatccagcctcacttaaggttattgcaccatggcaggTAGTATtttgccca	7
1399129	+	cg1505	5.62	4.72	ggcgctcgggttttgttttatCCGGCAtgggctcgggagggacttTAAAATaaacagcta	8	18
1401039	-	cg1506	7.81		agcacagatcaccctttgccagctaccgacttagtttcgtaacacgTATAGTgggaggcg	7
1402800	+	cg1509	4.99	3.88	cacgagccggaaatttcccaatgTCCTGAtcatgtgaatctttataaTAAGCTtcgcata	6	18
1403573	+	cg1510	3.38		tacctaatggtgcgcgttttcacaattgattagtgcgccgggtcaaaGATAATagtcgca	6
1403603	+	cg1510	4.52	5.23	tagtgcgccgggtcaaagataatagTCGCAAgcgccgtcgtttaaaagTATTGTcgttca	5	18
1403606	+	cg1510	5.04	4.24	tgcgccgggtcaaagataataGTCGCAagcgccgtcgtttaaaagTATTGTcgttcagta	8	18
1403739	+	cg1510	5.77		agcttgaaaagaggcaggagaggtaggcttcctgcggctgaagttgaTAAGTTgagctca	6
1404273	+	cg1511	7.73		gttgtgactctggaggtttttctgcaagaactgctgacatcgttagTAAACTtaggtctg	7
1404445	+	cg1511	6.66		aactccaaaacttttggtcacacactctagcgtttttgggcacggTATTGTtgtgcggta	8
1405276	+	cg1512	8.3		cgcaatttcccgtcgtagcagatcccttctggatcccattcttaggTATCATgggtggcc	7
1405396	+	cg1512	5.75		agcacgttataaaaacaggcagaggaagcaagggcaacgggaatacTACAGTatttaacg	7
1405426	+	cg1512	6.7		agggcaacgggaatactacagtatttaacggcaacgggattcgagtTATTGTcgataatg	7
1406123	+	new antisense transcript	2.84		cccgttcttcacgcggcgtaaggaaccaacttcctgatagtggacacAAGGGTctaatta	6
1406130	-	new intergenic transcript	7.99		ggtgtaaatatctcgcaccagcagtgttttgaggagcgcggtcctgcTATCCTgaaatct	6
1407585	-	cg1514	6.16		atattgaaatatgaatttaataatagattccgaacgaaatcggtgtTAGCGTctgtgctg	7
1407634	-	cg1514	2.89	4.8	ctacaccacaggcttccggaagTTGCACattggaaaaacccttagatAAATATtgaaata	6	19
1407880	+	new antisense transcript	5.53	3.44	caccgctagtcaggcttactaaaAGGCCAgaaacgagcacgtagggGACACTagagttta	7	17
1408333	+	new antisense transcript			ggggagcgcagttctacttcgagcccgacccccggagagtagacacaggggatttaatca
1409389	-	cg1517	4.62		attaggggattttataggttaaggctcatttcgcgaaaatatatgcAACAGTagaaatca	7
1409653	+	cg4006	7.54		gttgagtggcttatcccttaataattctccttgcagcctataagcgtTAGGCTttaccta	6
1409997	+	new antisense transcript	5.84		tcgcacagtgccttttgtcatgcagggcgctgaagaataaatttgttTACAATtttagtg	6
1410040	+	new antisense transcript	7.31	3.76	tgtttacaattttagtgtaggaaATGCGCgcgaacagcgtcgaaggTATGCTcatttacg	7	17
1411269	-	cg1519	5.69	4.07	gcgctcttccagtggcaccagtagGTGCACactttggtcaaaactggGAGGATgagtaaa	6	17
1411461	-	cg1519	7.68		gcctcaggagcaatccctgaggtttatcatcaagattagagggctcTATCATggttgcta	7
1411483	-	cg1519	5.88		cctctcagttcctaatccaattgcctcaggagcaatccctgaggttTATCATcaagatta	7
1412277	-	new intragenic transcript	6.22		tgcagcagaacccggaggcatatcctccttttaatctttcaaatatTAATCTggaagcca	7
1413228	+	new antisense transcript	6.38		ttctccagaagagtgcccttattatctttcattaagatttcgccgtTAACATcttcgacg	7
1413545	+	cg1523	3.44		gataagcggagattacacgagccggaacttctgtgaccggtgtgttacTAACTTcaggtg	5
1413610	-	cg1522	7.53		ccagagcttaagcatatccacttaatacctgaatacgtacatactgcTAGCATaaaaaca	6
1413827	+	cg1523	6.74		ttgagggtttcacagctattgctgcatgtgccaggatttagcacggTACAGTgctaaaaa	7
1414543	-	cg1524	6.24		tactaactcgttcacgtgtctgagctatacggacggaatcagttccgTACAATataagca	6
1415260	+	cg1525	7.16		aggggtctggtttgggtgaatgtgtcgctaatttttccactcgccTACACTcgggaggcg	8
1415661	+	new intragenic transcript	6.91		gaggctgatgatgtgatcgccacgttgtctgtggcggcgaaaccttTAGGCTttaagacg	7
1419429	+	new intragenic transcript	6.64		cttatgccggtactactggtacctgtttaaaagtcagccccaacgccTATGTTgaagata	6
1422365	-	cg1530	7.66		acgacacgcctaataaacagtacgccgtttgcgcagctagagcaaaTAGAATggcaaaaa	7
1422414	+	cg1531	5.41		tatgtgcccatttttgccattctatttgctctagctgcgcaaacggcgTACTGTttatta	5
1422416	+	cg1531	6.5		tgtgcccatttttgccattctatttgctctagctgcgcaaacggcgTACTGTttattagg	7
1423357	-	new antisense transcript			acgcgccatgggtcttcctgggtagccttcagggacagggagacgcgctcgcggtcgaga
1424429	+	cg1537	6.68		tttttggtttgtctgtattcagcttgttttgggtgggtttccggctTATCATgatgggtg	7
1426746	+	cg1538	8.58		ggcaaattcttccacgactgtgatcaaggtcaacggcaagaacgagTAACCTgggatcca	7
1430913	+	new antisense transcript	6.98		atacctgcacctaggttgaaggcacctgcgttcatgccaggcagaTAGCCTtggttgtta	8
1434145	-	cg1547	4.93	5.19	ccacccccacttcctacccctgTTGCCAacatcgccttgcacgtaaTAGGTTaaaacaca	7	18
1435572	+	cg1550	7.5	4.47	ttgcacgctgttttgctgcggGCCGCAacgtgtccaccctgtggcgTATCCTagaatgca	7	19
1437738	+	cg1551	6.61		tgctcacttaaagcttcgaaataagcccttaaactctcattcttttgtTAGACTtgttca	5
1437741	+	cg1551	7.15		tcacttaaagcttcgaaataagcccttaaactctcattcttttgtTAGACTtgttcacta	8
1437786	+	cg1551			tagacttgttcactaattacagacatccaggggcttagatttttaacccctgtcataagt
1437828	+	new intragenic transcript	0.74	4.11	ttaacccctgtcataagtttTTGGGAaggtcacatgagcgagaatTACAGCaagattgtc	8	19
1438716	-	cg1552	8.19		ctatcaaaaagtaagtgcaatacttttgttagaaactttttagggaTAGGATtatcgcca	7
1438792	+	cg1553	5.97	3.67	ctaaaaagtttctaacaaaagtATTGCActtactttttgatagtgcTATCTTcagttgtg	7	18
1443077	-	cg1556	1.68		ggagaaaaaatctgaaaacaatccagtggcccacctcggcttatAAAACTggacaacagt	9
1443138	-	cg1556	6.21		tttcctgcaaaagatggaaacctgccaacctcgtcgccaatacctaggTACGATcggacg	5
1443140	-	cg1556	2.82		aatttcctgcaaaagatggaaacctgccaacctcgtcgccaatacctaggTACGATcgga	3
1443744	+	cg1560	6.48		ggtgggtggtcaacactttggtgatggtcacaccggcatcttcggcTAATTTaagtagtg	7
1443859	-	cg1559	8.39		tcaaaaaatacaccttcgaacatagcatcgaacaaggtgtttccgcTAGTCTgaaccaca	7
1443906	+	cg1560	5.3		gctcgttagtcatgtggttcagactagcggaaacaccttgttcgatgcTATGTTcgaagg	5
1443908	+	cg1560	6.5	3.03	tcgttagtcatgtggttcagactAGCGGAaacaccttgttcgatgcTATGTTcgaaggtg	7	17
1448913	-	cg1562	4.94		attagcgtcactagaataatcgggctgtttagttcttcacaccaacaTAATCTtatgtaa	6
1449053	+	cg1563	7.42		cggaagtcctctgaacagcgattttgtgtttagcgggggagggtgtTAGAGTttatacca	7
1449056	+	cg1563	3.98		aagtcctctgaacagcgattttgtgtttagcgggggagggtgtTAGAGTttataccacta	10
1449287	+	new intragenic transcript	2.41		tttttggtctgcataggggcaatcacctcaagtggttcggtacgtCAAATTttcccgcac	8
1452218	+	cg1568	6.88		ttgagccctaggggagtggtcggcacgcatgcgcgcgcgatagtacaTAGACTgggagca	6
1457603	+	cg1573	6.7		gggctttttaaggatagggagcaaagttgaccgcacggttaactgtTAGTGTtatgagca	7
1458453	+	cg1574	8.63		caaggcactattcgccggtgagtaaaccccaattcatgcccagcgggTATGATggcgggg	6
1458456	+	cg1574	6.64	3.66	ggcactattcgccggtgagtaaACCCCAattcatgcccagcgggTATGATggcggggtta	9	16
1458459	-	new antisense transcript	4.97		gtcaactgaatttcggacaccgtgtagtccagcccttccctcatgttTATTGTtaagtca	6
1458996	+	new intragenic transcript			ttcgacgcactgaacttcctgcctgatcacccagctcgtacactgcaggacaccttccac
1462502	+	cg1577	6.74	4.4	aaacagttagtttttgcttaaaCACCCAaaatacagtaactggtgtTACTGTtgtgactg	7	18
1462563	+	cg1577	6.12	3.29	agttaattgattggcaggcaaatgCATTGAaatcgtgatcgcctgtTATTGTtttgtacg	7	16
1464053	-	new antisense transcript	5.96	4.49	gggaacgtcaggtagaacagcatTTCCGCgcccagcgaccacgatggTACATTcaatcca	6	18
1464972	+	cg1579	7.78		ttgagactcgcgctgagaatctcacagaaaactccgaagctcccgcTAAGGTagctaccg	7
1465550	+	cg1580	7.25	4.96	aatcaaaaatttatgcatgaataaTTTGCAtgatcatgcataacgtgTATGGTgtaacta	6	17
1471571	+	cg1586	7.52		gcgcccctagttcaaggcttgttaatcgcttgttaatgcaggcaggTAAGGTataacccg	7
1471669	+	cg1586	6.66	4.84	aattttctttaaacatccttgcTGTCCAccacggctggcaaggaactTAAAATgaaggag	6	19
1471689	+	new intragenic transcript			gctgtccaccacggctggcaaggaacttaaaatgaaggagcacacctcatgactaaccgc
1474444	+	cg1589	5.45		tttatggcctgtgctgctttccgattgcgggagttgcacaggccattTATTATcaattca	6
1477810	+	cg1592	9.29		aattccgggaatagccactcaatgcagttaagtttttcctgcccggTAGGATggtccgta	7
1479908	-	cg1595	7.08		agagcatttttgaaccgaagactatgactagacattcggacaatagTAAGATgtgagctg	7
1486107	+	cg1597	4.16	1.81	aggttaccgccgaccaaaaacttaaAAGTGAaatagaaagagtgtgaTTCAATggtagag	6	16
1486162	+	cg1597	5.55		tagaggtatttcatttcctcccattggatcacactctttttgtcgttcTATAATaaagtc	5
1487509	+	cg1598	6.3		ctcgatgcagaggagcgtatcgagcagctcgataatgggaacaacTAGACTattggtcta	8
1489436	+	cg1601	5.57		ttgaagcatgttgttgcatccccgctgcccggcccgtcaggcaacgTAGAATacttcctg	7
1490570	+	cg1602	7.18	4.93	ttcgaggatttagaaaaaacgTTCGCAtaaattgttagaactgatgTACACTttgaggca	7	19
1492420	+	cg1603	5.77		tggaattttttaggcgcgcctccaccaaaggttgagactttggttcCACAATgggctgca	7
1494734	+	cg1606	7.71		aaagggtctctgaactggcattatttttaaccccaattgctgtgtTATGCTggggttccg	8
1496660	+	cg1607	7.12		acggcctggtgaagaccgctttggagctgcgtgtccacccttagatcTACAATgtgatca	6
1498335	+	new antisense transcript	7.32	4.26	tgtgcctccaatgagccgtatCGCGGAgtagctgtcgatcatgcgtTACCATgatcactg	7	19
1500095	+	cg1610	5.92		gtttgcatgaaacggcgtgtggggcaacagaatgagttagacatctaTATCCTgaatgta	6
1500106	+	cg1610	6.13		acggcgtgtggggcaacagaatgagttagacatctatatcctgaatgTATTGTggtcgcg	6
1500167	+	cg1610	7.11		agactaatgacagtgcgataatttcaggactgttagtcgagagctgTAAAGTcaaggcta	7
1501196	+	cg1611	7.21		cctccttgtgcgggcctgtcagtaactgttatcgcaggttcatgcgtTAAGGTgtggaag	6
1502938	-	cg1612	6.29	3.93	aatgatttcagtcgtgagaaccATCACAtataagacatctcatgatcTAACATttcttca	6	19
1503177	+	cg1613	7.38	4.9	ctgtgaactaccgcgaactcCTCCCAttcaagtggtgttaagcacTAAGATggcaggtta	8	19
1504068	+	cg1614	7.5		agtggggcaacccggcaaaccaaaagccgattgcttaacgcccgcTATGATaaccactca	8
1504703	+	cg1615	7.3		taaagcatcagttaaagccccgactattaaaatctcctaaaataggcTAGAATtcacggg	6
1509398	-	cg1619	8.89		tggaacttccctatcgctgtgatgcatttttactttcacgttccggTACCCTggcaggca	7
1510199	-	cg1620	8.19		agcacgttaagcgatatatcgctagtgaaggtggtggtagcccgcTAGGATtaacatctg	8
1513802	-	new antisense transcript	8.76		ccgcctttttctccccaaacactggttaattcatcaaaggcgccgggTAGAATttccaca	6
1516047	-	cg1624	5.48	4.4	tgctttcaattggtgtgcgctCTCCCAtgcagcagcataatcagggAAAAATaggaactg	7	19
1518474	-	cg1628	6.17	4.11	gtgcaacgacataccgcacgcatgGTGACCtgcgcgaaagatatgcaTAAAGTgatgatg	6	17
1518604	+	cg1629	7.46		accagtgcaatgtaggtcacgtcgtatcacgtctgagggtgattgagTAGGGTtaaacag	6
1520939	+	cg1630	6.85	4.18	gggtagtggtaactcagtgatcaGTGGCAtaggaaatatctttagaTAACCTgagaacta	7	17
1521036	+	cg1630	8.7		aggatcttacggagggtaactccgcactcaacatctagacaaaggcTATGATgaaaatcg	7
1521601	+	cg1631	5.31		cagtgcggttgcaggatacatacctatcttgcaaccgttttgtgtaTAGAATgcctaaaa	7
1521609	+	cg1631	7.07		ttgcaggatacatacctatcttgcaaccgttttgtgtatagaatgccTAAAATagtggta	6
1523154	+	cg1633	7.59		tgggggtgtttttggcgtgttagcagattttagcttgactctggtcTAGGGTagagacca	7
1523166	+	cg1633	5.49		tggcgtgttagcagattttagcttgactctggtctagggtagagacCAGACTtatagcta	7
1524408	-	cg1635	6.67		tgggagttttggattttcgcaccaccggcagcactcgaaaacgtgttTATACTtgaacta	6
1529558	-	cg1640			cacctggacagcagcagccaaagcgggaacaaaaaaatacccataatcgttctgattcca
1529648	-	cg1640	8.73		tgacagccgctgaggtaaaagtcaacgaaaactcacctgaattggcTAAAATtactggtg	7
1530798	-	cg1641	7.27		tcagcgattaaaagttcccatgatcacttttcaaccagcaccgacTAGAGTtagtgggca	8
1533259	-	cg1643	7.01	4.04	cacaccttttaggccgattttgCTGACAccgggctatgccgtcaagTACGATcaataaca	7	18
1533400	+	cg1644	6.69	3.09	tttaccaggtcacaggaggtgaaAATCCAaccattttaggccgacTAGAGTaattaatta	8	16
1533882	+	cg1645	6.98		gtcgcacgaaccacactgcgcaccatggtgctgaacaagtagcccTATACTcgggcacca	8
1534508	+	cg1646	6.76		gtatttaccaagaagtaacacctctatcttgcacctgatctggcgTAGACTcataagtta	8
1536991	-	cg1648	7.37		tacctctgcggtattgggcatcgttggtgcaggtggtatcggtagTATGCTtgccaatta	8
1544485	-	cg1655	8.43		ccgcattcttggacgtgtgatgtacggcaggtgaattccgctttgcTAGGCTgaatacta	7
1545314	-	new intragenic transcript	4.69		caggttcttcctccattcggtaagcgcctaggccgcaacgcacagcgCACCCTggaaaag	6
1545428	-	new intragenic transcript	2.24		accggtgttgagcttgctggccagttggctgagatggctcaccgCACCCTtgctggtgag	9
1546118	-	cg1656	6.22		ggacagaaaagcatgacccgatcctgtttgtttccgtaggaagtacTATTGTttaacgcg	7
1546120	-	cg1656	6.64		acggacagaaaagcatgacccgatcctgtttgtttccgtaggaagTACTATtgtttaacg	8
1546211	-	cg1656	5.63		gataaaaagttctgacatttgacgtgacatatgccataccaacgtgCATACTtattcaaa	7
1546213	-	cg1656	4.5	4.07	cggataaaaagttctgacatttgacgTGACATatgccataccaacgtgCATACTtattca	5	17
1546361	+	cg1657	5.53		ttaaacccacttcgacgcgccttcactcccgaatcgtcatgcgcacgTACACTactttta	6
1548342	+	new antisense transcript	2.76		cgatgccatacgacagaatccacgtggtaaccaggtagaacaaggTATAAGtggacagca	8
1549198	-	cg1658	4.99		gcctaacatctcattgtatgggattgactctaataatctcctgtggAAACATcgcaaggg	7
1549907	-	cg1659	6.12		caagtgagcattcatctcattgcagaacgttgaagcatcattgacTAGGATatgtagaca	8
1551896	+	cg1662	7.12	3.31	acaggaaactttcaggcatagggGAGTCAtgaaacagaacggcaagcTAAGGTgacatag	6	18
1553042	+	cg1663	7.39	4.71	cattatcggacaattatccatatcTGGCCAtgtcgcaggccgctggTAAGTTtaagccca	7	16
1553542	+	cg1664	8.09		atccttgacaccattgaagctcagatgaaaactgccgagcctcgcgTACAGTggtcaatg	7
1553737	-	new antisense transcript	4.59		gaaaacataagggtagctggtgttttggtgggtcacaaattatcaggTTTAATgtcagag	6
1554360	+	new intragenic transcript	7.92		cgttgctgggtgtagccaagctgatgcggttcattccgcgttccgtTATGCTcggatttg	7
1556177	-	cg1665	5.31	3.91	tattaaagatcacaccgagtgGTGGAAtttcctcaagtgatttaccCACAATggactttg	7	19
1557518	+	cg1671	1.48		ggggacataatcactgcttctgcgggaatacttgtgccagagacattgTTGCGTtgttcg	5
1557640	-	cg1670	7.48		taagtatagccaaaacccccgaatcgttgtatgggaggcaatcgacTAAGGTgttaaagg	7
1557703	+	cg1671	7.13		taacaccttagtcgattgcctcccatacaacgattcgggggttttggcTATACTtatagg	5
1557705	+	cg1671	8.41		acaccttagtcgattgcctcccatacaacgattcgggggttttggcTATACTtataggtc	7
1557782	+	cg1671	8.42		cagctgttgtgactggcagcgtgtcgttttatttgcacactagcaggTAAACTgtgtgag	6
1559455	-	cg1672	7.17		gtcaccatcgcagcgcgggttggtttctatgttgaattactgttggtTATCATtggtgta	6
1561524	-	cg1675	8.08		ttctaggtcacagggatccattagccatttggtccttgtcgaaaggTATGGTggggcatg	7
1563208	-	cg1676	6.75		aaaaacaacatcgctcgacatgcgcgtaatcctaacccgcgcacacTAATGTggccgata	7
1563247	+	cg1677	7.74	4.74	gttgaggttggtgtagcccatatCGGCCAcattagtgtgcgcgggtTAGGATtacgcgca	7	17
1565281	-	cg1678	6.84		acttattctatgcaggattcaccatgtatatcgtggggatttgtcTACAATtagtggtta	8
1567905	-	cg1681	7.12	3.84	tttgattctgacagtgtggtttgATCGCAcacctgcctaggctacTAGGGTtggagacta	8	16
1567935	+	cg1682	6.64		ggggaaattgtttgttgaaggatcactcatagtctccaaccctagTAGCCTaggcaggtg	8
1571370	-	cg1683	8.05		acccgggcgcgccgacttcggtgacgtgctctagggcctagccaggTACCCTtagaggca	7
1572964	-	cg1685	6.9		ataaagcaaaaggcttttagtggtttgtcagcgtatgatcatcacgTAGAGTaacaccca	7
1572976	-	cg1685	6.01		cttcggaaatgcataaagcaaaaggcttttagtggtttgtcagcgTATGATcatcacgta	8
1572978	-	cg1685	6.13		atcttcggaaatgcataaagcaaaaggcttttagtggtttgtcagcgTATGATcatcacg	6
1575102	-	cg1687	7.64		gatacaacacgtgctcatttgcgcgggcgaatccttaaagcggcggaTACTCTgggagta	6
1576755	-	cg1689	6.29	3.99	aaaccccttcaactaacccatGTGACGgcgctaacgtgtgatggatTAACGTtaacaata	7	19
1576853	-	cg1689	7.42		aaaggaaaacttgaccccgctcacggccatccaagctatttagggTACCCTgaataggtg	8
1576855	-	cg1689	7.8		gaaaaggaaaacttgaccccgctcacggccatccaagctatttagggTACCCTgaatagg	6
1579989	-	cg1691	8.65		cgtaaggcacgtcgataaaaagacctagttggagggcgtaaagggtTAGAGTggtgacca	7
1582175	-	cg1693	8.01		attcgcattgtggattcgggggcccgcgctgtttccaagaatttggcTACCCTtgttcta	6
1582271	+	cg1694	7.11		gcccccgaatccacaatgcgaatccacaatgtcacctgaagccgtTAAAGTaggtgatca	8
1583233	+	cg1695	6.33		caggttagggacgctttacctgcgttgcgcgggattcaaacatggaTATCATttttaaca	7
1586997	-	cg1697	6.56	4.79	ccccgaaaatgtagtgggtagTTCCACactgcctcttacaagtacgTAGGATaatccaca	7	19
1588192	-	cg1699	5.83		tcgactaatatcctcccccaaacacacattgataactgttgtgtggAAGAATgtaccgag	7
1588971	-	cg1700	7.02		tgagagggaaaactttcccgcacattgcagatcgtgccactttaacTAAGGTtgacggca	7
1592703	-	cg1701	6.88	3.83	aaaatgaactacgaatgaaaagTTCGGGaattgtctaatccgtacTAAGCTgtctacaca	8	17
1592705	-	cg1701	7.02	3.99	tgaaaatgaactacgaatgaaaagtTCGGGAattgtctaatccgtacTAAGCTgtctaca	6	17
1592810	+	cg1702	7.39		gtagttcattttcaacgccgcctaagcaacacaggcaaagcgccacTAGTCTcggtcgca	7
1593400	-	new antisense transcript	3.73	4.77	tgccaagcgagcagccaaagagaTTGCCGcgtcagtcggcaaagtcgTTAAATagtttga	6	18
1594169	+	new antisense transcript	6.43		tgatcgactaactggaatttcataacgccgttcatattctgtcaggTAATCTacgacatg	7
1594789	-	cg1704	5.92		atacctgtcgatattcaaaatactttcaatatcgacattcgtcaataTATAGTggattta	6
1596607	-	new antisense transcript	4.61		attggcaggtgcgtatggatttttgctgttctcgccaacgacacaTACGATtcaaaaata	8
1597688	-	cg1708	3.97	3.81	cagccattgatgccctcctgggcGTGCAGctctaggaaatttcaggAACAATacatctca	7	17
1598124	+	new antisense transcript	5.59		aattccaggttgcccaaagacttggacattttcacgccatcttgggaTATCATgccagcg	6
1598975	-	cg1709	6.49		catagcttgcaaatagcttgtcgcggaaataattacggaaagaagaTAGAGTaaaaccca	7
1600090	-	cg1710	7.18		ccattcgctgtttcacgcccaccacactactgaggtcataaggtagTACGGTagatcggg	7
1600134	+	cg1711	6.98		ttatctcttcattcacccgatctaccgtactaccttatgacctcagTAGTGTggtgggcg	7
1601122	+	cg1712	7.68		ccttgatgatgtctccctgtgacttggtccaattacattcactggTAATCTgaaaccttg	8
1602266	+	new intragenic transcript	5.44		gccagcctcaaagtgatgttcaccctgcgccccgaacgcatccacggGATAATgaacaaa	6
1604572	+	cg1715	4.26		cgatgtcaccacactaacggctgatgacaaacgtgacctggtcatagGATACTtagctca	6
1606090	+	new intragenic transcript	6.47	0.43	aatggtgcgcgtgatgatgggtcTGTACAggagagggttggtggtgTAGCGTcgctgtta	7	17
1606731	-	cg1717	6.63		ccacactcttggcaggtcaattgtgtggggatggtacgagaactagTAGGGTatgtcaca	7
1607278	-	cg1718	5.28		gagtgctcaatagttcaaatccaccacaaactctagagatttggggTAGAAAcgaagaca	7
1611703	+	cg1722	8.03		gggttgcctctgacatcgtttgagctctccatccttttcatttcgcTATTCTggtatcca	7
1614277	-	new intragenic transcript	7.52		gatcagaacctgctcaaacttgccgtcgatgctgcgcgcgcaaaagcTACCATtggagag	6
1617918	-	cg1726	6.01		gatcaaaatattccgccattttgaatgtattgaaacaaagttctcgtTATCGTagtagaa	6
1618006	+	cg1727	6.43	3.91	aatacattcaaaatggcggaataTTTTGAtcacgggggtgcaactgTATGGTgttttcta	7	17
1618795	+	cg1728	8.08		tagatcaaaagatgccagtcaagcctggaaagtagacaatataaggTAGGGTtggagaag	7
1621564	-	cg1731	7.2		ggtgtgtttttgcgtggcgagccctgcctggcccttccaaattatgTAGGGTggcctgcg	7
1622476	-	cg1732	7.11		ctcgaatttccatagtgttagggaagtgtagtgcagtgctttgacTAGGGTggtgagcta	8
1624417	-	cg1734	6.1	3.78	tcttgatgtggttcatgcgtttttATGCAAtatcaaccaaaagttggTACGATcctcata	6	17
1626662	-	cg1735	3.97		gttatgtaactgttgtgaaagatgtatcaaaagttaccaaggtgactTAATGTtcagata	6
1627539	-	cg1736	7.8		gttggggttcttggcgcgtcaataacgtcatggaattttggcctgcTAGCGTgtctaatg	7
1627636	+	cg1737	6.9		ttgacgcgccaagaaccccaactttcccgccagaacgcttgtactgtTAGGATaatgaag	6
1627639	+	cg1737	5.31	4.27	acgcgccaagaaccccaacttTCCCGCcagaacgcttgtactgtTAGGATaatgaagacg	9	18
1631347	-	new antisense transcript	6.9		gggctgaattaaaagaactgaaaccataccgcttagtctagttcttgTAGTCTgaaagtg	6
1631380	+	cg1739	7.38	4.74	aacgcgactaaacgacccctgaTTCACActttcagactacaagaacTAGACTaagcggta	7	18
1632796	-	cg1740	7.59	4.25	ggccccgctgcctactgggctTTCGGCaggaaaaactaagagttgtTAGGGTggcgctca	7	19
1633071	-	cg1741	6.97		acatgggttcatgctacaacgagcggtggacacgacactttgggtcTATCATttggggta	7
1633127	+	cg1742	7.16		gcataccccaaatgatagacccaaagtgtcgtgtccaccgctcgttgTAGCATgaaccca	6
1634896	+	cg1744	7.88	3.23	taaagagctgttcacctcatcgtgGGGTGAgcagatctgctgaggcgTATCATggactta	6	17
1637899	-	new intragenic transcript	8.4	4.56	gctcgtattgcagagtcctcaaGTCCCAtcaaggatcgcgccgggcTATCCTtatttacg	7	18
1638345	+	cg1746	6.66		tccttataaattcccccaactatcataaatgatacttcaccgtccatTAGACTaattttg	6
1640829	-	new intergenic transcript	5.15		agcagtcagaatcatgagcgcaaacggatgcagaggtttaagggataTATAATtcatata	6
1644141	-	cg1753	6.81	4.76	gggggcgtcgaaaagcagctttaTTGACCtggcaacttcaattgaTAGACTgttaggttg	8	16
1647128	+	cg1757	4.79	4.28	aaaacggtgctgttgcaaagttGGGGCAgtaggaagaccggcgtggAATAATcaggtcca	7	18
1648016	+	cg1758	6.6	3.55	taaatttcgaaaaaccacacgcttGTGCGGgaaacttctcgcataacTAGGGTgagggta	6	17
1649472	-	new intragenic transcript	2.4		ctggaccactacaaaaacccacagcacaagggccttcgggatcctttcGATGCTgaggtt	5
1649657	-	cg1760	6.92		cgcgtcggccaccactgcgcgtggcccgtgcaccgcagcatgaacgTACAATcgacagca	7
1654508	-	cg1764	1.24	4.6	actgtcgatgccactcgaaacgggTTGCAActctgccagcatcactgTCCAATatctaca	6	17
1655080	-	cg1765	1.27		gctggtaggggggaagggattggacacgggaatggaattagggaacacTTGTGTtgtcta	5
1655084	-	cg1765	5.55	4.35	ttgcgctggtaggggggaagggaTTGGACacgggaatggaattagggAACACTtgtgttg	6	18
1655366	+	cg1766	7.85		caccaccagactctgatgcgaggtaaatgttctccgctcccttgcgTAGAATgatgcgag	7
1657148	+	cg1767	6.51		tattagttggatggtggagtttgaggcggaatccaacctttggttTACACTgatcaactg	8
1659105	+	cg1769	8.06		ccacttccataccgggaacaattgtataaaactagccatgacctgcTAGGATcagcgacg	7
1660115	-	new antisense transcript	3.87	1.95	attgggccttttaccgatacagTTGCGTgttatttaacaggctgcTTTGATttcttctca	8	17
1660255	+	cg1770	7.84		ttttccatgcttttcatgcttcgaacagtccagaatagccctgaccTAGACTtagagcta	7
1663054	+	cg1771	7.57		agggcacaatttggtcaatttcccaaccttgtctttcagtcatggtTAGTGTgggaacca	7
1665187	-	cg1773			gaaaacattaaaaagattgattcgggaacttttaattaacttcatccgactaatttgccg
1665390	-	cg1773	7.82		gtctacacccatctatttccgattactcaaatagtgtgaataggcgaTAGCATggcaagg	6
1665705	+	cg1774	7.01		acttaagattgatcacacctttgacacatttgaaccacagttggttaTAAAATgggttca	6
1665726	+	cg1774	7.23		tgacacatttgaaccacagttggttataaaatgggttcaacatcacTATGGTtagaggtg	7
1665805	+	cg1774	6.34		aaagactactttcggggtagatcacctttgccaaatttgaaccaatTAACCTaagtcgta	7
1668067	+	cg1776	4.92		atgattctccggaattttattgccccgggttgttgttgttaatcggTACAAAgggtctta	7
1669232	+	cg1778	7.27	3.57	ttgcttcttggagcgaactgcttgAGTCCAtggaagctcgcctgaagTAGAATcagcacg	6	17
1673904	+	new intragenic transcript	7.35		tgcccgggatggaggataagaaaatcctcgtccgggcagattcggcgTATTATggtcatc	6
1678813	-	cg1786	7.58		tgcgctgcgcaactccggctagtccagccggctgggtagtactcgtgTATACTgtctaaa	6
1685067	-	new intragenic transcript	2.85		tgcatttcctacaatctttagaggagacacaacatgaccattcgtgtTGGTATtaacgga	6
1685221	-	cg1791	5.9	3.58	ggacaggttgacacggagttgaCTCGACgaattatccaatgtgagTAGGTTtggtgcgtg	8	17
1685276	-	cg1791	8.99	3.77	gtgtctgtatgattttgcatctgCTGCGAaatctttgtttccccgcTAAAGTtgaggaca	7	17
1688546	-	cg1794	7.91		cggaggctgtctatgaaggtcttcacgcgtcaaaataagtagatcgcTAGGATgtaacca	6
1691324	-	cg1796	8		cactcgatactgccctcgtgctttctcaaattcgtgcaactgagggtTAGACTgttcttt	6
1693093	-	cg1798	5.95		cgtggctggaaacactcccaatgactacaccgatttcacgagagacTAGGTTagacaacg	7
1693199	-	cg1798	6.63		ccaccaccttgcgcgacaccacccacggcgaactggcggtaggggaTATCGTaaacattg	7
1695386	-	cg1801	8.56		tgcgaaagaagtagacctgtgagctaagtggggtagacaagagggcTATGATttagggca	7
1698489	-	cg1804	6.42		aactgctggtgaaaggcctaatggggtcgtgtcccatgtgggataTAAGATggggagaca	8
1698491	-	cg1804	6.98	3.15	aaaactgctggtgaaaggcctaaTGGGGTcgtgtcccatgtgggataTAAGATggggaga	6	19
1701911	-	cg1806	6.42	4.44	aaatccagctagaccactgacaTTGCAGttttagacagcttggtcTATATTggttttttg	8	17
1703275	-	cg1807	7.07		cagcggaggtcgagggagagcgtggggtggcgtcgaaaagcatcttgTAGAGTgtgtggg	6
1703687	+	new antisense transcript	1.4		agctgttgatctggcgcgcacgcttggctgcgaagatcacgagggcGTACTTggaagtga	7
1703842	-	cg1809	8		ttgaggatgttctcctcggcgcttagccaaaacatagagcggtagggTATGCTtatccga	6
1704803	-	cg1811			ttggtattaaccaggtgtaccctcgatttctggatactttggtattccttttgtcactaa
1704831	-	cg1811	6.51		actattcgaaaatcgcaggctgacatccttggtattaaccaggtgTACCCTcgatttctg	8
1710415	-	cg1814	4.85		gtgcatagtatgcacgcgccacattgcatataatgcaatgaattgaaTAAACTacattca	6
1710508	-	cg1814	6.11		agggccaagaattcagtgccaaggtcacacacaccgtgcttcgtggCAAGGTgacttgtg	7
1713483	-	cg1817	7.79	3.97	cttaagatcatagtcagcatcTTGGGGtgaatgtgacacggtacgcTATAGTgtcagaca	7	19
1713487	-	cg1817	6.64		ctaccttaagatcatagtcagcatcttggggtgaatgtgacacggTACGCTatagtgtca	8
1713545	+	cg1819	5.8		ctgacactatagcgtaccgtgtcacattcaccccaagatgctgacTATGATcttaaggta	8
1713594	-	cg1817	6.28	4.19	gggtgtcctacaacgatcaattGTCACAgattcgactggcatgctgTACCATctgcttta	7	18
1713715	-	cg1817	8		cccttgcgggtatgccaatcccagaccatttctcggggaaaaggaaTAAAATggcttgtg	7
1715197	+	cg1821	5.68		gaggaatcccccaccaacctggaagatcccgaagaagtagagcaaagTATCCTttcatca	6
1716242	+	new intragenic transcript	7.75		cctcgcgattcaagatgccgtagccaatgcaggcaaggaaatcggcTAACATgtcggacg	7
1718236	-	cg1825	6.79		gagcaccggaaatcatcaccaaggtgagtaaggacctcatcgtggtgTAATCTaggtgag	6
1718238	-	cg1825	4.72		aggagcaccggaaatcatcaccaaggtgagtaaggacctcatcgtggtgTAATCTaggtg	4
1719374	-	cg1826	6.3		cagagtgcttatgaggcaatcagccactaagtgttgagtaatctacTAGTTTggactaga	7
1722358	-	cg1829	4.83		aaagcccttggggtgggctggatacgtcttctgcggcctttcgtgcGATAATgctaggca	7
1723290	-	cg1831	8.1		agcaccacagtgagtgccagtgtccagttgattgctttgcgccgacTAGCATtgagtcca	7
1728203	-	cg1836	6.6		cacccaagccttgcgggcctcaggagtcagcgaaaaagcgggacgTAAAGTtattgatca	8
1731281	+	new antisense transcript	7.14		ttgaagtactggccgaaggagaagttacctgccatctggaagaaggTATTGTggcgagtg	7
1731587	-	cg1838	8.87	3.4	cgtggaaccaagtagcccgggttgCTCAACacctagtggagacgggTAAAGTtaccacca	7	16
1733011	-	cg1839	7.43		gactagctgaagagcaccggttgcttggttgtttcagccaagcgacTAACCTgtgcacta	7
1734383	-	cg1840	6.24		atgggggtgatgttatctaactcacccccattttctatggtgctctgTACCATagaatga	6
1736390	-	cg1841	7.94	3.81	ctgcacctaataaaccactcaaggTTCAAGgcaaaccagatggcgggTACAATgcgtgtg	6	17
1736392	-	cg1841	5.22	3.03	gactgcacctaataaaccactcaaggtTCAAGGcaaaccagatggcgggTACAATgcgtg	4	17
1736525	+	cg1842	5.12		tccattttgttacacccaaacctgtcggtttccctatgtaatgtgcCATGATttctttca	7
1740130	-	cg1843	4.89		tgaaggtctaaaagcttttcccgcccggttcaatagcgttaatggCAGAATcaaacgcta	8
1742703	+	cg1846	4.49	4.51	gtcgcggatggagagcccagagcTTCTCAaaagaggggtattcatgTATCTTcttccgta	7	17
1742728	-	cg1845	7.72	4.87	tctcatgttgttgtcctctagTTGACAgcgggggtggtggtggtccTAAAATagcctacg	7	19
1742808	-	cg1845	7.08		gtgagcgaatcgtgatggtgtgtgcggtagagattgcaggttgtggtTATGATgtgttcg	6
1743362	+	cg1847	7.17		actgcttggcctttatttgtccggtcttaaacacggcatgatggcTAACATcggagaaca	8
1744136	+	cg1848	6.69		agtcatacctatttagaatttttgttgacgcatccattaaaaactgcTAGTTTggtgaca	6
1746312	+	cg1852	7.41		ttcgtgcaacttcagactcttacggaggcgatggaccaaaaacaacTACAATcaagcaga	7
1749387	-	cg1853	6.37		aagtaaaaaaccgtcaattcacgatgtgggttggcggttttcctatTAGGCTcactttta	7
1750745	-	cg1855	6.43	1.93	tgctggcactgtagggctaagTTCCGTactacttcttcgaataggTATCGTtaataatcg	8	18
1751432	-	cg1856	7.15		atcttcacaccttgagggaatgatgggggagcgccgcttacgcacTACACTgtttattca	8
1751509	+	cg1857	8.08	4.45	cgtaagcggcgctcccccatcattCCCTCAaggtgtgaagatacggtTAGGATagaaaag	6	17
1752019	-	new antisense transcript	6.39		gcactggagaacgtaaatgccagaggtggtgatgcggtggcagacagTATCGTtgtagta	6
1752597	-	new antisense transcript	7.98	3.6	gagtgtttaggggtaaaaacggATGAAAacaaagataaaagtccggtTAACATggattta	6	19
1752930	+	cg1859	7.66	4.99	gcttgagttttcatcacaaaaggCTTGCAcgactataaagccccggtTAAGGTgatcaga	6	18
1753474	-	new antisense transcript	8.42		aaggcggaaattacttcaggaaggaatccagcttggtactgaaggtTAAAATggtggtta	7
1753692	+	cg1860	5.47	4.55	tcagctttgacctgcacatataGTTGCAcaatggtgaaagtgcacaTAAAGTaactttcg	7	18
1756426	-	cg1861	7.82		ccggatatgttcttgccattgaggtcccaggcctcggcggtagggaTAATCTtggtgata	7
1756505	-	cg1861	6.87		ttgatcgacgatgtgctggcaaccggcggcaccttgggcgctgcacgTAAACTaattgaa	6
1757131	-	cg1862	6.82		ctgttctgcgtacagtggatccacatcgggagtatgaaaatgccaaTACCATtggaactg	7
1757166	-	cg1862	7.1		gggctatgagcagtacttcgaagggacacttgacgctgttctgcgTACAGTggatccaca	8
1758593	-	cg1864	6.96		cgttatataggtattgccagatttggttgtcgccggggcaaaaaccgTATAATtacagtc	6
1760488	-	cg1865	7.33		accgtattcgatctcgttgtcaccttcctgatcacggcaccactggtTATCCTggcatca	6
1762334	-	cg1867	7.46		agccagactcacaggggtatgggaaggcaaaactacgcagatggcgTAGCATgttttggg	7
1762839	-	cg1868	5.4	4.38	gcgattattagccaccttagGTGGCCaggatgttccatggtctggCAAACTaactaacca	8	19
1765366	-	cg1871	3.72		ccctgcagctaaaacgcagaggatagcggggtgatcgcaattgtgtgcTAAAAAtgagta	5
1766389	-	cg1872	7.25		cgacagaaattggtgccctttaagtttcatcatttgaccttggcgTATACTgtttcatca	8
1767441	+	cg1874	7.13		gtagcgtgcaaagcccagcaataaggtgatgtttcaacgattaggtTACGGTaggggcca	7
1767514	-	cg1873	4.03		cgtggataccgccggcaataggggttacggcgtctgtcactccactgTATTTTaagatca	6
1774101	-	cg1880	8.8		ggatgatttttggggtgccggactccttctataacccgccacgcggTAGGATgtggaacg	7
1776682	-	cg1884	6.7	4.25	gaacgtagtctagatcacacgacTTCGAAaagtggctccaagctggaTAGACTctattta	6	18
1778699	+	new antisense transcript	5.58		caaaaacagcgctctcacacctttcacttattgaataagtttgtaTAAAGTtattcctta	8
1779464	-	cg1888	7.05	1.4	ggtattttaaactagagaatcttaTTGAGTattggttttaactttgtTACACTagtaaca	6	17
1783051	-	cg1893	7.11		cctgctgcttcctgcagaaagatcccgagttcctagagtcgctgtggTAGTGTttgcttg	6
1783306	+	cg1894	4.23	3.37	aggagtgtttttactttaacaaaaGGTTGAggggtattttttatgcTTTAATcaaccaca	7	16
1783341	+	cg1894	5.16		attttttatgctttaatcaaccacagatgtacaagccttgctgtgTATATTgttctgctg	8
1785838	-	new intragenic transcript	5.99		gtgacgctggcgccgatggcgaagacggcgcagatggtgaatcaatTACTGTtgttaaca	7
1792458	-	cg1902	6.62		ccgatagatatttctgacagtgctattaaaatacatgcaccatacgTAAAGTcgaacgca	7
1792887	-	new intergenic transcript	6.99	4.57	acaatcatgcagcacgaacgtTGCACCatggtcacctgggtaagcTAATATtggaatatg	8	19
1792889	-	new intergenic transcript	7.39	4.8	aaacaatcatgcagcacgaacgTTGCACcatggtcacctgggtaagcTAATATtggaata	6	19
1793129	+	cg1903	6.31		gaagctcatccgcaagtcatgtccagcaggaagaatcgcccatgacTAACATaaccatca	7
1793191	+	cg1903	7.97		tccatcgttaatccacaccgagcgtagtaagaaaatctaagtactgtTAGGCTgaggttg	6
1793316	+	new intragenic transcript	6.29		cgaaacttcatggtcgatttcgatgggttaatacatgaacctcagaTAGGATtctaaatg	7
1793361	+	new intragenic transcript	4.81	4.86	ataggattctaaatgctttcaattTGCGCAaaaattggatattcgacGACAATtgcagaa	6	17
1793532	+	new intragenic transcript	8.02	3.92	tatgcaactatagatgaccaaaGTGTCAccgaaccaagttctatcggTAAAATtataaag	6	19
1794616	+	new intragenic transcript	6.71		ctgtggtccattttaggtgccgatgtggcgcggtgcgcagacttctcTAAGCTaaaagga	6
1794978	+	cg1905	5.04		cactaccagtaatttctactttcaaatacaaatcctttgagccatgtTAATTTgatgatg	6
1795712	+	new intragenic transcript	4.29		gcgagcaatggatgttttggatggactttctcttcttgcaaataaaggCAACATtgaaac	5
1795727	-	new antisense transcript	6.14		cattctcgatgttggtcgcttcttgattaatgatttcaagagcttgTATAGTtccttttg	7
1797184	-	new antisense transcript	5.02		tagtgacgattcgacttgcgctttgtgttagatagggagtgaaatTAAGGTtaggatgtg	8
1797186	-	new antisense transcript	5.55		catagtgacgattcgacttgcgctttgtgttagatagggagtgaaatTAAGGTtaggatg	6
1797191	-	new antisense transcript	4.22	4.65	ctggtcatagtgacgattcgacTTGCGCtttgtgttagatagggagTGAAATtaaggtta	7	18
1797631	-	new antisense transcript	5.96		tgtgcgcatttcattttgaaaaacttttttcactctaagtaccctgTAGGTTttctaaca	7
1798438	-	new antisense transcript	4.25		tagcgttgcctccgagagaagtctcttaggaaaagattttttgtaggTAAAAAgaaattg	6
1798484	-	new antisense transcript	6.98	3.92	aagatccagtttctaaaggctaaATGACAggcccgttgaatctcagTAGCGTtgcctccg	7	17
1798552	-	new antisense transcript	5.74		tatctcgaaggcaactgcgctgtcgttgttgtgaagaaactcttacTACTGTttattaga	7
1799699	-	new intragenic transcript	6.13		gcacaaaagactattattttggctacgatgtcatttcgttttgacTACTATtacacagta	8
1799734	-	new intragenic transcript	6.39		ttgctcaagggcatcgttttaacactaattgcttggcacaaaagacTATTATtttggcta	7
1800279	-	cg1911	5.69		gggtggcgaaatgagaaaggccatttactggtaatacattcgtgtTATAGTtcaaaacta	8
1800281	-	cg1911	6.21		gggggtggcgaaatgagaaaggccatttactggtaatacattcgtgtTATAGTtcaaaac	6
1800292	-	cg1911	5.04		tgtttcacagagggggtggcgaaatgagaaaggccatttactggtaaTACATTcgtgtta	6
1800374	-	cg1911	5.09		tatatgcagaatcctaagatgagtatttaagccctgtttataattgtTATATTcattttg	6
1801564	-	new antisense transcript	4.65	4.84	ttttcatgatgtccacagaccaTTGACCttgcagctcttgtgcacGAAGCTggggtagta	8	17
1801566	-	new antisense transcript	5.45	4.35	gtttttcatgatgtccacagaccatTGACCTtgcagctcttgtgcacGAAGCTggggtag	6	17
1802782	+	cg1916	7.2		ccgctcatggtcgagtcccaatacccctggggcgtccccggactcatTAAAATgaactga	6
1804078	-	cg1917	8.34		tcgcaagggtggtctaaattttttactactgcgtcgtgtccaccggaTACACTtgaggta	6
1806050	-	new antisense transcript	7.24		caggcacaagatgaagtaggtgggtgaatatagctgttagtctgagaTAATCTgggtcag	6
1806060	-	new antisense transcript	7.13		ggttgttgctcaggcacaagatgaagtaggtgggtgaatatagctgtTAGTCTgagataa	6
1808413	+	cg1925	7.28		gcacctcataatgagcagtaaataacacacaccacatgtgcacagaTACAGTtagtcgca	7
1811964	+	cg1930	5.91		ccccgaaaaaattaggtaaagcttgcctatttaagaagaactgctaTAAGATcatccata	7
1812375	-	new antisense transcript	7.88		tgtgctgtggtccagaattttccaccgatgtagttggcagtgcacgTAAGATtggaaata	7
1812973	-	new antisense transcript	5.4	3.62	tgttgtttcctcttaactacttgaGTCGACtaggtctctaatttgatTATATTtggggta	6	17
1812994	+	cg1931	6.29		aaattttgcaagcgttccgaggcggccttgcaacgtcttaccccaaaTATAATcaaatta	6
1815208	+	cg1935	4.04		tttttcgccacactcccaatatctaccaaaaatggtgatctattataCATAATggaatta	6
1817242	+	new intragenic transcript	6.76		agttctaatgctcacgggttgcgcgaccaatcacagctcacctctgTACAGTtatctgaa	7
1817964	-	new antisense transcript	8.15		tcgtagataacaatctgtggagcattttcacagagtacgcaggggaTAGGCTtaccggtg	7
1818898	+	new intragenic transcript	4.27		gcgctgacaacgctgaaaataatgatgacaccggcaaaaacctcaacAATGATgataaga	6
1819543	-	cg1939	6.3		gtaaacctgttgcgggaatatcatcataattatcaccaacaacggTACTATcaagagctg	8
1819881	+	cg1942	4.36		attatgggattttgtacagtaagtcacatttcgtgaaaatatatgcAACAGTagaagtca	7
1820756	+	new intergenic transcript	6.77	3.65	gggcatgagtcgtaagacagaCCGTGAcggcaccgcatagccactgTACAGTtgctgtta	7	19
1820965	-	new antisense transcript	4.85		actactcattcgggtggaatgactatgtcatcggttgacagggtgtgTATGGTaccttta	6
1821455	-	cg1944	7.95		gctacctctgctggtggtgcgggtaagcactgcatcgagatcgcacTAGACTcgtatcta	7
1821629	+	new antisense transcript	4.47		tcgccgctgatggtgaaatttattcacctgactccttacacgctatgcCAGAATtaattg	5
1821769	-	cg1944	6.4	3.12	attctctacgggctataaccaagtCTGAAGtagatgtagaactaggTAAGATacagttca	7	16
1823154	-	new intragenic transcript	4.35	4.35	gttaatgaaagtaatacgcttgcTTGGACgattcccgcaggtgaatTATCTTttggttta	7	17
1823297	+	new antisense transcript	7.19		cgatcaatatcatcgacgacaatgagaattcgcttgttcagatcttTAAAATggttcgca	7
1823854	-	cg1945	7.02		tgatgtgtcccaccgatattgctgcatgtgccaagatttagcacggTACAGTgctagaaa	7
1824100	+	cg1946	4.84		ggcttcatatgagatgctatttacctacttttccagtggtgtgtcaTAAGATccgaagca	7
1824315	-	cg1945	7.87	3.26	ctcactgcggcacgagacgttaacGTCAAGatagaatcacatgcacTACAATgtgcggta	7	16
1825176	+	new intragenic transcript	1.87		agagcccatctacgtgaggccgcagctagtgcgtcactaggagtgTTATATctaatggtg	8
1826992	+	new antisense transcript	5.66		tcaagaaaatggttcttcagcttcctacccttcagaagcttttcaaTATAATcacgtcca	7
1827112	-	cg1949	7.52		ggcgcgtattgggctgcgatatcaataaggcgacttatcttccctgTACGATaggccgta	7
1827189	+	new antisense transcript	0.29	3.7	gaagataagtcgccttattgatATCGCAgcccaatacgcgcccctgcTTCAGCgggtccg	6	19
1827229	-	cg1949	7.99		tggtgtagatatctggctccggtcgtgtttgaggagcgcggtcctgcTATCCTgagatct	6
1828409	-	cg1951	6.03		acccccggatggtggacaccttgaaacaagcatgatgctgggaaaggTAATCTgccacca	6
1828869	-	cg1951	5.53		gcttattcctggtgcttactaaaaggccagaaacgagcacgtagggGACAATagagctta	7
1839653	-	new antisense transcript	7.76		agccttgagtggtagagggagccccttgttgacgtgacctttaggTACAGTggcgttttg	8
1839922	-	new antisense transcript	7.11	3.61	agcaggtaaaagacatcgacgtgGTGGGAcagagaatcgtaggttgcTACCGTgaaaata	6	18
1841396	+	new intragenic transcript	3.33	3.91	tgacccctcgcgcagtatcgagCTTTGAcgatctggttgcactctgtGATGATattcgcg	6	19
1844658	-	new antisense transcript	7.68		cgcgctgtgtgatcagtgagtacaccgcgatggataaaacgataggTAGGATaaagagtg	7
1848193	-	cg1966	6.25		tatgtcaataactttgacataacctaaacacaataaattatgtagTATTATgtgacacta	8
1848263	-	cg1966	3.01		tagtgaagaaaaggcttgatgaaagaagttttttatctagctagatgTTCAATcacgagc	6
1848331	-	cg1966	4.83	2.11	tgaccaataagagtcgattagaTTGCATtattaggtaatttagtgaTTTAATggagaata	7	18
1849694	-	new antisense transcript	7.4		ctgcggtagtaggttgatttagccgcattgtcatagatgagctgctgTACCCTggataga	6
1853244	+	new intragenic transcript	6.71		tcaacgccgtgttcctgcaggagcccattcgttactacacccctggtTACAATgcagata	6
1869179	-	new antisense transcript	8.71	3.43	agtccagttagcaaacactgtggGTGGAGtgtgctgcggattatgggTACGCTgggcaaa	6	18
1870394	-	cg1992	7.35		tgaagcgtatgttcgtgagactgaagcgaaaaccaatgatccgcagTACGGTtattaata	7
1870606	-	cg1992	7.61	4.66	gcttttgttaaatccataactaTGGAAAaagacacgagcagcgagTACACTgatgctatg	8	18
1870608	-	cg1992	8.12	3.51	acgcttttgttaaatccataactATGGAAaaagacacgagcagcgagTACACTgatgcta	6	18
1870808	-	cg1992	5.33		gattgctatggcacagcgcacacaggcagcgatcaaggtgttgcagGATGATggtaatca	7
1879579	+	cg1996	5.69		acccctcatccgagctcaaaaatttgtactcggctgcccttgcgcatTAGGATtctctca	6
1879721	+	cg1996	6.75		tgaccactgacaactagcaagaagcggcaaatatgtgcggcttggcaTAAACTgtgtcca	6
1879744	+	cg1996	2.81		gcggcaaatatgtgcggcttggcataaactgtgtccatcggtacctgTGTAATagacaca	6
1880659	+	cg1997	7.75	3.25	ggataccattatgaagaaaatcgagCATTGAccaaccgcgagcgggcTAGAATtcaatcg	6	16
1882299	+	new intragenic transcript	7.97		tgttgcccaagcatttccagatactttggtgtgcgaccgtgacggaTACAATgatttccg	7
1885184	+	new antisense transcript	6.52		tccaccaacgtcttaatcattgtttcgtctgtggatttcaagaagaTAATGTtggacgtg	7
1885214	+	new antisense transcript	4.64		gtggatttcaagaagataatgttggacgtgttgtgggtcgggatcaTATCGTcagtgatg	7
1885618	+	new antisense transcript	6.12		tcaccataagcaccgtttccagacgcagaaactaattgagcatattgTAAAATatagcta	6
1890945	-	cg2004	6.9		cacttgttatcaaggctgaaagcttgtttaattaattaaaaggggTAATATatacaaata	8
1892636	-	new intragenic transcript	6.28	4.07	atcccgttgagcgactcaatgaacGTGCACgtgccggtgaattcggTAACTTagagactg	7	16
1893393	-	cg2005	3.83		caagaatcaataagttgaattatttggttttttgggatggcagcagTTCTATtgatggtg	7
1894126	-	new intragenic transcript	7.04		cgctatagagttttgcgagatgagtgttggaagttgaagcagattgcTACAGTcagggag	6
1894509	-	cg2006	6.48	1.1	tgtttgataacttaataggtttGTCGATagtaatgtcattaatttagTAGAATattttta	6	19
1916381	-	new intragenic transcript	6.73		ggcaaaagagaaggaggctttatatattaagctggaacagccaagaTATAATaagacgca	7
1916729	-	new intragenic transcript	5.36		acttgcgacgaatcaccctgatgttttacgcgtaaacattgctgatTATTATcagcagca	7
1917863	+	cg2025	6.39	4.34	gcaggcaactaaaaacttaaaaCCTGGAaaaactcgcttaaattggtTACGCTtcatctg	6	19
1918374	+	cg2026	7.47		agcacatattttctatcatcgtgtatcacgtgtcgtaccgaaagttTATAATgggcattg	7
1918762	+	new antisense transcript	9.06		gctgattggccactggaattggggcaagcactaagtcgtaagcgagTACAATggacagca	7
1919680	-	cg2028	8.23		accttggaatcttttggtttcagccagggatgggatgccgaaatgggTAAAGTgaagtca	6
1921442	-	new intragenic transcript	6.67	4.1	gctgttattagatttttacatgctaTTGAAAgagcgaatcatgagcaTACAATtgagatg	6	16
1921709	-	cg2030	6.69		ttcaatcaatgcgtctggaaatcatctttgaggttgagattaacacTATTATgacaatta	7
1929559	-	new intragenic transcript	4.13		aaggcttaatagaagagcgtccattaacggagcttcttcgggcgtgTATCTTccttggaa	7
1929649	-	cg2034	6.25		tcagtccagaacgcattgattgacaccgatcaaatgtttgatggatTATGATatttagca	7
1929652	-	cg2034	3.96	4.74	acctcagtccagaacgcattgatTGACACcgatcaaatgtttgatgGATTATgatattta	7	18
1929968	+	cg2036	3.34	4.97	gctgcaagcttttcgcggtgggCTTGCAacatcttacatcagaatgAATGATgttaaaca	7	18
1930662	-	new intragenic transcript	6.9		ggcataatcttgatcaaacaatgcacccagacaactatagcgagatTATGATtggttgcg	7
1931191	-	new intragenic transcript	7.43		gccgttaagggagaatacgtaaagaatttagaggttaaagatgagacTAGACTtatattg	6
1931645	-	new intragenic transcript	6.77		caccgtagaaataatacccccgaatatgcagtttcatcaagccaatTATAATgtttcgtg	7
1932343	-	new intragenic transcript	4.15	3.13	tatagaatcaggagagaaacggttaGTCGAGaaaaggaagtctcataCATAATgagtaca	6	16
1933213	-	new intragenic transcript	7.02		gtgcgttatcggtcaaaattgaggaaccatcagatcgtcctgagttTAAACTtggagtta	7
1933542	+	new antisense transcript	5.29		ctcgactcatactcttgatagagggtggcagaagagctaaccctaTAAGATatagaagca	8
1933763	-	cg2040	5.55		actacccccattggcgagtttttagaaaaaattgaatgagaggataTAAGGTaaaactca	7
1934351	-	cg2041	6.22	3.06	ttatgtcacgcaaagactatttCTCGGGacggccatgtcaatttagcTACCATgcgtaga	6	19
1934817	-	cg2041	7.35	3.76	tgttcacaatttcagtgtaggaaATGCGCgcgaacagcgtcgaaggTATGATcatgtatg	7	17
1934993	+	new antisense transcript	3.43		cttccaatgtgtgcaaacacgagtaagtagattcaaatttgctgatAAACCTgtaattta	7
1935001	+	new antisense transcript	4.21	3.38	gtgtgcaaacacgagtaagtaGATTCAaatttgctgataaacctgTAATTTatgaactca	8	18
1935888	+	new antisense transcript	5.41		atccctctacaccactttctgaattagaaatcctctattctccctcaTACTATagggaca	6
1937563	-	cg2043	6.15	1.13	ttcattgattatattgaatttgagTCTAAAtttaaatttagggttTATGATagtttaatg	8	16
1937565	-	cg2043	6.47		ggttcattgattatattgaatttgagtctaaatttaaatttagggttTATGATagtttaa	6
1937583	-	cg2043	6.01		acttgtctttatatagttggttcattgattatattgaatttgagtcTAAATTtaaattta	7
1937601	-	cg2043	5.2		aaagatgatccgtgtacgacttgtctttatatagttggttcattgatTATATTgaatttg	6
1937622	+	cg2044	6.02		cattaaactatcataaaccctaaatttaaatttagactcaaattcaaTATAATcaatgaa	6
1937764	+	cg2044	4.6		ggaagcagcgggtcaccctactcccaccaacaaagacccggtgtgcTGGAATggacagtg	7
1938246	-	new antisense transcript	6.65		caagccctgtcggcggcaccgttagagcatttatcagggattccggTAAGGTccgtagaa	7
1938516	+	cg2046	6.4		agtcccacatcatctctagaaaaagtcatcgaactgcgtgatgtagTACACTatcgctcg	7
1938625	+	cg2046	0.9		cactattcttgcttcgcacttgaaacacgaaagaatacgtagtattaatTAAGTTtttca	4
1938715	-	new antisense transcript	5.37		atctcgtaaaccgatacctgtgcttcatagagtgcatctgcagtggTACAAAtgtggatg	7
1939633	-	cg2047	6.14		gcctgtcatattctcttgatattcgcatcaagcattttttagtgacgTAACATcaaagaa	6
1939722	+	new antisense transcript	6.83	4.06	tgatgcgaatatcaagagaatATGACAggcttcatacacgccccacTAGTGTtataccca	7	19
1942531	+	cg2051	7.4		tcgtcagaagccttattctcctcttaactaccatgaggtaaccatcTAAAGTagatggtt	7
1943051	+	new antisense transcript	7.19		tctcgaatccgcacagggtgtgattcttaaatgattgattaattgaTATGATtaacactg	7
1943167	+	new antisense transcript	7.51		aatcacgtccttgaccgtttaagtcgttaaccttgtccagccaacTAGAATggctaaaca	8
1943413	+	new antisense transcript	7.41		acctccacgtggattgcttgtcgtcactgccaatcctggagcactgtTATACTttacgta	6
1943931	-	cg2052	5.29	3.63	ttgtaacattcttattacaagaCTGGAAataaaggtgagtcaatcaTACAGTcagatgtg	7	18
1943933	-	cg2052	3.93	4.77	atttgtaacattcttattacaagacTGGAAAtaaaggtgagtcaatcaTACAGTcagatg	5	18
1943955	+	cg2053	7.43	4.28	gtaacatcgggattcctttctgtttTGCCGAtgaccacatctgactgTATGATtgactca	6	16
1943972	-	cg2052	3.74		ccctgcttttcgacaatgtagtggtcatacgtttcgatcatttgtaaCATTCTtattaca	6
1943974	-	cg2052	5.46		tcccctgcttttcgacaatgtagtggtcatacgtttcgatcatttgTAACATtcttatta	7
1945403	-	new antisense transcript	5.81		attatgagccaacacgcagacgtcatgaacgagcgccattgttggTAAATTaaatgttca	8
1945481	-	new antisense transcript	5.72		gtcgtagacaccatcggttcattgttatcgcttttgtttaaagctaTACCATaactgatg	7
1947793	-	new intragenic transcript	7.45		aacaacgctgtacctttttttgctgatgggtgcaacgaagacggagtTATGATgaaggaa	6
1948423	+	new antisense transcript	5.66		tcaagaaaatggttcttcagcttcctacccttcagaagcttttcaaTATAATcacgtcca	7
1948544	-	cg2060	7.74		agccgtatttcggtcagtcagcaactaattacgcttatcttccgtgTACGATagaccgta	7
1948808	-	new intragenic transcript	9.11	4.52	agagtgacggagtcgggattagggTTCCAAagattgggtttaaggcTAGGATggattgcg	7	16
1948986	-	new intragenic transcript	7.57		ctataccccaatcctcttgaggcttttattgagtttttaccctttgcTAATCTtgaggaa	6
1950156	-	cg2061	6.9		atacgcgcacaacaattttattcacagaacttatgattttttcgggtTAGGGTcagtttg	6
1960466	-	new intragenic transcript	7.42		agggcgcgcgtctgatgaatcccccgaaaggtttgaggcacaggcggTACCATcaacaca	6
1961136	-	cg2066	3.12		tgttgtgaccccggaagttttctgcaagaactgctgacatcgttagtAAACCTaggtctg	6
1961668	-	cg2067	5.66		cggaaggaggcgagaggaggcagtaggcttcctgcggctgaagttgaTAAGTTgagctca	6
1962546	-	new intragenic transcript	7.44		tttataataagcttcgcatatgacagaaccccatcaactgtgcatcTACACTagaggcta	7
1962586	-	cg2068	4.71		cacgagcctgaaatttcccaatgtcctgatcatgtgaatctttataaTAAGCTtcgcata	6
1963615	+	new antisense transcript	2.42	4.59	tgacgatcatttcgccacgaaattGTTCCAttggagaaattattgtAAAAATactcagta	7	16
1964512	-	cg2069	5.04		aagaggagcgtttcctctttcatccagctcttaagcgaatttatgctTATCCTcagcttg	6
1965502	-	cg2071	7.79	3.92	gtcttttatacgcataaacgacaATGACAaatgtgaacaaggatgcTAAAATcaccctcg	7	17
1965663	+	new antisense transcript	8.76	4.2	cgtggggtgagtggattcatttcTGGTCAttcttgggcgcttcctgcTAAAATgaagcca	6	18
1967593	+	cg2076	8.42		cccactggcacctttggataacaccattccgtgtgaacaagctggccTAGACTtgaaaca	6
1968337	+	cg2077	6.53	4.32	agcgcgccaagtgagtgttggactcTCCGGAtctgctggggattcgcTAGATTagtctcg	6	16
1969473	+	cg2078			ctacccgatgtagcccgctggatggaatttttcagcgcgaccgttggttggggactattg
1971383	-	cg2079	5.82		ggggacttaacgaggggtgtttacccaaaactttgcaatcaaactTATGATggataactg	8
1971463	+	cg2080	3.87		attgcaaagttttgggtaaacacccctcgttaagtccccctgcattgGATAATtagcagg	6
1971544	+	cg2080	4.19		aaacataaaataaacggcgcgcctccccagagttaccccaataattagTAAATTgcagat	5
1971546	+	cg2080	5.48	4.89	acataaaataaacggcgcgccTCCCCAgagttaccccaataattagTAAATTgcagattg	7	19
1972174	+	cg2081	7.47		ctctgttgctggacttcccccagagggcgtcaccgaactacgaaggTAGATTggacacca	7
1972776	+	new intragenic transcript			cagcagggaaaactcccctgggctgaacaggaatttgtccatattgtggatcaattcgcc
1975463	-	cg2083	6.45		tgtccgcgtttcctaaggcggattaagccttggctatcgagacagagTAATATagctcca	6
1977723	-	cg2085	8	4.08	atccaccctaactgcttaaatcggGTGGCAggaatacacaatcctccTACACTggaacgg	6	17
1978232	-	cg2086	7.47		caatcctatcccacgggtcatttaaggtcatttcccgcagggtaggTACGCTaaaaactg	7
1979178	-	cg2088	7.49		tgatgtaagacttcattgaaagcaaccagaggcggtagttaggtcgcTATAGTcgggtta	6
1979685	-	cg2089	4.41	4	tttgcccctctgacctggcagtATGACAagagggaaaaactccttTACTATgcgcgcatg	8	17
1979687	-	cg2089	4.77	4.99	attttgcccctctgacctggcagtaTGACAAgagggaaaaactccttTACTATgcgcgca	6	17
1980611	-	cg2090	4.73		gtacaaattacttcggcttttggcaggcaattttctaaaaaaacaacGATGATggtctta	6
1980681	+	cg2091	7.6	4.87	tcgttgtttttttagaaaattgcCTGCCAaaagccgaagtaatttgTACACTtgggcgca	7	17
1981544	+	cg2092	8.72		tgtaggaaaaacaggcccctttgtgacatcggcgtagttgttcaacTATAATggaacgct	7
1981783	+	cg2092	6.03	4.08	tttggggatacttattcggcgtttcTGGGGAacaaatacgtttcccTATTGTtgtatata	7	16
1981785	+	cg2092	4.45	4.04	tggggatacttattcggcgtttcTGGGGAacaaatacgtttcccTATTGTtgtatatagg	9	16
1981787	+	cg2092	1.99		gggatacttattcggcgtttctggggaacaaatacgtttccctattgTTGTATataggta	6
1981810	+	cg2092	0.64		gggaacaaatacgtttccctattgttgtatataggtattcgcactTAAGAAacatctctc	8
1985285	+	new antisense transcript	5.98		cggggtattgacgtcgccagaggctgtacacgatcattccgacgccaTATCCTagaagcg	6
1986232	-	cg2096	6.65		ttttgttgcaatatccataccctcaacatctgctcaaggtgttgagggTATCCTtgtctg	5
1988250	-	cg2098	7.16	4.08	ataccgaacagggtagtccgtttaGTGACAacggaggaatctggggCATGATgggttaag	7	16
1988308	+	cg2099	7.13		acttaacccatcatgccccagattcctccgttgtcactaaacggacTACCCTgttcggta	7
1990877	+	cg2102			ttaagaactccataaaagcgcttgggaactttttgtggaagcagtccgttgaacctcttg
1992045	+	cg2103	8.29		cccaaggcgtgagatgacagatcaggtaactttagttattattcgcTAGACTttaatacg	7
1992172	+	cg2103	6.79		ctactgtcgatggagatccctcatcagtcgatcgatagaaaaatcagTAGACTatgtgga	6
1995404	+	cg2106	1.05	3.57	ggatgaacatcggtgtaatttTAGGGAttattttcgagggtcccCACGTTgtactgagca	9	17
1995480	+	new intragenic transcript	4.75		ccagtccgaaatttaaaaaatggtggcttagagctataaaaggaggAAAAATgtcggata	7
1996554	+	cg2107	6.89		taccgttttttaatgctggttacccccggtgtcccaggcgttagcTAGTGTggttgattg	8
1999225	+	cg2109	7.64		tcaaactgtcccagcgatttcattattattttcgtgcattcaccgtTATAGTtataggca	7
2001447	-	cg2110	8.3		ttgtctttgccgaaagtccaagtgaaagcagcccacgcggtgccaggTAGTCTggaggtg	6
2001522	+	cg2111	7.51	4.41	ggcaccgcgtgggctgctttcaCTTGGActttcggcaaagacaagTAGAATtagccccta	8	17
2006000	-	cg2112	6.37	2.94	gtgggtgtcagtctcgggcgctaATCGGGaatagatcaatgctggcaTAAACTaaaggca	6	18
2006553	-	cg2113	3.02		ttcgagatttttaaatcttctctagacaacgttcgaacggggtgcTATAAAtcgaacata	8
2006656	+	cg2114	7.11		atttaaaaatctcgaacactcgtaccatttccgcaggaaaacctgTATGGTtggaaacta	8
2011352	-	new intragenic transcript	7.94		tggtgatcttgaggaaattaactcaatgattgtgaggatgggtggcTACTGTggctgatg	7
2011398	-	cg2117	0.37	4.35	ttgtcaatatccaaatgtttgaatagTTGCACaactgttggttttgtggTGATCTtgagg	4	17
2011463	-	cg2117	6.79		acgatggtctcaacgtatgaaatatggtgatcgcttaacaacacgcTATGTTgatatgtg	7
2011465	-	cg2117	5.37		tgacgatggtctcaacgtatgaaatatggtgatcgcttaacaacacgcTATGTTgatatg	5
2011487	+	cg2118	4.65		gcaactattcaaacatttggatattgacaaacaaacacatatcaacaTAGCGTgttgtta	6
2015008	-	new antisense transcript	5.48		atggcggagcttccggacattgacgatagccagtcctgcaaaccagtCATGATggatgcg	6
2017351	-	cg2124	6.03		cgcctgtacctttccattggggaaggcaagaacgcaaagttctagTACGCTgctaaagta	8
2020226	-	cg2126	4.07		ctcacggcgttgcccgacacctagccttggcgacagcagacgtgaAACAATagataaaca	8
2020228	-	cg2126	4.45		cgctcacggcgttgcccgacacctagccttggcgacagcagacgtgaAACAATagataaa	6
2020400	+	cg2127	7.37		caatttctcacgtgtaggaaaagtgactattgcctgttaagggagtTAGACTaatcgcca	7
2021274	+	cg2128	5.07		acccagtacttgaaacgtgatatatgtctattctgaaaatcatcgcaTAGAATactggtg	6
2021308	+	cg2128	5.91	4.42	gaaaatcatcgcatagaatactGGTGCAatcgtttacgttcgctatTAATGTgacacgta	7	18
2022724	-	cg2129	7.93		gacgcctctggcgatcccaccgcacaagccttggagattttgggtcTACAATagcgaggg	7
2024266	-	cg2131	7.79		accgcgctcaggagaggtgtttgcccagcaatttcggtgggcaggaTAGGGTggaagacg	7
2024387	+	cg2132	7.2	4.78	ttcaagatagtgcaccctatctggcTGACACctcctatggcacgcggTATGTTtaataaa	6	17
2024389	+	cg2132	6.73	3.26	caagatagtgcaccctatctGGCTGAcacctcctatggcacgcggTATGTTtaataaacg	8	19
2027876	-	cg2134	8.67		ctgccacagaatctgcctgctgctccattaactaaaaattgcaggcTAGAATagagggtc	7
2029481	-	cg2135	7.81		ttcagagtcctaaataggcgtttatgtcagctcgcgcaacagggaTACAATgagcaaccg	8
2029799	+	cg2136	4.57		aatggactcattcacacaattgcgaacattctcggcacaaactgcttTAAGCTaccctta	6
2034154	-	cg2140	6.18	3.72	gtctttccctcaaggagaaccCTGAACtcaccgatgagctggaagaTAAGATcttcaaga	7	19
2035336	-	cg2141	6.64		gtgcgtgtatactgttttttgagcacgttgtgtcctagggttcatcTACAGTaacgggca	7
2035375	-	cg2141	7.9	4.38	tcgagggggttcgcatgaaaaTTCGAAtttcgaacagttgtgcgtgTATACTgttttttg	7	19
2035655	-	cg2145	6.77		agggtcgctgtcggagattggacacgtaacttctgtgcttgcgctgTATTATcgtcccca	7
2035970	+	new antisense transcript	5.99	4.39	gtcaacaaaaagaccccaaccagcaTCCTCAtctgtgagatcttgagTAATCTtcaggta	6	16
2036458	-	cg2146	6.36	3.71	tgggggctgaaatttctcaactggATCCAActgtcagatatgtagaTATTGTtgcatatg	7	16
2039490	-	cg2151	4.45	4.12	attacatgtggcgtgaaggcagttGTGCCGgtatacgtggcgtcatgGATAATgatcgca	6	17
2039505	-	cg2151	4.48	3.92	cttcataccgctaaaattacatGTGGCGtgaaggcagttgtgccggTATACGtggcgtca	7	18
2039540	-	cg2151	9.02		tagcgctaatatggacggcgtcgaggttccgctaacttcataccgcTAAAATtacatgtg	7
2039574	-	cg2151			aaagattgcttttcgacgcccattgttggcttcatagcgctaatatggacggcgtcgagg
2039580	-	cg2151	8.72		gcagtaaaagattgcttttcgacgcccattgttggcttcatagcgcTAATATggacggcg	7
2039986	-	cg2152			tgactcaagtttccaggtaaactgggaacaaattttagggaaagggagttgaacctaacg
2040018	-	cg2152	5.44		ttcgcctgctgattgaccatattgagtcgcagtgactcaagtttccaggTAAACTgggaa	4
2040121	-	cg2152	8.36		tcgggaacaattgacgcgtatcgtgcgtttgaaagtgaacaacaggTAATATtggctgaa	7
2041170	-	cg2154	8.19		tttggagaaatcattactagtcgtagtcttcaatttgggtgcaggTAGGGTggaacaccg	8
2041247	-	cg2154	7.34		cttctcttgcttttgtggcgcttcgtccgtcgagaggtttttaggaaTAGAGTgggctca	6
2041325	-	cg2154	6.79		aagcacggcaaaataagtcataacaggtaagtttaggcgtctagacgTACACTaaacgga	6
2041344	-	cg2154	7.09		tgtctgggttgtatgtgtaaagcacggcaaaataagtcataacaggTAAGTTtaggcgtc	7
2041364	+	cg2155	7.41		agaatataagtgaaccaaattccgtttagtgtacgtctagacgccTAAACTtacctgtta	8
2043151	-	cg2157	6.85		tagcttcggggcggtgacggggtagcaatttcccaccatctgggtTATAGTtttcccgta	8
2043153	-	cg2157	6.93		tttagcttcggggcggtgacggggtagcaatttcccaccatctgggtTATAGTtttcccg	6
2046097	-	new intragenic transcript	8.73	4.45	gatccggtatcggaacgctatttgGTGCCAccgcgagtggcttgggTAAGATgacccgtt	7	16
2046373	-	cg2158	7.95		tggacgaatcgcgtggtgcttctgtgaatagagttgtttgagcgacTAGAGTtaaggcca	7
2047074	-	cg2159	7.2		acccaacctgggtgccgcgggctcaacgcgtttctacacattgatcTAGTCTtggttgca	7
2049747	-	new intragenic transcript	7.5		gtctctatgacattcctggtcggtcaggtattccaattgagtctgaTACCATgagacgcc	7
2050233	-	cg2161	7.26		taggttttttgcggggttgtttaacccccaaatgagggaagaaggTAACCTtgaactcta	8
2050356	-	cg2161			gagctaaaaattcatatagttaagacaacatttttggctgtaaaagacagccgtaaaaac
2050389	-	cg2161	5.56	3.97	gtcatggacttttaacgcaaagCTCACAcccacgagctaaaaattcaTATAGTtaagaca	6	19
2051975	-	new intragenic transcript	6.46	4.68	actggtgggcgtttgaaaaactcTTCGCCccacgaaaatgaaggagCATAATgggaatca	7	17
2052024	-	cg2163	8.77		acggtcagttaggtatggatatcagcaccttctgaacgggtacgtcTAGACTggtgggcg	7
2052165	+	cg2165	6.6	3.62	tgttcatcagtttgttccgttcTAGGGAttaatcacacaggtggaacTATGTTtgaaata	6	19
2055317	-	cg2166	7.99	3.36	tcgagtagcgctaaaactgataGTGGGGaaaactggagagaactggTAAGGTttttaccg	7	18
2055335	-	cg2166	6.72		tggtgaataaaactcgtgtcgagtagcgctaaaactgatagtggggAAAACTggagagaa	7
2055869	-	cg2167	6.29	3.88	taaaagcagctctggtgaaggtttTTGGAGaagtaccaccaagctgtTAAGCTtccaagg	6	17
2057991	-	cg2169	6.29		gtccaggtttaggggcaggagcattcatgtctgttgagtctatgccgTAGTCTaaaacag	6
2058023	+	cg2170	6.09	4.3	cgctgtctagtccactccaaaTATCCActgttttagactacggcaTAGACTcaacagaca	8	18
2062692	+	new antisense transcript	6.08		gcgatatcgggagtaatttgcaccgacatcgcatcaaaccagtcataTAAAATcgtggtg	6
2063591	-	cg2175	7.32		aggaatagcagggtagataaacttattaaaatttttccaattcagggTAGAATtccaaaa	6
2063644	-	cg2175	6.23		ccaacggaaggccagcccctttgcacacctgttttgttcctacctttTAAGCTaggaata	6
2066885	-	cg2176	5.38		gtacgcacgtacctggcggaaaacgccggacccgatttttgtaaggAAGACTgaacactg	7
2067246	-	cg2177	0.2		ccatgtgcgggctgtggaggacgtgcattcacgttctggtcaaatgAAAAACggtgaaag	7
2067309	-	cg2177	6.78	4.62	ggaactttgtaattagttgcaggTTCCAAttttgggtcaatgtagcgTAATATtgttcaa	6	18
2068522	-	cg2178	4.81		ctcgaggtcacaacccttgaattagcacattcccctcgagcagtggTAGAAAttgaattc	7
2068995	-	cg2179	7.38		cgcatggcttcacagtgtaatagcccgatgatttttgccggcaggtTATCCTtgtcttta	7
2069050	+	cg2180	6.34	4.78	gccataaagacaaggataacctgCCGGCAaaaatcatcgggctatTACACTgtgaagcca	8	16
2069392	+	new intragenic transcript	5.89		atgatccagagaagtatgtcaacgacagtcaggcgttgatccttgaTAATTTggatgaca	7
2070233	+	cg2181	5.14		aggacacagatctccattcaagtttggctgtgactcatgtcgcacaTAGTATttcaatca	7
2077614	-	cg2185	6.85		ctcttaaatcgagggggcagggcagtcgaagccaagttgagagggTATATTtgtcaccta	8
2077678	-	cg2185	5.55		ggtcttagtttctgagggaggcaacacaataagcatgcatgagaggaTACTGTaaaagcc	6
2077702	+	cg2186	5.82		cttcgactgccctgccccctcgatttaagaggcaaggcttttacagTATCCTctcatgca	7
2080362	-	cg2188	5.81		tgttgttggttttgtgaaaaccttaagttgggtggttaaacccacTAAGGTctcacttta	8
2081233	-	cg2189	7.44	3.93	ttcatggttcaagcctagtgTTCGGGttctggcaattgttgggacTAGGATtaatgccca	8	19
2081288	+	cg2190	7.89		gtcatgggcattaatcctagtcccaacaattgccagaacccgaacacTAGGCTtgaacca	6
2083666	-	cg2191	7.23		gagcactgcaaattacgtattcgaaaagccatgtccaccacgtgttcTATCCTggcggca	6
2085582	-	cg2192	6.51		aggggaatatcccgtgcttgtttattcagctcgaggtggcaggcgTACACTctatattca	8
2085584	-	cg2192	6.99		aaaggggaatatcccgtgcttgtttattcagctcgaggtggcaggcgTACACTctatatt	6
2085802	+	cg2193	6.38		cgtgaacatttcagtcgactcgcgcacaccacaccaacaatcgaccTATCGTtatacgta	7
2087394	-	new antisense transcript	6.93		gactctgcaatagcttcagggatgtaagggcgggagccggttgcgatTACAATgtcagta	6
2088552	+	cg2195	6.24		accccctaagactacccctttccattgcatacaaaggaaatacataTAGACTtttgggca	7
2088555	+	cg2195	2.86		ccctaagactacccctttccattgcatacaaaggaaatacataTAGACTtttgggcatta	10
2088564	-	new antisense transcript	6.7		attagagctaggcgacagcaagtcttgatcaatgaatttagattcccTAAACTtttatcg	6
2089627	+	cg2197	7.26		ttgctaaaggcattaatcacatgtggttaatgccttttttgattgcgTAGACTaggaagg	6
2089629	+	cg2197	6.96		gctaaaggcattaatcacatgtggttaatgccttttttgattgcgTAGACTaggaaggta	8
2091281	-	cg2198	8.3		aatagcctccatccaacccgctttacctgtcatcgcttcaggcgacTAGCATggtgacca	7
2093211	-	cg2199	6.83		tctagacgcacacgtgttggtaaccgatcacaccagcgcacgctgcTAATCTtcactcca	7
2096244	-	new antisense transcript	8.36	4.07	tcgcggtgccggaatcggcgctTTGGAGgcagccgaggacggcgagTAGGGTggattttc	7	18
2098652	-	cg2206	6.62		acggaattgaactgccggcaccgatgttaaaagaggtgacggtgaTACAATtttgccata	8
2098654	-	cg2206	7.33		atacggaattgaactgccggcaccgatgttaaaagaggtgacggtgaTACAATtttgcca	6
2098674	-	cg2206			atccgactctttggctaacgatacggaattgaactgccggcaccgatgttaaaagaggtg
2101119	-	cg2208	6.49		ggattgccccaaatgggtgtagtgggtgcgtttacccaacaagtgcAAGAATgggagtcg	7
2101292	+	cg2211	2.92		aacctcacaacaccactggttttttcgcttgaccgcgcaaaatatgaGAACATagtgaga	6
2104389	-	cg2213	7.82	3.58	cttttgtcgttggtgaggtgctcCTGAACatctgtgcttcagctggTAGCGTcgcatgta	7	17
2105694	+	cg2215	4.73	3.86	ttgaacttattgggctgatttgggtGGCGGAacggtgattctacgagTTCAATggctgta	6	16
2105774	-	cg2214	0.08		tttgcagtcacctcaggctcgtcgggaatattttttcctccaagcgggtTTAACTcactg	4
2106035	-	cg2214	6.63	4.32	aggaaaccgattccggctgggaaTTGGAAggtccacgcaaaaaggtTAAGCTctacggtg	7	17
2107890	-	cg2217			aggttcgattctaggatccatcagaatccacgctgttagaaaaacacaggagtgaataaa
2107967	-	cg2217	4.57		gcgccatcagcggtgaacgtatcggtactctggtcgagtcctgaTACATTtagtcttata	9
2107969	-	cg2217	6.49		tcgcgccatcagcggtgaacgtatcggtactctggtcgagtcctgaTACATTtagtctta	7
2107971	-	cg2217	5.12		gctcgcgccatcagcggtgaacgtatcggtactctggtcgagtcctgaTACATTtagtct	5
2108838	-	cg2218	6.6		taacctaaacccctagtctttccgcattgaatacaagggtcgatgTAAGATcgaatccca	8
2109914	-	cg2221	6.87		gtacgatcactttttagacgggcgggtagggctactgtgccctaaccTAAGCTtgtaaag	6
2109919	-	cg2221	6.33		tacctgtacgatcactttttagacgggcgggtagggctactgtgcccTAACCTaagcttg	6
2109958	-	cg2221	6.37		gggcagccagcccgccgtgtcgcaacgtaatcgactgaatacctgTACGATcacttttta	8
2110927	-	new intragenic transcript	7.18		ctgcacaaattttcaaaaccgaaaccctaagacttagaaaggggctTAACATggcagtcg	7
2111168	-	cg2222	7.55	4.17	atccacagcacctgcgggagggtTTGGGAttgcaggtcaaagtatgTAAACTtgtcggca	7	17
2111240	-	cg2222	2.95		gtccatcaaacaatctgacccctgtggaaagtggggcaattggggTAGTAGtaaaagaca	8
2112860	-	cg2224	5.97		atataaaaaacttcacaaaaaggttgcatccgcatcaaccgaaagaTAGTGTgtgtgagg	7
2116332	+	new antisense transcript	6.01		ttgaatatcccattgtccagcgattttaaacctaagaactactcaggCATGATgatgtca	6
2116680	-	cg2229	7.37		ccacatggatgcggtgcgccaccacggcgcaagtcccgagcacagaTATAGTtatgcaaa	7
2116741	-	cg2229	6.16		acatggccaacgactacccgcactacggtctcgaaattcacaaaggcTACAGTacgaaga	6
2118096	-	cg2232	8.13		ttttcggcacacgtgtgattcaggtcagccttaatgtaatgctgcTAGAGTgaactcccg	8
2118275	+	cg2234	5.68	4.97	tcgacgtccccctacgcttcgatTTTGCAaaattatttaggcaaggcTACCTTttgccta	6	18
2120162	-	cg2235	3.86	4.33	aagtgaggggagcagaccccagtTTGAAAaccaaggcgcacatgtgaAAGAATatttcag	6	18
2120271	+	cg2236	5.85	3.78	cccctcacttgggtgcactaacCGTTGAcaaatcttggttgtcgggcTTGACTggtggcg	6	19
2126783	-	cg2241	9.81		tttgcaggggcaggtgatccttcgggggtcgagcacacattccgggTAGAATtgcccaaa	7
2129307	+	new antisense transcript	5.88	3.77	cattaacaccttgggattggtTCTTGAtcggtgtactcatcgtgcgTAAACTcctgaacg	7	19
2130717	-	cg2244	6.35		tcctacttttcggctccaggaataacgatcatcatacctttgtggaTACGATtccacaca	7
2131599	-	cg2247	7.11		caagtcctcgacatcgtcaacgtggtcaaccgctacatgctttggaTAACCTtaggattg	7
2133112	-	cg2249	7.29		tcgcaaaagtgtgtgaggcttcatgcctccagcgtagacctcttggTAGATTgaagtccg	7
2133148	+	cg2250	8.19		atcaagattttcggagctagtcacggacttcaatctaccaagaggtcTACGCTggaggca	6
2134310	-	cg2251	5.74		cggtattaaacattgctgaaatagggcggatgtgggctcgtgacaTAAACTttctataca	8
2135494	-	cg2253	3.91		ttaccgctaagattgttcaggttgtctgcgctcgaatgggcgtggCAACGTctaacagac	8
2135530	-	cg2253	5.24		tgacaagaagacaccacaattttatttcttggtcagttaccgcTAAGATtgttcaggttg	10
2135533	-	cg2253	9.17		atttgacaagaagacaccacaattttatttcttggtcagttaccgcTAAGATtgttcagg	7
2135675	+	cg2254	6.09		tttggcaatgtacccaactcattacccacctgctgattcaaagagTAGATTtaaatagtg	8
2137915	-	cg2256	4.08	3.76	cggcgcatcactttccctaagcgATGCGCcgattacttgtttttgcTACAAAtttaacta	7	17
2139672	-	cg2257	6.47	4.15	gtcgttggcaggtagctgacgTGACCTgagcgggggcaaccggcTAACATgtagggatta	9	18
2139675	-	cg2257	8.11	4.21	caggtcgttggcaggtagctgacGTGACCtgagcgggggcaaccggcTAACATgtaggga	6	18
2142380	-	cg2260	5.88		ttgccactgacatcggatggtttagtggtggtggcatggatggactTAAACTctttattg	7
2143182	+	new antisense transcript	8.94	3.49	tctgccaacgcaccggagatcAGTGCAgtggagataacggcgaaggTAAGCTggaatccg	7	19
2145536	-	cg2262	5.5		accacatttaacgtggggtacctgtgtgcatcggggtcaaacctgcCACTATagagggta	7
2149566	-	cg2263	7.27		tcacagcgcaggttggctacagatgtttcagcgcttgcagtggggTAGTGTgtttaaaca	8
2153127	-	cg2265	8.07		gagcaatggggcgagccgcgtgacgttgaaggctttgtggagcgcTAGACTttaaccccg	8
2155313	-	cg2267	2.07		cctaaaggcataaaccaacatcagtggaactaattggaccggtcGAGCGTtgattaatca	9
2156205	-	new intragenic transcript	5.68	3.54	cgaatttacgaaaggcaacattagGTGAGCatcgatctgcgagacatTAAGCTtttggta	6	17
2160474	-	cg2274	7.31		gtctagcgatcctcatctgatgtatgtagtcacgatgaggtacgagTAGGATcttcctgg	7
2161360	-	cg2275	7.28		gcaccgagacctaggcgcgccatacgcatggttcacaggatttcagTACGATtaacccca	7
2166209	-	cg2280	7.53		agtttcaggatcagatttttcacaggcattttgctccagcaaacgccTAGGATgtacatg	6
2166309	-	cg2280	2.92		gttaagtctcaaagcaagaagttgctctttagggcatccgtagtttAAAACTattaaccg	7
2166399	-	cg2280	6.86		tttcaaacaattttaattctttgtggtcatatctgtgcgacactgcCATAATtgaacgtg	7
2166780	+	cg2282	8.6		tcgatagccgtatatgccatggacccactcctcaattgggcgaccgtTAGACTtgaaaca	6
2168433	-	cg2283	6.46		gtgacagaaaaagaatgggggctagtcataacaccaaggctattgtcTACTGTggtgtta	6
2169839	+	cg2285	5.49		tcccctcctataagccaagagttttagtgtcgctgcgcaggtactcTACTATctaatcca	7
2170221	-	new antisense transcript	8.25	5.11	ggaacaacgcgatgaacgtgccTTCCCAtgcatcgcgacgctcatcTAAAATggcacacg	7	18
2173830	-	new intragenic transcript	7.78	3.8	catcgaggcaaacccagaagagCTCCGCaacgttactgaccgcctgTACGGTggcgacaa	7	18
2177123	-	cg2291	7.77		tcgagaattaatggtagtacctgtggcttgagggggaatgacgtacTAGGCTtatgggcg	7
2177125	-	cg2291	6.63		catcgagaattaatggtagtacctgtggcttgagggggaatgacgtacTAGGCTtatggg	5
2178324	-	cg2292	7.23		gtggtcagctgaccggggtagcgggcggtgggcggacaagtcttgcTAGATTgaagtgca	7
2179206	-	cg2293	7.61		agctagggtgtggcaccctgatttctttcgccatgtgtgttcgggaTAACCTtaaacaca	7
2182650	-	cg2299	6.51		caggcgcacagctactgcgaaactggatcaactacatctaacagaTAGGATcaatattca	8
2183304	-	cg2300	5.59		ggagaaagaaactcgactgcggttcttgatcctgaaagcacgtgacaTAAACTatcggca	6
2184238	-	new intergenic transcript	6.5		cccgcgaattgatgaacttatggcgacactgaactcagagcctcatTAAACTcggaaatg	7
2184722	+	new antisense transcript	7.26		cttcgttttgcaccatgccaaaagcaccaccaaacatcactgcaccTATAATcaaaagcc	7
2186582	-	cg2303	7.37		aggggagtgctcatccgcgatgtgggaatcgctgggcacttgcgcacTACCATtggtgtg	6
2189049	-	cg2305	6.56	3.42	aatgaactctgatgtacccaaATCAGAaacttgttacgtggggaaTACAATaggtaaaca	8	18
2189051	-	cg2305	6.87	4.17	caaatgaactctgatgtacccaaaTCAGAAacttgttacgtggggaaTACAATaggtaaa	6	18
2190219	+	new intragenic transcript	5.65	3.95	tgtgcaatcagtggaacgaaaactCTCTGActaccaaagctttttgcCATACTgatgaca	6	17
2191922	-	cg2308	7.34		agcataatgacaggactatattgggtcgtcagctagattgctttgcTAGGGTaatctgcg	7
2191934	-	cg2308	5.74		tgcacaattgccagcataatgacaggactatattgggtcgtcagcTAGATTgctttgcta	8
2191952	-	cg2308	7.29		atagattcttttgatagctgcacaattgccagcataatgacaggacTATATTgggtcgtc	7
2191967	-	cg2308	5.52		acggctgcgccaataatagattcttttgatagctgcacaattgccagCATAATgacagga	6
2191989	+	cg2309	7.05		accctagcaaagcaatctagctgacgacccaatatagtcctgtcatTATGCTggcaattg	7
2192559	+	cg2310	5.63		aaggaatagaaatcattctggtgggtctagacgcgcttgggcataTAAGATgacgttcca	8
2195180	+	cg2311	7.34		ggtggaactcacggattaaacacggatttttctaaggttaatcaagTAAGGTttacctta	7
2197916	+	cg2314	4.27		agtagatactagataccacccattgatgccgtcaaggggtttcctgtAAAGATgtaagag	6
2202000	-	cg2318	5.92		taccgctcagcataagaacacttggcaaacctcacggtttccaccagtTAAGATgttgtg	5
2202562	-	cg2320			caagaagattctggacgtgggtgtgtaacgttcaaaccaaaaatcacgacgcattaagta
2202674	+	cg2321	8.06		cttcttgaattccccggcgcgcttaaatgatgtccaccccacctagTAGGGTggtgtcca	7
2204844	+	cg2323	7.48		cacttgctgcgtaaatctttttcccacgccgggaatgcgtgaacacTAAGATcgaggacg	7
2205569	+	new intragenic transcript	5.52	4.85	cttcttttccgtgaatacgttggCTGGCAtcaggcaagaagatccctTAGTGTttgaaca	6	18
2207360	+	cg2324	7.47	4.86	acccgatagtgagttttgatcCCTGCAcaggaaagttagcggcgcTACTATgaacgatcg	8	18
2208471	+	cg2325	7.1		ctaaaacacgcggagtcccacaacctacaatgcactaaaacacctgtTACGCTagtgcag	6
2209203	-	cg2326	6.82		tcaatcgctattggccatctcatgcaggccagcgagagaagccggTAACTTggagaaaca	8
2209205	-	cg2326	7.14	3.5	cttcaatcgctattggccatctcaTGCAGGccagcgagagaagccggTAACTTggagaaa	6	18
2210577	-	cg2328	7.52		ccgcaaggtttttaggtgttctcatttggcggtggaagaaagtgccTAAGGTgggggctg	7
2210666	+	cg2329	6		gccaaatgagaacacctaaaaaccttgcgggaataccaccaaccccaTATTGTtgatata	6
2212391	-	cg2331	7.32		acatgtgggtggaatccccgagtgactagtgcggtgtaagagcacTAGACTgttcaacta	8
2213078	-	cg2332	8.4	3.91	gtcaacatggccaccaggctaGTGAAAatgctgccggttggcgagcTAAGATgtgagatg	7	19
2213130	+	cg2333	7.66	4.79	gccatagcatctcacatcttagcTCGCCAaccggcagcattttcacTAGCCTggtggcca	7	17
2216203	-	cg2334	5.98		ggaaataaaacctatgccaaagtaggtgcaattctaggagaagatTACACTagtcaacca	8
2216337	+	cg2336	6.76	4.22	gaacaatgctatagattgttttcTAGCCAatactgtggttgtggcacTACACTttccacg	6	18
2218283	-	cg2337	6.25		gatgaataaaattccgggtgcagtgaccgtaggtgaggtaaacgcggtTAGAGTcgaatg	5
2221954	-	cg2338	8.67	4.22	tcaatgcgttaatgaaataggagtTTCACGggtgtaaggagatggcTAGACTgtcccaca	7	16
2222031	-	cg2338	4.69		aacatgccccatcccaagtatgcgagtacgccgaaaatcatagctgtTACCTTataccta	6
2222050	+	cg2339	5.54		ctcctatttcattaacgcattgatctcggcttttctaacctaggtaTAAGGTaacagcta	7
2222126	-	cg2338	8.69		taatgataatcatcattaatacagcagtccataggatccgatgcgcTAAAATttcgaacg	7
2222191	+	new intragenic transcript	6.62	3.71	aaattttagcgcatcggatccTATGGActgctgtattaatgatgatTATCATtagtttca	7	19
2222458	+	new intragenic transcript	5.61		tgcaaattagtgcggtggttattgctgctgcgggggttttggtacTAACATttctaggtg	8
2223111	-	new antisense transcript	5.62		cggtataattcaagtgtgtcgaaagccgattctcttataacctagcaTATGCTtttgggg	6
2223139	+	cg2340	5.56		cacacctccgagcgtgaaaatattgtattagccccaaaagcatatgcTAGGTTataagag	6
2223155	-	new antisense transcript	7.47		tcgaaatctcaaaagccaagctaagtcactgaaaaggatttcagcggTATAATtcaagtg	6
2225270	+	new antisense transcript	7.69		taggccacctaaagcgttcaccgtctcttggaccagcgagcgacagTATTCTggatcacg	7
2225637	-	cg2342	6.44	3.55	ttcggaaatttatacagcaatcCTCGAAatcctaataaagatccctTATCGTgggagagg	7	18
2225639	-	cg2342	5.18	4.68	ttttcggaaatttatacagcaatccTCGAAAtcctaataaagatccctTATCGTgggaga	5	18
2226367	-	new intragenic transcript	7.09		ggcattccccacagtttattgaccttggaggaggggtgcctatgagcTACATTgaatctg	6
2227091	+	new antisense transcript	7.51		gtgagcttttccgcccagggttccaaccgtgccggaagcggtggagTACCATgtacccta	7
2229345	-	cg2344	7.75		agaacagaggagcgtgtttcggtcgggcgaggagactggaagattgcTAGGCTcgcttca	6
2231536	-	cg2347	6.5	3.91	ttcacccttaattgagcctggGTGGAAgtttctaccgctcatggggAAAGATggtcaacg	7	19
2231721	+	cg2348	6.65		tttgacagctaaactttgcatttgttctttttggcgccgatgccgaTAGGTTtaaaggcg	7
2232777	+	cg2349	5.2	4.83	accagtaatttaccaattagggTTGCCAaaatccccaactgtggttCATACTtgtctgca	7	18
2235242	-	cg2350	5.84		agaaggcgcacgcctaaattgtgcagataacctaaactgggtgcattTAGTGTggggatg	6
2235257	-	cg2350	7.33		acctaagtcgcatgcagaaggcgcacgcctaaattgtgcagataaccTAAACTgggtgca	6
2235263	-	cg2350	5.02		tcgcacacctaagtcgcatgcagaaggcgcacgcctaaattgtgcagaTAACCTaaactg	5
2235339	-	cg2350	7.03		agtcttctggctcagtttcggttgttggtcacaaatgaatcacgtgTACCCTttggtggg	7
2235341	-	cg2350	5.72		acagtcttctggctcagtttcggttgttggtcacaaatgaatcacgtgTACCCTttggtg	5
2235453	+	cg2352	7.09		agactgtcaatcccctgctgtgcacataacaactgcagctagttgaTACGCTagagcgca	7
2236804	-	new intragenic transcript	7.49	4.69	cgaatggattggtcagggattttTTCCCGaagggcactaattttgcTAAAGTaagtgacg	7	17
2237371	-	new intragenic transcript	3.26		aattatctccggagcagatttctggtcttttagccaccgagcatgcTAACGAtagctcta	7
2237743	-	new intragenic transcript	5.34		cacaggtgtgtggggccttacttcatcttgctccaccaccatcatTACGCTtttcttata	8
2238904	+	new antisense transcript	7.62		agaggattgcacgcctacctcataatcggtgtcgggtgctggtggTACGATgatttgttg	8
2239969	-	cg2355	6.57		actaatcgttgacctgttcgattaacctaattttcggctggtcaacTACCATaaaaagca	7
2240506	-	new intragenic transcript	4.79		agacgctgcgggattgggctgcgttggttttagctggcatcggagtGATAATtattagcg	7
2241933	-	cg2357	7.23	3.11	ccggactccgatttcatggctgatCTGGAGgaagcgcggcgcgtggaTAATATgggtgca	6	17
2246095	-	cg2359	8.82		taaagcccactgagactgcacgacttttggattttctaaggtgcgcTATAATagtccaca	7
2247613	-	cg2361	5.04		atgtcagataaaaaataactgctggctacaatggcacgtgaagaacagTATGATaaatgg	5
2247633	-	cg2361	9.27	3.62	ctttggagttttcggcgcgtatGTCAGAtaaaaaataactgctggcTACAATggcacgtg	7	18
2247767	-	cg2361	9.12		ttttgtaaacacgcaattcaaatcacaaatctgtaaccctgacgggTAGGGTtggccacg	7
2247900	+	new antisense transcript	6.82		tgatgcaacttaaaccacgctcacctatatcaattcgttaccgttgtTATCCTtgtcaca	6
2248309	-	cg2362	6.95		cttcgtgatcgtttccagttaatttcatcttctcaacacttcagtTAGGCTgtttcctcg	8
2248377	-	cg2362	7.19		cagacctctacggctcttttccaaggtctggggcgggtttttgcgtcTATCATgaaggtg	6
2249078	-	cg2363	7.23	3.69	caacaatcgtgcgtgtcggaaCTGAAAttcttgggaaccgaccgcTAGCGTagaaaatca	8	18
2249162	-	cg2363	3.03		caggtttagaggaacactttgacaggtctttggaattttcggcaggTATGTCtggagacc	7
2250531	-	cg2365	6.2	3.51	acgacctggatgtacccagcttcCTCCAGtaattaagaaggagaaTAGACTtatccacta	8	16
2251999	-	cg2366	3.78		gcgacacgccgctgtaaatgtccgacacattgacgtgtttttcgcaCAAGATatatgtca	7
2255620	-	cg2369	6.73		tgggcgagctggagtacaatcggaagctccgcgacgctcgactggTAGCGTcaaaggtcg	8
2255652	-	cg2369	8.11		gtgaccgcacgccgagcgcaggcgccacgaagtgggcgagctggagTACAATcggaagct	7
2257124	-	cg2370	3.11		ggcatgggccagcgtggcgacctctttgcacacaacatcattggCACAATcaaaggatta	9
2257127	-	cg2370	5.14		aaaggcatgggccagcgtggcgacctctttgcacacaacatcattggCACAATcaaagga	6
2259767	-	cg2372	3.92		tcagacgttgatgcagcgctcgagttgctcgcaggccatattaagcggGATGATgtagtg	5
2262847	-	cg2374	6.79		aaccgatcatccttcaagctcaataactcaaacagaagtgtcttttgTAGAATttcataa	6
2264711	-	new intragenic transcript			gctatcgcattggtcatcgctggcgtactgatcattcgcctcggctgggtccaagttgtc
2266932	-	cg2377			ggagtggctctggtgtacttccccgacatcagatcgagacttttcgagtggggccctgta
2267584	-	cg2378	8.47		gggggaaagtgaacctaacacttgattcaggtgggggaaagtggggTATTGTgggctgca	7
2268612	-	cg2380	0.23		gtttttgtcgttattggcataacggggaacattctggatattctgggcGTTAATaaggca	5
2268620	-	cg2380	7.42	4.87	tccccctcgtttttgtcgttaTTGGCAtaacggggaacattctggaTATTCTgggcgtta	7	19
2269389	-	cg2381	6.17		tcaaatatgtgttcgaataatcgattttgatgtccacccctgtccaTATAGTgagggcta	7
2269551	+	cg2382	5.8		ctgcatagatttctgcggaacacccaactcacatcaccacttctggTTTGATggggagcg	7
2271101	-	cg2383	4.87		tgaataaatgccagaggcagtcccaacaaaacactctcatcacacTAAGATacccaggca	8
2271121	+	cg2384	6.02		ttgcccattgagatgaggctgggatgttcgttagggacatgcctgggTATCTTagtgtga	6
2274292	-	cg2386	6.47	0.95	cacgcgcagaaataccctaaagattCTCCATtagagctcgaaccagcTAAATTaagactg	6	16
2274434	+	cg2388	6.41		acctttgaaaacaggatgtcactaccactttttgtgtaccttccgaCATACTggaacgca	7
2276522	+	cg2389	7.31		gcctcgggttagctggggagattcaagttccaagcgtggttggacgTAAGGTtagcgatg	7
2277919	-	new antisense transcript	5.66		gtccttttcttaaacatgaaaacaccgttcgtgtttagacaaagtttTAATCTtaaatca	6
2280754	-	cg2391	4.62		agaaaacttaactgttattccattccttaaaacaccgatatcgtgcTATGAAtaggggtg	7
2281342	+	cg2393	6.13	4.86	tccaatagagaccaattcgatcgtgCGCCCAtcttcaatgaactcagTATCGTaaaaata	6	16
2281388	-	cg2392	7.48	4.18	agctgtgcaccttgtgaccttttGTGACActgctcaatgctttacggcTACGATgaacaa	5	19
2281489	+	cg2393	6.86		gtcacaaggtgcacagctcagttccttaaaaaccgctggatacggaTACACTatttttca	7
2281821	-	new antisense transcript	7.84		ctccaccacagcaacaccgtggaaataagcgttaatgctattccggcTACACTgcttgca	6
2282271	-	new antisense transcript	5.15		tgcatcattcggctgagcgttccacgcacagattggttagcaataTAAGATaggttgccg	8
2285138	-	new antisense transcript	6.78	4.46	aaatcatagttaatgttgtcaATGCCCatttgatcagtcgcagcctTAAGATtatgggtg	7	19
2285902	-	cg2395	5.47		gctcagtctgcgaagcctatgaatgcttctacctcttctaagacgTACGGTatataactg	8
2285907	+	new antisense transcript	6.4	3.39	gcaaaaggcttgtaggttagaaGGCTGAcaagcagaatcacacaggtTATGCTtcagtta	6	19
2287266	-	cg2397	7.79		ccttggggtttttgtgtgagtcttttcgtattcgggtggcagaacggTATGGTtgtaccg	6
2288127	-	cg2398	6.11		aagtggttttggtagcttcgcagcaaaatacacatcgtgggtaacgTATTCTtagaagtt	7
2288133	-	cg2398	6.51	4.73	attaaaaagtggttttggtagcTTCGCAgcaaaatacacatcgtgggTAACGTattctta	6	19
2288163	-	cg2398	4.58		tgtccaccaaaagagccaccccttaaagaaattaaaaagtggttttggTAGCTTcgcagc	5
2288289	-	cg2398	6.1		gccctttggcacgcgttgccacagctcagttgggtgcggatgctggCATGATcggtgtcg	7
2290503	-	cg2400	1.51		ggaaagattgtgcacgcctcagactacggaatccctgtgcaggtggTATCTGttgattca	7
2291527	-	cg2401	7.63	2.06	tgagagcggcttgcttcttttccTTGGCTaggcttttgtaatcgggtTAGAGTagtggag	6	18
2291546	-	cg2401	7.89		ccgcactccttgaaaaagttgagagcggcttgcttcttttccttggcTAGGCTtttgtaa	6
2292447	+	new intergenic transcript	6.33	4.54	gaacacgtttggttccccggctcGCCGCAcgatttaaagaatttctcTAAACTatgcttg	6	18
2292453	+	new antisense transcript	7.2		gtttggttccccggctcgccgcacgatttaaagaatttctctaaacTATGCTtgcgatta	7
2292468	-	cg2402	4.39		gtttcgtaaccttattgagacattgcgggacggacaccgaatttccgcCAGCATtacaga	5
2292509	-	cg2402	6.3		acgaccaattttttcgcttgggctagacaagtgttgttgcggtttcgTAACCTtattgag	6
2294149	+	new antisense transcript	5.27		caaacaagtgccaggtgagctgcgatcaagccaagcaggatagctggGATGATtagaacg	6
2297559	-	cg2406	6.17		tcaattgaaacggggggcttgaagtgactttggccaaccaaacagcCATACTagatagcg	7
2297562	-	cg2406	3.7		ctttcaattgaaacggggggcttgaagtgactttggccaaccaaacagcCATACTagata	4
2299208	-	new intragenic transcript	0.4		gtcaccgctctggataagaacccagaggttaccgtggacgtcaccgctTACCAGtggaac	5
2299722	-	cg2409	6.08		atatttccaccaaacacaagatatggaatcggctggcaaataggcTATTCTgcgaagata	8
2299724	-	cg2409	6.33	3.41	agatatttccaccaaacacaagatATGGAAtcggctggcaaataggcTATTCTgcgaaga	6	17
2299728	-	cg2409	5.93		acgaagatatttccaccaaacacaagatatggaatcggctggcaaaTAGGCTattctgcg	7
2299855	-	cg2409	7.02	3.85	ggcaatcaaaaggttgatggtctGTGACGtggcatacaccaattgccTAGACTttaggta	6	18
2302655	-	cg2411	6.58		gaacgtaatccagcatcactcgccggagatccgtaaaaaggggagTACACTgcaagccta	8
2302657	-	cg2411	6.93		atgaacgtaatccagcatcactcgccggagatccgtaaaaaggggagTACACTgcaagcc	6
2302668	-	cg2411	4.09		ccgcttcccatatgaacgtaatccagcatcactcgccggagatccgTAAAAAggggagta	7
2302733	-	cg2411	8.24		aactaaatacgggtttttccgggtttactcatctgtggacggtgagTAGGCTggggaaca	7
2302852	-	cg2411			tacaaggaaaacctcccaaatcgggaataggggtgcacacttcatcgttgaaaggaatca
2302923	+	cg2412	6.07	4.38	acgatgaagtgtgcacccctatTCCCGAtttgggaggttttccttgTAGCCTattgagtg	7	18
2304164	+	cg2414	8.46		gcagcgatttgcgagagggttgtcttcgtggttgctggtctgccacTAGAGTtgaaaacg	7
2304459	+	new intragenic transcript	7.64		gatcacggcgttgcaactaaaggcgtgtccgcgtacccatcctcagTAAGCTtgcagatg	7
2307446	-	cg2417	6.82		gacgtagggggtggaagcaggggtaggacgtgtccagcccaagtggCATGCTggtttctg	7
2308677	+	cg2419	7.38		gaatttccttcagacgatcgggtgacgtcggattttcggtacgggtTACTGTgaactcta	7
2308687	-	cg2418	5.39		atcccataaaatggggctgactagtgtatctgtcaggtagcaggtgTACCTTaaaatcca	7
2308797	+	cg2419	8.79	4.11	ttatgggatgaatagccaatttcGTCTCAcggttttgaggaatggcTAGGCTtgttaaaa	7	17
2310536	-	new intragenic transcript	6.44		gtcccaaagggattgatgttatcgcgaaaaagctcggcgttccggttTATGATgttgagg	6
2310812	-	cg2420	7.42		ttgtgatgtgtggtgttcgggtcatatcaagctaaacagatgcccccTACAATaggcttg	6
2310813	+	cg2421	5.83	3.25	ggaccgcgtggtgggcggaggttaGAGCGAggagttttacgaccaaaTAAATTgaacaca	6	17
2310831	+	cg2421	6.3	1.54	aggttagagcgaggagttttaCGACCAaataaattgaacacaagccTATTGTagggggca	7	19
2310849	+	cg2421	4.15		ttacgaccaaataaattgaacacaagcctattgtagggggcatctgtTTAGCTtgatatg	6
2310895	+	cg2421	7.41		tttagcttgatatgacccgaacaccacacatcacaaattgaatcggTATCCTttggggta	7
2313081	+	cg2422	8.63		gtcgtttcatgcatgcagtgtgtgacttatcaaccttgttagggcTAGGGTggatatcta	8
2313882	+	cg2423			tccctaaacgggggtagtacgaggaattttgtcggtggggcgcctcgttgaagcgaagta
2313976	+	cg2423	7.09		aaaagcgtttaagctttccctaaaaatatcactaactcgaaagatgTAAGGTtgcatttg	7
2315149	+	cg2424	5.67	3.97	tttctacacctctttgaggttcatttTCGCGGtttcctcacaatcgccTATTGTtaagta	5	17
2315151	+	cg2424	7.05		tctacacctctttgaggttcattttcgcggtttcctcacaatcgccTATTGTtaagtaca	7
2316103	+	cg2425	3.55	3.81	tgcccagttccacatcaaataaCGCTGAggtcgtacttaatccatgaGATCATgaatggg	6	19
2318071	-	new intragenic transcript	7.49	4.69	cgaatggattggtcagggattttTTCCCGaagggcactaattttgcTAAAGTaagtgacg	7	17
2318638	-	new intragenic transcript	3.26		aattatctccggagcagatttctggtcttttagccaccgagcatgcTAACGAtagctcta	7
2319010	-	new intragenic transcript	5.34		cacaggtgtgtggggccttacttcatcttgctccaccaccatcatTACGCTtttcttata	8
2320392	+	cg2429	6.87		agccacaatttttcagaaaagttttgatagatcgacaggtaatgcatTATACTgacaacg	6
2320395	+	cg2429	5.47		cacaatttttcagaaaagttttgatagatcgacaggtaatgcatTATACTgacaacgtcg	9
2320410	-	cg2428	8.17		ttatttgtagctttgttcacaattgctgacctttgaagatcaagtagTAGACTtggctgc	6
2322316	-	cg2430	7.85		tgtagtgatttgcgcccctcgcttagttatttaggaaactacccccTAAGATgatgtgta	7
2323546	-	cg2432	7.72		ttgaaggccatactctaaccctagatggtggtgtcgcagggctggcgTAACCTgggagtc	6
2323595	+	cg2434	7.03	3.49	ggtaatctttgactcccaggttACGCCAgccctgcgacaccaccatcTAGGGTtagagta	6	19
2324553	+	cg2435	8.57		ccacctctaaaatgcctgttccggcacttcccttcggggaaacagcTATGGTtggccaca	7
2326714	-	cg2437	7.76		aacatatttgagacggtgtgggggagtattgtgtcaccccttgggaTAGGGTtatatccg	7
2326816	+	cg2438	6.35		accgtctcaaatatgttgaaaaaggtgacttcgcccacgcgatacccTAAAGTgttgctg	6
2329266	+	cg2443	7.64		gtgtttaatcactgggtgagcatgggacctgtgatggtatttttgcTACTGTggggcacg	7
2330347	-	cg2444	6.22		ccctgatctttgcccctaagtggtttacgggctggaaaatggtacgTAGTCTcgggtgta	7
2330359	-	cg2444	5.49	5.27	agtcggggagttccctgatctTTGCCCctaagtggtttacgggctgGAAAATggtacgta	7	19
2331195	-	cg2445	5.77		aaattgttccaactaagggactatatgtaggtgtgggtaacctaagtTAATCTtttgtga	6
2332766	-	new intragenic transcript	8.54		aacttgagcgcggatgccatcaggttgtctccggatgctgcaaagcTACAATtggcggca	7
2334125	-	new intragenic transcript			gctcgaaacgagcttgatcaagagattcgccaggatgaaaaactacgagtccgccttttt
2335828	-	cg2447	6.18		ggagtataaaagtggcaaatgcgccagtcgatgtcccatcgctgcgTAGATTagttttca	7
2336074	-	cg2447	6.23		cccacgaagcgcacagaaacctaggtggctgatgatgctttcttcTAAAATctgacggta	8
2339361	-	cg2451	3.65		cccactctagccgttgcgggttcttattgaggtctatagtggggtgcTACACActacaaa	6
2339372	-	cg2451	7.48		ataaatacagacccactctagccgttgcgggttcttattgaggtcTATAGTggggtgcta	8
2339424	+	cg2452	9.19	3.16	tagtgtgtagcaccccactatagACCTCAataagaacccgcaacggcTAGAGTgggtctg	6	18
2339728	+	new intragenic transcript	5.7		attggcggactgcggttgccgtcaataagaaccgcgacgatgttgtTAACGTatgcgttg	7
2342195	-	cg2453	5.71		tgcccaaggaaactcaacacccctgcatatacttttccgctgtggAACAATgggagcgca	8
2342197	-	cg2453	5.94		tgtgcccaaggaaactcaacacccctgcatatacttttccgctgtggAACAATgggagcg	6
2343003	-	M1 RNA	7.21		tcggcgaagctcgccggagtttttaagtttttccaccctcgaggtgTAAAGTaaaacgtt	7
2346167	-	cg2457	8.52	5.28	gcgtagtcacaccattaaccTTGCCAgaatttttcaaggcttggcTAGACTtgggaaacg	8	19
2346169	-	cg2457	8.69	4.53	aggcgtagtcacaccattaacctTGCCAGaatttttcaaggcttggcTAGACTtgggaaa	6	19
2346217	+	cg2458	6.12	4.2	ccgcatgttcgtttcccaagtcTAGCCAagccttgaaaaattctggCAAGGTtaatggtg	7	18
2346718	+	cg2459	4.95		tgatcaaacatgtcctcgacagcgttgggttggacgaaccaaatgaTATTTTgatgattg	7
2346788	+	cg2459	7.74		acacgatattgaaggttcgagtgaattcggcatcgattgtgttgccgTAACCTggggcta	6
2347395	+	cg2460	6.46		agatcacatccgcactgattcttaggtctttgagctaaaaagtccTAAGGTagacaagtg	8
2349571	+	cg2462	8.37	4.37	ctcttaatcggggactcgtcgaccgCCTTCAcgaaagagctcatagcTAAAATgaatgaa	6	16
2351069	-	cg2464	6.19		aggaaaaaattccagggaaaggtggttcaaagtaccggttggacggTAATGTgcaattcg	7
2351534	+	cg2466	7.28		cgctccccttacgtcacagtctgtaaaacaaatcttcggtgttgcgTATCCTtgttaata	7
2351582	+	cg2466	3.9		tccttgttaataacttatgcgttgactcattcgtgcacttcggcgtgtCACAATtaggta	5
2357258	-	cg2470	5.1	4.71	ctgcgggatatccagggggaaTTGCGCatatgactggtagaacaagTAGTTTaaatcatg	7	19
2357453	+	cg2471	8.26		tcgatcattaaagagggatcctctcccctaacaaacctccaaagacTAGAGTggggaaca	7
2359300	-	cg2472	7.16	4.36	gctttgtcgttgaaatccatgATCCCAaactacctcaaagcgcttgTAGGCTaagactta	7	19
2359340	+	cg2473	6.83		gagccgcgttgtgtatccataagtcttagcctacaagcgctttgaggTAGTTTgggatca	6
2359670	+	cg2474	6.03		ttaacaccaataaggctgattagcgggaaaatttcgcccaaaacaggGACAATggtgtta	6
2360511	+	cg2475	7.19		tgacggtgcatttcacgtaccagatgagcagcagttcactgactagTATTCTgtaggtca	7
2362678	-	cg2477	5.22	4.77	ggggataaagcttaagttgagggTTGCCGgggtccacttactcaacCACAATcgcctgtg	7	17
2363665	-	cg2478	6.17		ttaacatacatcgttgtgttgccaggggtttaacagattagttgcTAAGGTctgtctcca	8
2364814	-	cg2480	6.25		tcttgggtaacgagccatgcgggagtgttattcacgcccgccagaaTACAATaaagccca	7
2365067	-	cg2480	7.51		gaaacgggcgtaagcaattcccaccaatgcagtttcctcggtgcgtTATAGTgtcgagta	7
2366173	+	cg2484	7.14		aatactattcgcagaactgcctgacgaataaaagccgtattgcgacTACATTgagatcca	7
2366864	+	cg2485	4.67	4.31	ccctcttcaattttccgctttcgCTGCGAggtgtgccaatgtggcgCATTATttaatgca	7	17
2368939	+	cg2487	7.33	3.3	tttccaagatagctcactttattgGAGTCAcctggcctgaaatcctcTACTCTgggcgca	6	17
2370788	+	cg2488	7.63		gatcagcgctgcccgtgccataaatttcgaagaagcgcgaaacaggTAGAGTctaaggtg	7
2372972	-	cg2489	9		ttgctgttttgcatacaaccaatataggcacactaaagggacgggcTAAAGTgatggtca	7
2373018	+	cg2490	6.37		cgtccctttgccatgaccatcactttagcccgtccctttagtgtgccTATATTggttgta	6
2375687	-	cg2492	6.84		tggattgtttattctcgtccattaagtgatcgagaaaaagttgttgTAAAGTcatgcgca	7
2376652	-	new intergenic transcript	4.11		gtctggaacgccttgcccggaatgctgctgacatctcaggatttttggGATAATtggtta	5
2378012	-	cg2494	7.73		gtagtagtacaggacgtgtcgcggctcttgggtgaacgggtggccgaTAAGGTggaagca	6
2378611	-	cg2495	6.41		caccaaactaaagttcatggtccccaccttagacgagtccagctggCACACTagttaacg	7
2378653	+	cg2496	8.26		ggctaaaaatcttctcacgttaactagtgtgccagctggactcgtcTAAGGTggggacca	7
2379547	-	new antisense transcript	7.97		aatgatttctaccagcatggattgacgttcggcttcggattctgggaTAGAATcgttgag	6
2382536	-	cg2498	7.46		cgaatgtaatcgcagcaacatatagcaccggcttaacaggccggtgcTATTCTgttcgca	6
2384070	-	cg2499	9.16		agaccgcaaaatgacggggtcagcggaagcaacatcgttagttgggcTAGGATtggttgg	6
2384150	+	cg2500	7.14	4.27	aacgatgttgcttccgctgaccCCGTCAttttgcggtcttcgcgatgTAAACTagttcta	6	19
2384208	+	cg2500	7.64		taataactattttttcatttccctcataaaaggtttatatagaaggTAAAATagcaagcg	7
2384636	+	cg2502	7.05		tcgacatacttctcctggcactaaacgcaggggttgacacatctgggTAGACTatcgaag	6
2384638	+	cg2502	6.7	3.03	gacatacttctcctggcactaAACGCAggggttgacacatctgggTAGACTatcgaagta	8	18
2385204	+	cg2504	9.13		cttttctatttcgaaaaatagccttgtattcgaaaatttgatcgggTATGGTggttggta	7
2388774	-	cg2508	6.03		agaccctgagatcaggctaaatggcaaacacaaatagtttgcatggCAGAATagcttagg	7
2390627	-	cg2510	8.49		gcccagcgaggacaacgaaggttagttttttacagcagtaggggacTATGCTgggacgtc	7
2395613	-	cg2515	0.15		gccccacctatatggactactcgggaacaatttctaaggtgtccgccGTTGCTaagtatg	6
2396615	-	cg2516	6.93	3.34	gcatcatcgccgacattttgcttaGTGAAGaagactaaatatttagTAGGGTtacagaca	7	16
2397779	-	cg2517	7.94		aattcgctatgtttaacatcaattaatcatgtatagggggcaggcacTAGGCTtggggca	6
2397865	+	cg2518	7.41		tacatgattaattgatgttaaacatagcgaattcctaagaacagggTAGAGTgcagggta	7
2399290	-	cg2519	1.32	3.73	ttaagggaaactctcaagtgttacTTGAGGgtctcaaggtgtgaaaaTGCACTaaagagc	6	17
2399350	-	cg2519	5.11		tccgacacaccggcgcgccgtcacgacattccaagctgtttcacaTAAAGTcagaacccg	8
2399352	-	cg2519	5.38		tttccgacacaccggcgcgccgtcacgacattccaagctgtttcacaTAAAGTcagaacc	6
2401815	-	cg2521	4.92	3.71	ggtggcttttatacaccctgattgGTGCAGatataagaagttattgaCACACTgaataca	6	17
2401968	+	cg2523	5.06		aacttaccctcacgctacaaatatgctgtgcccacacgctattagtggCATAATgttgtg	5
2401971	+	cg2523	5.83	4.84	ttaccctcacgctacaaatatgctgTGCCCAcacgctattagtggcaTAATGTtgtgttg	6	16
2406451	-	cg2526	6.77	3.23	tctgcgccgccgaggtctggCTGGGGcaatctaaacaacccggtgTAGGCTaataaccca	8	19
2407481	+	new antisense transcript	5.39		gtagaggcggttagcagcgaagaagacgccgtcacggagtacttggTTCAATgggaagta	7
2408513	-	cg2527	6.2		aacggtgacggaagaggtggcagacatgatgaaaactctagcaacTAGTATcggtcacta	8
2409770	+	cg2529	6.9	4.49	tgcgcctggctttttagaatgtGCTGCAaacctcctggcatttctcTATCCTggcaggca	7	18
2413246	-	cg2531	7.28		cgggtgtgattggtgactgggtgaggggctaacgcaacaatgtgtcTAAGCTtaggggca	7
2416253	-	cg2535	7.68		ttcttcaattcttcgagttcaggaaatcgcatactctctaggctagTAAACTtttctacg	7
2416281	+	cg2536	6.74		ttcacttcgggctccttcttagtaataggttcgtagaaaagtttacTAGCCTagagagta	7
2416479	-	new antisense transcript	2.27		aatggcgaaaacactttccggatttgggccaaacccatagcgacgctcgTAGAATccagt	4
2417068	-	new antisense transcript	7.29	3.18	ccttgagaatctgaattgactcATCAAGgaattcttcgccctcgttgTACACTgtctccg	6	19
2417280	+	cg2537	7.35		gcaccaagatcgaagaggcgccttctaaaattcttcgtgaggagggTAAGGTcatgctga	7
2420141	-	new intragenic transcript	7.88		gagggcaaccccttgccaatgcctgccctcgaacatgatgaggacggTAACATtgttatc	6
2420896	+	new antisense transcript	6.74		agtccatgcccaatagaacaccgtccatttgccctgccagcctgggtTATCTTggaaaga	6
2421042	+	new antisense transcript	5.36		cagtgaacaagatgaagaacatcaacgcaacggccattgcaatatTAATGTtggacagta	8
2421231	+	new antisense transcript	7.47		gcagcacaccaagacctactgacacagcaataccaaacgtggtgccTACGATggccagta	7
2421877	-	cg2539	7.24	3.62	tctggttaaaattcttcatgaagGTGAGAatctgggaatttctcggTACTCTttcagatt	7	17
2421917	-	cg2539	6.7		tcatgctcccaaatattccagggtaagactttagacaagttctggtTAAAATtcttcatg	7
2423460	-	cg2542	5.46		caccttgcagaggtggtcttaagcatcttggagcaaaacaacatggCACAATaacgatca	7
2426400	+	cg2544	5.68		agcgggctttgagtaacatgttaccggttactgtggtgaattgtgcGATAATgtcagaca	7
2428762	-	cg2546	6.97		cacgaagttaatgccgctttaagtcaattcaatcacatgtaacatgcTACGGTtttttcg	6
2429539	+	cg2549	6.11		ccttccattttaagttttccatttagtttcccggatcacaccgacTAATCTcagaagcca	8
2434826	-	cg2553	6.59		ttcataaggggttattccattctacgtcgatctttgtagaaggtggtTATTATggcttca	6
2434874	+	cg2554	8.3		gaacagtctcatgaagccataataaccaccttctacaaagatcgacgTAGAATggaataa	6
2435946	-	new antisense transcript	7.54		agggtgagagctttaaagaattggtgaattcatttgccaacaggtcTATGATgatcagca	7
2438834	+	cg2558	6.93		acgcagtagtgatgcttaaggcacaacgtgggggcaattccggccTATACTttggaagta	8
2442001	-	cg2559	5.2		gacttagtaaagttcgcaaaccccttttgctggtgacggtgatcactTAGTCTgatcaca	6
2442306	+	cg2560	4.82	3.97	aaaacttaaaaacccaaaccgattGACGCAccaatgcccgatggagCAATGTgtgaacca	7	16
2443890	+	cg2561	4.01		gcccccaacgttgcctgttgactgcaaattttccgaaagaatccaTAAACTacttcttta	8
2445157	-	cg2562	8.56		aattggactccctagtattcacggatggggagtcaatcgcaaaagcTAGACTggcgtcta	7
2447853	-	cg2564	6.51		ccactacttttcgcctggagtgcttgtaggttgatagaaagtaaacTAAAGTaaacatca	7
2448142	+	cg2565	6.86		aaacttgtttcctggtcatttcccctactgaactgcgcttatgccTATGCTtagaaacca	8
2456099	-	cg2571	7.34	3.75	tggtttggcagttcagggctgtTTAACTgtttgggtttgctcaggTAGAGTaggacaccg	8	17
2456992	+	cg2573	6.41		atttcaactgggtctaacatttatttggtaattgggcaacatcactgaTACTCTtgaacg	5
2456995	+	cg2573	6.61		tcaactgggtctaacatttatttggtaattgggcaacatcactgaTACTCTtgaacgctg	8
2458552	-	cg2575	7.06		aagagttgcagagctggcgaggcggtaacgctgaacggcggcgggTAAGATatttgagca	8
2459561	-	cg2576	6.38		atggcacccagcatgcagcggacgggagattttaacgacacttgtggCACGATggtcacg	6
2462869	-	cg2579	4.58		tcaagatttcttcggcggtttccaacagccctcattttgagggcaaCAATGTggaaaacg	7
2462950	-	cg2579	5.87		ctggacttggaaatacctgttgggcacaattgaccgcccgacctcgcTATTATgcaggta	6
2464104	-	cg2582	7.19		agtttcaacttcttgccaaaagtaggtgaatcaccctgcttcgtggAAAACTgggaaggg	7
2464267	-	cg2583	5.19	4.46	cctccacggactgcagagaacgCTCCAGcgaagaacgccctgtttggTATCTTgtccctg	6	19
2464831	-	cg2584	6.23		aaaaactcgcgaggacgcatgctcagcaaggtggtgtgcgaacacTATACTgtccactca	8
2465959	-	cg2585	6.3		ccttaagtttgaagaagtaatcaagctcccctgtgaggactcgttgTAGTCTtttattta	7
2467311	-	cg2586	6.85		ggccttttatggtgtgatccgacactgttgcttcttaagggtctgTATAGTgggcaacca	8
2468437	-	cg2587	4.28		cctgccggccaaatcatcgggcgaggcgaggtgtcctacgattctgaTACCTTgcaatca	6
2469642	-	cg2588	6.54	2.81	cgaacgctgggaaggataaaacCGAGCActtttcaggtctacgtgtaTACGATggtaacg	6	19
2471271	-	cg2589	8.44	4.74	agataggatcgttagttttcagttaTTCACAtaggcgttgacactggTAGGATcgaagaa	6	16
2474376	-	cg2591	8.31		aaagaggacaaagtcatagctcatggtaattcagtgtagataggcgTACGGTgggctatc	7
2474412	+	cg2592	6.54		gcgccttaggttgagatgaattggatagcccaccgtacgcctatcTACACTgaattacca	8
2475133	+	cg2593	4.9		cctgggatggtttcaagcctttccaggtggccgaagaactaaaagggCATAATcactgta	6
2476345	-	cg2595			gaatgtgtgaatgacgtgaggtcattttggctccgcatgtctaaaacgcaattgtaaaac
2476453	-	cg2595	9.21		cgaagctagggtataagggcggtttgtgttgaagccgcctttaggggTAACCTtggacag	6
2476456	-	cg2595	4.09		ccacgaagctagggtataagggcggtttgtgttgaagccgcctttaggggTAACCTtgga	3
2476494	-	cg2595	6.69	3.68	ccaacccaggccgccgtaggcgggCTACCCgacgaggcccacgaagcTAGGGTataaggg	6	17
2479721	-	cg2597	5.19	4.94	atttccgacactagccaataaaTGCAAGcttgacctaagacttatggAAGAATggcagca	6	19
2479782	+	cg2598	6.72		ctgccattcttccataagtcttaggtcaagcttgcatttattggcTAGTGTcggaaatca	8
2480562	+	cg2599	9.16		ttgaatccggacgctaagttgttgatacatcaacttatttcttggcTATACTtgaggtca	7
2483270	-	new antisense transcript	7.41	4.08	tcgagtttcttctctggaacgcCGGCACggcgagcagcgggaacatgTAAACTtaagcag	6	19
2484032	-	cg2603	6.32	3.85	gaagctctaagtcgacttaagTGCGCGaagcagaccaccattaggTAGAATcacccaaca	8	18
2484402	-	cg2604	6.49		gatcactccggcttggcttgggtggcggtgttatcaaagtagtcgTAGCGTtgagaacta	8
[truncated: 593 more rows]
