# Supplementary material for: Comprehensive analysis of the Corynebacterium glutamicum transcriptome using an improved RNAseq technique
Source: BMC Genomics. 2013 Dec 17;14:888. doi: 10.1186/1471-2164-14-888 (PMC3890552; doi:10.1186/1471-2164-14-888)
Supplement: Additional file 1: Table S1 — List of identified TSSs with −10 and −35 promoter motifs for the primary sigma factor A predicted by Improbizer within 60 bases upstream of the TSSs. Table S2. List of genes with corrected genes starts by RNAseq data. Table S3. List of protein-coding genes including length and sequence of 5′-UTRs. Table S4. List of ribosome binding site motifs within max. 20 nt upstream of the initiation codon in 5′-UTRs. Table S5. List of operons, sub-operons, and monocistronic transcripts. Table S6. List of yet undescribed intergenic transcripts. Table S7. List of yet undescribed antisense transcripts. Table S8. List of yet undescribed intragenic transcripts. Table S9. Comparison of predicted rho-independent terminator for C. glutamicum and the determined transcript ends. Table S10. Verification of four ncRNAs predicted by Rfam database for C. glutamicum. [file 1471-2164-14-888-S1.zip › Table_S2.xlsx]

## Sheet: Table S2
Table S2: List of genes with corrected genes starts by RNAseq data.
Gene	Frame	TSS	Annotated Start	Corrected Start	5'-UTR Length
cg0008	3	7923	7830	7923	0
cg0012	-3	11171	11177	11171	0
cg0038	1	24273	24214	24295	22
cg0082	2	64172	64163	64172	0
cg0124	1	103504	103480	103504	0
cg0141	1	120022	119971	120022	0
cg0149	-2	127999	128005	127999	0
cg0153	-1	131712	131739	131712	0
cg0160	-1	136543	136566	136542	1
cg0180	-1	156822	156831	156822	0
cg0187	1	160471	160549	160471	0
cg0188	-3	162269	162275	162269	0
cg0197	1	168981	168976	169039	58
cg0221	-3	189737	189848	189737	0
cg0235	-1	206931	207012	206931	0
cg0240	2	211796	211778	211796	0
cg0242	2	212765	212726	212765	0
cg0243	2	213677	213665	213677	0
cg0246	-3	216092	216101	216092	0
cg0251	-3	221132	221108	221132	0
cg0279	-3	242903	242921	242903	0
cg0285	3	247320	247311	247320	0
cg0286	-2	249295	249307	249295	0
cg0327	2	286382	286373	286382	0
cg0334	-1	293502	293511	293502	0
cg0349	2	305876	305858	305876	0
cg0352	-2	307909	307918	307909	0
cg0375	-2	328219	328336	328219	0
cg0389	2	336782	336773	336782	0
cg0390	1	337570	337540	337570	0
cg0395	2	341357	341348	341357	0
cg0411	-3	360308	360335	360308	0
cg0443	3	390234	390213	390234	0
cg0472	-1	418347	418299	418347	0
cg0481	1	423877	423871	423877	0
cg0518	1	462565	462556	462565	0
cg0533	-2	474940	475036	474940	0
cg0550	1	485383	485353	485383	0
cg0557	-2	493906	493915	493906	0
cg0580	-2	522370	522475	522370	0
cg0684	1	604471	604429	604471	0
cg0706	-2	625096	624991	625096	0
cg0707	1	625213	625132	625213	0
cg0711	-3	627971	628019	627971	0
cg0713	1	629224	629269	629224	0
cg0725	3	641094	641085	641094	0
cg0727	3	642498	642408	642498	0
cg0728	-1	645420	645462	645420	0
cg0772	2	686582	686723	686582	0
cg0773	2	687908	687863	687908	0
cg0787	2	701471	701483	701471	0
cg0814	2	731966	731909	731966	0
cg0817	1	734545	734533	734545	0
cg0828	-2	743854	743857	743854	0
cg0848	1	780487	780442	780487	0
cg0873	-1	803943	803952	803943	0
cg0879	2	807797	807791	807797	0
cg0892	-2	825577	825598	825577	0
cg0911	-2	844642	844651	844642	0
cg0935	3	868854	868824	868854	0
cg0951	-1	882552	882564	882552	0
cg0983	2	920837	920798	920837	0
cg1044	3	971499	971490	971499	0
cg1055	2	982463	982457	982463	0
cg1060	-3	987980	988079	987980	0
cg1086	3	1008531	1008519	1008531	0
cg1090	-2	1015237	1014967	1015237	0
cg1121	1	1043461	1043455	1043497	36
cg1136	-2	1056496	1056502	1056496	0
cg1203	-1	1108917	1108926	1108917	0
cg1204	2	1108985	1108973	1108985	0
cg1220	-2	1122901	1122928	1122901	0
cg1236	1	1136029	1136020	1136029	0
cg1262	1	1159162	1159144	1159162	0
cg1269	3	1165170	1165158	1165170	0
cg1271	1	1167214	1167205	1167214	0
cg1274	-3	1170177	1170179	1170176	1
cg1291	1	1192666	1192555	1192666	0
cg1318	2	1225385	1225355	1225385	0
cg1383	2	1293176	1293167	1293176	0
cg1408	-3	1316255	1316249	1316255	0
cg1421	2	1327847	1327943	1327847	0
cg1423	2	1328639	1328630	1328639	0
cg1433	-3	1337513	1337486	1337513	0
cg1447	1	1346953	1346935	1346953	0
cg1454	-1	1357059	1357068	1357035	24
cg1456	1	1357168	1357156	1357168	0
cg1459	1	1360541	1360534	1360597	56
cg1463	3	1362837	1362828	1362837	0
cg1467	-3	1366387	1366427	1366373	14
cg1474	1	1369876	1369867	1369876	0
cg1494	-2	1388737	1388680	1388737	0
cg1504	-1	1399008	1398939	1399008	0
cg4006	2	1409653	1409624	1409717	64
cg1523	2	1413827	1413818	1413827	0
cg1525	1	1415260	1415287	1415260	0
cg1530	-3	1422365	1422314	1422365	0
cg1550	3	1435572	1435509	1435572	0
cg1573	2	1457603	1457570	1457603	0
cg1580	2	1465550	1465520	1465550	0
cg1603	1	1492420	1492411	1492420	0
cg1607	2	1496660	1496654	1496660	0
cg1614	3	1504068	1504131	1504068	0
cg1643	-2	1533259	1533283	1533259	0
cg1663	2	1553042	1553012	1553042	0
cg1670	-2	1557640	1557649	1557640	0
cg1676	-2	1563208	1563217	1563208	0
cg1678	-2	1565281	1565317	1565281	0
cg1691	-1	1579989	1579998	1579989	0
cg1711	3	1600134	1600146	1600134	0
cg1715	3	1604572	1604127	1604631	59
cg1740	-2	1632796	1632805	1632796	0
cg1766	2	1655366	1655333	1655366	0
cg1771	1	1663054	1663036	1663054	0
cg1829	-2	1722358	1722367	1722358	0
cg1839	-2	1733011	1733050	1733011	0
cg1842	2	1736525	1736594	1736525	0
cg1843	-2	1740130	1740148	1740130	0
cg1853	-1	1749387	1749423	1749387	0
cg1893	-2	1783051	1783057	1783051	0
cg1945	-2	1823854	1823863	1823854	0
cg1946	1	1824100	1824049	1824100	0
cg2034	-2	1929649	1929661	1929649	0
cg2040	-3	1933763	1933787	1933763	0
cg2080	3	1971546	1971537	1971546	0
cg2107	3	1996554	1996542	1996554	0
cg2127	2	2020400	2020370	2020400	0
cg2131	-2	2024266	2024332	2024266	0
cg2136	2	2029799	2029823	2029799	0
cg2145	-3	2035655	2035676	2035655	0
cg2154	-1	2041170	2041191	2041170	0
cg2165	3	2052165	2052177	2052165	0
cg2191	-2	2083666	2083684	2083666	0
cg2198	-3	2091281	2091290	2091281	0
cg2208	-1	2101119	2101128	2101119	0
cg2215	3	2105694	2105823	2105694	0
cg2254	2	2135675	2135576	2135675	0
cg2291	-3	2177123	2177129	2177123	0
cg2309	3	2191989	2191977	2191989	0
cg2328	-1	2210577	2210595	2210577	0
cg2333	3	2213130	2213154	2213130	0
cg2398	-3	2288127	2288150	2288084	43
cg2412	3	2302923	2302842	2302923	0
cg2418	-2	2308687	2308723	2308687	0
cg2435	3	2324553	2324541	2324553	0
cg2444	-2	2330347	2330368	2330305	42
cg2453	-3	2342195	2342255	2342195	0
cg2462	2	2349571	2349440	2349572	1
cg2472	-2	2359300	2359246	2359300	0
cg2489	-3	2372972	2372978	2372972	0
cg2492	-3	2375687	2375693	2375687	0
cg2495	-2	2378611	2378536	2378611	0
cg2498	-3	2382536	2382515	2382536	0
cg2510	-3	2390627	2390639	2390558	69
cg2518	1	2397865	2397856	2397865	0
cg2531	-2	2413246	2413264	2413246	0
cg2544	3	2426400	2426391	2426400	0
cg2562	-2	2445157	2445229	2445157	0
cg2576	-3	2459561	2459579	2459561	0
cg2584	-2	2464831	2464855	2464831	0
cg2609	-1	2490012	2490021	2490012	0
cg2623	-3	2505020	2505029	2505020	0
cg2736	2	2605265	2605145	2605265	0
cg2762	-3	2631119	2631131	2631119	0
cg2765	2	2631188	2631269	2631188	0
cg2779	-1	2642529	2642568	2642529	0
cg2829	-1	2691360	2691369	2691360	0
cg2838	-3	2699850	2699867	2699804	46
cg2849	-1	2712300	2712342	2712300	0
cg2851	-2	2714248	2714209	2714248	0
cg2857	-2	2720935	2720872	2720935	0
cg2895	2	2754305	2754299	2754305	0
cg2901	2	2761094	2761091	2761094	0
cg2910	-3	2770061	2770064	2770058	3
cg2927	-3	2786555	2786567	2786555	0
cg2952	-1	2809269	2809278	2809269	0
cg2953	-1	2810836	2810844	2810808	28
cg2957	-1	2814237	2814249	2814237	0
cg2969	3	2827077	2827131	2827077	0
cg3044	3	2903142	2903175	2903142	0
cg3065	2	2925149	2925230	2925149	0
cg3072	-1	2932782	2932791	2932782	0
cg3082	2	2941727	2941754	2941727	0
cg3101	3	2960073	2960043	2960073	0
cg3102	-1	2962077	2962152	2962077	0
cg3120	1	2980321	2980297	2980321	0
cg3194	-1	3058320	3058401	3058320	0
cg3203	3	3069629	3069618	3069633	4
cg3214	-1	3080271	3080229	3080271	0
cg3224	1	3089953	3089947	3089953	0
cg3230	3	3094862	3094836	3094872	10
cg3240	3	3101811	3101799	3101811	0
cg3243	-1	3106335	3106326	3106335	0
cg3248	-1	3111231	3111360	3111231	0
cg3256	-1	3117789	3117753	3117789	0
cg3314	-3	3162962	3162992	3162962	0
cg3315	2	3163196	3163184	3163196	0
cg3317	3	3164663	3164661	3164685	22
cg3339	1	3185920	3185896	3185920	0
cg3346	-3	3195941	3195977	3195941	0
cg3367	3	3216162	3216153	3216162	0
cg3369	3	3218694	3218625	3218694	0
cg3371	3	3220542	3220536	3220542	0
cg3398	-1	3254907	3254916	3254907	0
cg3408	-2	3260590	3260509	3260590	0
