# Supplementary material for: Comprehensive analysis of the Corynebacterium glutamicum transcriptome using an improved RNAseq technique
Source: BMC Genomics. 2013 Dec 17;14:888. doi: 10.1186/1471-2164-14-888 (PMC3890552; doi:10.1186/1471-2164-14-888)
Supplement: Additional file 1: Table S1 — List of identified TSSs with −10 and −35 promoter motifs for the primary sigma factor A predicted by Improbizer within 60 bases upstream of the TSSs. Table S2. List of genes with corrected genes starts by RNAseq data. Table S3. List of protein-coding genes including length and sequence of 5′-UTRs. Table S4. List of ribosome binding site motifs within max. 20 nt upstream of the initiation codon in 5′-UTRs. Table S5. List of operons, sub-operons, and monocistronic transcripts. Table S6. List of yet undescribed intergenic transcripts. Table S7. List of yet undescribed antisense transcripts. Table S8. List of yet undescribed intragenic transcripts. Table S9. Comparison of predicted rho-independent terminator for C. glutamicum and the determined transcript ends. Table S10. Verification of four ncRNAs predicted by Rfam database for C. glutamicum. [file 1471-2164-14-888-S1.zip › Table_S3.xlsx]

## Sheet: Table S3
Table S3: List of protein-coding genes including length and sequence of 5'-UTRs.
Gene	Strand	TSS	Gene Start	Start Codon	5'-UTR Length	5'-UTR Sequence
cg0004	+	2161	2292	atg	131	gtgtaattcggactgaagccacctggagggtgaaccttcttccaagaagttttccctatcggtaaacgtccgggtttagttaaacgatgaactatatttgatctatatttcccaaggagctttaaaacagc
cg0004	+	2163	2292	atg	129	gtaattcggactgaagccacctggagggtgaaccttcttccaagaagttttccctatcggtaaacgtccgggtttagttaaacgatgaactatatttgatctatatttcccaaggagctttaaaacagc
cg0007	+	5397	5435	gtg	38	gtctgtatcggataagtagcgaggagtgttcgttaaaa
cg0007	+	5401	5435	gtg	34	gtatcggataagtagcgaggagtgttcgttaaaa
cg0008	+	7923	7923	gtg	0
cg0010	-	9914	9914	atg	0
cg0012	-	11171	11171	atg	0
cg0015	+	11808	11831	gtg	23	gttgacacgaagaaaggtgatca
cg0016	+	14221	14405	atg	184	tcgactggtcaacttggaagaaggtgtagaactgcttgccatcgacaagaacgtcgaagaccagggcgaagcatccgcagaagcagtagcaaagggtgcagtcgaaggaccagcatccaagactgctgccgaagaaaccgactccgttgacaacggatccgacgaaaacggcgaggaataattt
cg0018	-	16243	16243	atg	0
cg0019	+	16314	16314	atg	0
cg0021	+	16882	17251	atg	369	gggagttgtcggaaactccgctgatagtgagggaagtcggctcaggtacccgagaagcattacaagaattacttgcggattatgacatggctgagccgattcaagtgttaaacagcaatgctgcggtacgtgttgttgttgaagcaggggcaggtcctgcagtacttggtgaattagccttgcgtgatcatcttgcgctcggcaggctgttgagtgtgccatttgaaggcagtggagttactcgtcctcttacagctgtgtggagtggaccccgcagattgccgattctagcgggagaattagtgtccatcgcatcgaaccacatctgattttgagccctggctaacggattgtttttgacagattgga
cg0038	+	24273	24295	atg	22	ctctcacgacaggaatactgct
cg0039	-	26614	26573	gtg	41	gatacctaatacgtttaatagattgtggggcactcgccacc
cg0044	+	30697	30697	atg	0
cg0048	+	34234	34378	atg	144	gcgccatccactactaacttgaggttgccaatcgtgctcatattcaactctccttaaattggtcgcgttcttctaagaccccacattagtaaaagcatgggacatgtggttggcatttcgctcgatgtagttatgatgggcgtt
cg0047	-	34307	34274	atg	33	agaagaacgcgaccaatttaaggagagttgaat
cg0048	+	34378	34378	atg	0
cg0057	-	42581	42513	gtg	68	gagactaatgcaccggctgatgatttaatcgacgccgtaaatggcctattggatgtaggaggagcgca
cg0064	-	49544	49398	atg	146	atcgtgcgctttggtttagaccgtgtgaaggtttttctaaatggaatttcagtcacagggagggacaaagccatgcccttaggcgttttctaggagaagacacttatggaacacccaacttattgagaaaaggaggtcgcaaagtt
cg0066	-	51436	51385	atg	51	atgacttacaaagcagactatgatcttgactttgaaaaagtagtcttccgc
cg0067	-	53222	53095	atg	127	gtcaatgcctttgatttgaactaagcacaggactacctcgacgccggcgccaactttgtccgagtcggtgccgatgtccagcaactcaacgctgctggatacgaaaagtgaaggaaaataacgcatc
cg0075	+	57368	57397	atg	29	aacgttccagggcaacaaaaggagaaaaa
cg0081	-	64087	64040	atg	47	agcttctcaattttccaggttttccaaaatgaaagaggttcacgcac
cg0082	+	64172	64172	gtg	0
cg0083	-	66438	66197	atg	241	gttctcagggcggggcgaaattccccaccggcggtaagacgaatcatcagatatgactagttgagcccgcgagcgccaccaactagcaatggtttgtgggtcagcagatccggttaaattccggagccgacggtcatagtccggatgcaagagaaccgtggtttcgctgatttttggcgaacccggaattaaggccccgaggattacatgcttttaaatcctttgaaaaggggacaagatc
cg0087	-	68635	68635	atg	0
cg0090	+	71854	72162	atg	308	aatgccatcgacgccgcggtggcaggtgaagccccacggtggattgagcttacgttgatggatgatgccgatacgctggtcatttctgttgcagattctggtcctggaatcccagagggcgtggatgtatttgccacagccacccagataggagactctgaagataatgaacgcacccacgggcatggcattggtctaaaactgtgccgggctttggctagatcacatggtggcgatgtctgggtgattgatagaggaaccgaagatggcgctgtatttggagtgaaactaccgggagtaatggagta
cg0090	+	72019	72162	atg	143	aatgaacgcacccacgggcatggcattggtctaaaactgtgccgggctttggctagatcacatggtggcgatgtctgggtgattgatagaggaaccgaagatggcgctgtatttggagtgaaactaccgggagtaatggagta
cg0091	-	73729	73729	atg	0
cg0092	+	73815	73845	atg	30	gaatcaacaatctcttttggaggaacttta
cg0104	-	84991	84960	ttg	31	atctggatcctccagagtttgaaaatatgcc
cg0107	-	86221	86221	atg	0
cg0108	+	86319	86412	gtg	93	gtgtttgatgaactcactgctcgtgcccacaattcagcgctgaggtctattgctcgcgtcgtcgcggagacggtagagccaatgggggaggat
cg0109	-	88533	88533	atg	0
cg0113	+	91151	91175	ttg	24	gttacctgacagaaaggggcaaaa
cg0121	-	98471	98471	atg	0
cg0122	-	101583	101583	atg	0
cg0123	-	103436	103436	atg	0
cg0124	+	103504	103504	atg	0
cg0128	-	107179	107179	atg	0
cg0129	+	107354	107436	atg	82	acatctgaaaatagttgctgggatccatcacacctacgatgcgaaacggcacccacaccgctgatcttgaaggagaaccacc
cg0131	+	111355	111387	gtg	32	gtaagttgtgagcataggaaatggagcacggc
cg0133	+	112419	112564	gtg	145	atcgccggaaaaccggaccgaggttttccgcatgactgcaaaggtctgagaaatgagctcaacaacctcaaaaacctcagaaagacaacagccagacgcaccgacgagcaagctcagtaaatggagcgataaatttctcaatggt
cg0134	+	114018	114094	atg	76	attgttggcaatttggttctacgccgatttgccgcttggacctggctctgcgatcttcctcgaaggataagttttc
cg0135	+	115546	115579	gtg	33	gttttagattttattcagggtagggagattgtt
cg4018	+	116355	116373	ttg	18	aacgcccaagggattggg
cg0138	-	118558	118501	gtg	57	atggcaccaacgatcaccgacatccatgttctgcttcgtcgcggtgagcgacaatca
cg0139	-	119590	119590	atg	0
cg0141	+	119766	120022	atg	256	atgaacaaccaagaaggcattcagaagtcgatggtgaccagcacagttaccagtgggaaagtggttcctaccagtcagtcggataaacggtgggccctgaggtgggagtggtttcaacgcaccggcctgaagataactggccagtttttggagagataaaaacgccactttggtgtcgataacaccgaacttccgaacataaaagatgcgttggtgctctctgcacaatgtttctttcggaactattctggcgacc
cg0141	+	120022	120022	atg	0
cg0142	-	120923	120923	atg	0
cg0146	+	124122	124122	atg	0
cg0147	+	124803	124972	atg	169	gctggtgtgttcaaggttgcttcgattgaggagtttgaccacatcatcattgatcagcagtgcacccgtgagcagcgggatcttttgcgtaattcgcgcgcgcagatccatgtgattgaccacaatggtgatgaaattttggataccccaacggaagaggatttttaag
cg0149	-	127999	127999	atg	0
cg0149	-	128198	127999	atg	199	ctccgagaaatggaattagttcacgaggtcagcaaacgccctttgcggtttgcgctcacggataaaggtcgtgagatagtaggtcttgaggtaaaaatttgactccataacgagaacttaatcgagcaacacccctgaacagtgaatcaaatcggaatttatttattctgagctggtcatcacatctatactcatgccc
cg0151	-	130056	130056	atg	0
cg0152	+	130146	130146	atg	0
cg0153	-	131712	131712	atg	0
cg0154	+	131803	131823	atg	20	aggttagaaaggagccttcg
cg0156	-	134114	134114	atg	0
cg0160	-	136543	136542	atg	1	a
cg0161	+	136698	136805	gtg	107	gaatagatgtggctgaagacaagaatgaatagcattcatctcgtcgaatttcatgtagaaatttgtcccccttttttttgatgtgaaagttgaatcggtaagctcct
cg0166	+	143540	143576	atg	36	aactaccgttgttgtttttccatatccaggagagtc
cg0168	-	146431	146397	gtg	34	atgcgaagctaatgaaggaaacgaggagctgata
cg0171	+	147092	147239	atg	147	accgttcttgggtatcgcgttggcggttactgcgtattggtgcggttgggtcattccggtgaacacggatttcgcgccggtgaatctgacggtcagccaattgcgggcaatgctgtccaaagcggagcgtaaagataaggatcagaa
cg0173	+	148123	148123	atg	0
cg0176	+	151336	151591	atg	255	gtcgcccatgtcaatggaatagagtccgtttccagctgtcgccggggtggcagcgatcgcgggcgtggcggcggtgagcaggaccaaagctgcgaccgcagcgattgtttgattacgcatatgaatcatccttaaccgtccagaaatactggtgattcccatgctaatccgcgaaaatggcacttcaacagccatatactttaaacaacacaaatgatgcaagactgataccgggatgtgataggagcgcaccac
cg0175	-	151488	151455	atg	33	accagtatttctggacggttaaggatgattcat
cg0176	+	151542	151591	atg	49	aacacaaatgatgcaagactgataccgggatgtgataggagcgcaccac
cg0177	+	152441	152441	atg	0
cg0178	-	155970	155653	atg	317	aacgatacaaccgagagaaatcagtgctgtgggagtccacctggtcttttgttttgataaaagtttggtgaagtcttgtttctcagcacagcccacaatgactttcctactttccattccataatgaatcttgtcgatacggttagatataagagcacaacccctggcgcaactcttgaaaggacagtgcccttacgttagaaaatgacatctctttgtggggatatccgcttcgccacgaaggaaaaatttactttccacaacccgctagaaaacacatcatcgccttaggtttctctgtagaagttaggaaaaag
cg0180	-	156822	156822	atg	0
cg0184	+	158870	158870	atg	0
cg0187	+	160471	160471	atg	0
cg0188	-	162269	162269	atg	0
cg0191	+	162397	162440	atg	43	accgagcaaatccgccaggaaataaattaagtaaggaatatcc
cg0192	+	162954	162984	atg	30	aactgaatacgtttgaggagaaggttttct
cg0193	-	165615	165615	atg	0
cg0194	+	165718	165718	gtg	0
cg0197	+	168981	169039	atg	58	atgcgatcgtgagggtcgccacattccatcaaaaatgagtgaagggttgcatcgccac
cg0205	+	177260	177329	ttg	69	aaggcactcgacggcggcgtcatcccagttgatgcggcacctcgcccagatttctacgcttaaggagtt
cg0208	+	180843	180843	atg	0
cg0211	+	182740	182820	gtg	80	gagcgctccaattgcgtagtggatcacaataccggatccacatggtctaacaacacatcatctttttcgaggaggtcata
cg0214	+	185189	185215	atg	26	atctaacaaaaggcaggggttcaggc
cg0215	+	186328	186509	atg	181	agtcgcgatttctattcgcagtgtttaggcgctgataagagatataactgtgagcgcctagttttcctttaccctgcagcatctgtgaaggtagatggtttgacgaggagttccaacgactcggacgctggtgaatcatgctggcgaacgtagcatcacctgattaggaaaaggtacaaat
cg0218	+	187688	187688	atg	0
cg0221	-	189737	189737	gtg	0
cg0222	+	189786	189921	atg	135	aagtaatggactgttttcaccctttaaacttctagatttaaacacgaggggtttcggtagcacggtttagtaacttgtcaaaggcttgcaaatacccactgctactactctgatggcgattaagcgaactttact
cg0228	-	195072	195039	atg	33	gttcgcctatccaccccgtgaaagaagataaaa
cg0233	-	203245	203245	atg	0
cg0235	-	206931	206931	gtg	0
cg0236	-	209038	209038	atg	0
cg0237	-	210060	209969	atg	91	agactcgaaatgagatcgacccaaccggagtctttgcatctgacatgtcccgccgacttgagctttcttaagaaagggcttgaactaaaca
cg0238	-	211457	211456	atg	1	g
cg0238	-	211459	211456	atg	3	gcg
cg0239	-	211760	211760	atg	0
cg0240	+	211796	211796	atg	0
cg0242	+	212765	212765	atg	0
cg0243	+	213677	213677	gtg	0
cg0244	+	214122	214122	atg	0
cg0246	-	216092	216092	atg	0
cg0247	-	216713	216713	atg	0
cg0250	+	218733	218980	gtg	247	agcgccaaaggtcattgactgggaattcggaactgtgtccgatttcacggcagtgattctggcgatatcagcctggaggtctttctgcttcgattgttcctgcacataagacaccctagtggtggtggagtgatttttgggtatcgacgacaggtgaattcatgcacgtttgagtgtcccgtgtgtggggtaatgttgtccaagagagtggaaggaaatgctgtggcggttgaaaggagtgcctttc
cg0249	-	218837	218837	gtg	0
cg0250	+	218936	218980	gtg	44	gagagtggaaggaaatgctgtggcggttgaaaggagtgcctttc
cg0251	-	221132	221132	atg	0
cg0253	+	221930	221930	atg	0
cg0254	-	223695	223695	atg	0
cg0259	-	227489	227231	ttg	258	gaagaagacgccggacattatccctttatgccacccgttgccgctgggcaaaattactgtggatttttttgagcttactgatggtgttcggattgaggcttcggtgaaaacgcgtggggttactggtgtggaaatggaggcgttgacggccgtgagcactgcggcgctgacggtatacgacatgatcaaggctgtggataagatggccgtgattgatggcattcgtgtgctgtcgaaaactggcggtaaatctgggga
cg0263	-	230546	230515	gtg	31	gtactgaacttaccgtaggaaaggcactcag
cg0264	+	230644	230675	atg	31	agtacttaatccagagggaagtttcaacaac
cg0267	-	233283	233283	atg	0
cg0272	-	236213	236213	atg	0
cg0273	+	236287	236327	atg	40	gatagcgcgctcagaagttctttagtgaaagcagaaccaa
cg0275	+	238179	238219	atg	40	gcgcctgaaatcgggcttgttgaggggagaggtgtgtgac
cg0275	+	238181	238219	atg	38	gcctgaaatcgggcttgttgaggggagaggtgtgtgac
cg0277	+	239838	239936	atg	98	gttggcttacatggtcattgatgaccgggctgaatatgtgagaaaatccatcccttctttaagcaagggagtgaattacagaaaaggattgttcagca
cg0279	-	242903	242903	gtg	0
cg0280	+	242941	242941	atg	0
cg0282	+	243977	244016	atg	39	tcacaaatacctcaactagaagtaggagatgagcaccac
cg0282	+	243979	244016	atg	37	acaaatacctcaactagaagtaggagatgagcaccac
cg0283	+	244485	244569	gtg	84	atgaaccttgcacttttctttgcaattgctgtgaccgctttggtcggtgtttctttgctgcggaagcaagcctcagaggagcgg
cg0284	+	244864	244903	gtg	39	gcgtgaaaaaatagctcatttaagaggagaagcaacccc
cg0285	+	247320	247320	atg	0
cg0286	-	249295	249295	gtg	0
cg0289	+	251953	251953	atg	0
cg0293	-	255854	255795	atg	59	aaccacacggtcagggccagcaattcctcacgttttaccaactccgtaagcacaccatc
cg0294	+	256546	256618	atg	72	gaggtcactgctctttttttgtgcccttttttggtccgtctattttgccaccacatgcggaggtacgcagtt
cg0296	+	258552	258552	gtg	0
cg0297	+	260891	260988	atg	97	aagccgagagcgaacctgccaaaagtaaggggcgggttcgcggtgacgtcggtaggatcgagcgaagaaaccaacaaacttcttaggagccattctc
cg0298	+	261369	261403	gtg	34	gtccaatttttagttcagataggtagtgtaagac
cg0300	-	264567	264567	atg	0
cg0302	-	265679	265679	atg	0
cg4015	-	268137	268137	atg	0
cg4015	-	268139	268137	atg	2	ac
cg0306	+	269335	269371	gtg	36	gtaactgtcagcacgtagatcgaaaggtgcacaaag
cg0307	+	270068	270660	atg	592	atagtaatgatcccggcactttgattgccggctctatggaggatattcctgtggaagaagcagtccttaccggtgtcgcaaccgacaagtccgaagccaaagtaaccgttctgggtatttccgataagccaggcgaggctgcgaaggttttccgtgcgttggctgatgcagaaatcaacattgacatggttctgcagaacgtctcttctgtagaagacggcaccaccgacatcaccttcacctgccctcgttccgacggccgccgcgcgatggagatcttgaagaagcttcaggttcagggcaactggaccaatgtgctttacgacgaccaggtcggcaaagtctccctcgtgggtgctggcatgaagtctcacccaggtgttaccgcagagttcatgg…
cg0307	+	270070	270660	atg	590	agtaatgatcccggcactttgattgccggctctatggaggatattcctgtggaagaagcagtccttaccggtgtcgcaaccgacaagtccgaagccaaagtaaccgttctgggtatttccgataagccaggcgaggctgcgaaggttttccgtgcgttggctgatgcagaaatcaacattgacatggttctgcagaacgtctcttctgtagaagacggcaccaccgacatcaccttcacctgccctcgttccgacggccgccgcgcgatggagatcttgaagaagcttcaggttcagggcaactggaccaatgtgctttacgacgaccaggtcggcaaagtctccctcgtgggtgctggcatgaagtctcacccaggtgttaccgcagagttcatggaa…
cg0310	+	274281	274324	atg	43	agacttaatccataggtaaccctcataaaaggaaggaatgcta
cg0316	-	278320	278277	atg	43	aggggcaagtatatttcccatgcaatattttttaggagtccca
cg0326	-	286294	286208	atg	86	agtcaatttaaagggtaaatgccctcccgtgtcactgaaatcgttttggcggtggcgagggttctatgggcgattagggataatgc
cg0327	+	286382	286382	atg	0
cg0334	-	293502	293502	gtg	0
cg0335	+	293537	293539	atg	2	ac
cg0335	+	293539	293539	atg	0
cg0336	-	296388	296388	gtg	0
cg0337	+	296901	297055	atg	154	gtaaagtcctctcgttggaggcttggcagtgtggccataaaagtattgcccccgttggtgtgatgcattcgacagcaaattggctgtgtgactacacttgcgagtgtattaagtattaggccgtgcatatgtagcgcattttaaggagattgtc
cg0337	+	297006	297055	atg	49	gtattaagtattaggccgtgcatatgtagcgcattttaaggagattgtc
cg0338	+	297631	297631	atg	0
cg0349	+	305876	305876	atg	0
cg0350	-	307582	307462	gtg	120	gccacattaatagatgcctccagttaggtgtcatccggattttatctcaaaccctaacaccccaggtgttgccactcatccggactcaaacaagatgtgtgcagatgaaggagaaaagca
cg0350	-	307605	307462	gtg	143	aattgcatagtagagtggtctttgccacattaatagatgcctccagttaggtgtcatccggattttatctcaaaccctaacaccccaggtgttgccactcatccggactcaaacaagatgtgtgcagatgaaggagaaaagca
cg0350	-	307784	307462	gtg	322	ggacgctatcggtgcagaaaacttaaatgacggtgacgtgcaggaagcatcagctgcctaaataagggttattttgaaagatttattcaaaataaactttggctgccagcaatctgtgaatattgaaattacggtttctaaagtgtgacattttagccaaatgcactaacatggtgaccaattgcatagtagagtggtctttgccacattaatagatgcctccagttaggtgtcatccggattttatctcaaaccctaacaccccaggtgttgccactcatccggactcaaacaagatgtgtgcagatgaaggagaaaagca
cg0352	-	307909	307909	atg	0
cg0353	+	307955	307955	atg	0
cg0354	+	308594	308745	atg	151	agtcgacgcgccgcctgtggagcctgcatgctggcagctgattgcccatcctttggtttggaggggccgtcagatccatttgaggcgcaaaaactcattaaaagtgatgatagggagcacctgctgaaaatggcaggaatgtagaaaacaa
cg0356	+	310074	310132	ttg	58	gatctaaaaatttggcagttaatattatcgattttcgaaagcgtagaacaccaaacca
cg0359	-	313524	313511	gtg	13	aagatgagatttc
cg0359	-	313552	313511	gtg	41	gaatgtccagtcacgctaaacttcacccaagatgagatttc
cg0359	-	313652	313511	gtg	141	gatgaaacgcgcacggcgcggatcggcctgagcctcacctgacagcagttagtggcatggtgggtgggggcgtcgacaagcatcgtttaatatgtatatcgaatgtccagtcacgctaaacttcacccaagatgagatttc
cg0360	-	314464	314464	gtg	0
cg0370	-	321791	321690	atg	101	attagttttacgttttggcaggtcagtcccatttatacagcccagcgaaagggggtaaattcttgactacccccgattttgagagtgaaaagactcaagct
cg0371	+	321838	322007	atg	169	aggtcgcagtttcagtgcgcagtgttcaacgctcgcaaggatagacgtgagcgttcggcattcataccgtcggcgttcgttcaagaaacggccagatgttgctgttcgagctcatgcaagagtggaacatcgaacccggtagtaattccaatcagtaaaggtaagacaa
cg0373	+	322648	322911	gtg	263	gtgttagggaaacgcgtcgtgtaaaactgtcgtgtacaacaacttaagacagcacacgaagtgtatgttcttcccccgcgaagagcaccggattcagtgaaagctactcacttgtggttatgctttcccaagagtgaacgtttacatgttcgataattttcgacatagtgggcacagacacgcaataagaacagtggctttctgaagtgttctaaaaggaacatgaagggggtcaaggcagttaacgagagggatgcattccc
cg0373	+	322656	322911	gtg	255	gaaacgcgtcgtgtaaaactgtcgtgtacaacaacttaagacagcacacgaagtgtatgttcttcccccgcgaagagcaccggattcagtgaaagctactcacttgtggttatgctttcccaagagtgaacgtttacatgttcgataattttcgacatagtgggcacagacacgcaataagaacagtggctttctgaagtgttctaaaaggaacatgaagggggtcaaggcagttaacgagagggatgcattccc
cg0373	+	322779	322911	gtg	132	gagtgaacgtttacatgttcgataattttcgacatagtgggcacagacacgcaataagaacagtggctttctgaagtgttctaaaaggaacatgaagggggtcaaggcagttaacgagagggatgcattccc
cg0375	-	328219	328219	atg	0
cg0376	+	328284	328284	gtg	0
cg0378	+	329842	329934	atg	92	gcaagttccagcgaaaaccttccaaaactgaccaagtttaagaagattcgctaccctatgaatcagttgtaggagtaagaggggagttagag
cg0378	+	329906	329934	atg	28	agttgtaggagtaagaggggagttagag
cg0387	+	334979	335010	atg	31	acaactgaaatcttattgaaaaggagtgtcc
cg0389	+	336782	336782	atg	0
cg0390	+	337570	337570	atg	0
cg0391	+	338794	338794	atg	0
cg0394	-	341280	341277	atg	3	atc
cg0395	+	341357	341357	atg	0
cg0396	+	342390	342418	atg	28	gagtcggtgagagtatgaggaatatttg
cg0399	-	346564	346461	atg	103	atgggaccgcgtgctcaatcgatatttgaactttcacaacccacgagacggcagcaaatacataaagcaataaacaaggaaaccaatcctccaaggagccatc
cg0399	-	346782	346461	atg	321	ggattcaacatttctgctggttaattagcattctccccacccaggtggggatgatcccgtcaacaagcttgttaaaaacgtcggggacgcgttctccccacccaggtggggatggtcccttttgaatgggtcggccagctttcagccaaggatcctccccgcgcaagtggggatgacccccgattgcatataccaatccagaaacagaaaattgtcacatgggaccgcgtgctcaatcgatatttgaactttcacaacccacgagacggcagcaaatacataaagcaataaacaaggaaaccaatcctccaaggagccatc
cg0400	-	348020	348020	gtg	0
cg0403	-	351330	351330	atg	0
cg0404	-	351976	351949	atg	27	gtttccaacacataaaaaggataaaaa
cg0405	+	352694	352694	atg	0
cg0407	-	354491	354388	gtg	103	atcctctcaatatcgcattaagtttccacacaccacctgcaattccatagcaagaagaccgcggaagactgaatgcccaccacattcatagaaagcaaaacac
cg0409	-	357231	357229	atg	2	ct
cg0410	-	359241	359241	atg	0
cg0410	-	359386	359241	atg	145	gacaccggggaaatcggagtgcgcgtagattttgaaaacggccggtactactcggttcacgtttacgtcggctgatccaattggaggcgccctcggaagccgccttaaaaaacctgccggtcaaaagatcactaacctgaacttc
cg0411	-	360308	360308	atg	0
cg0413	-	363237	363152	atg	85	agtgggtttaggccctgcagtccctaactggtcatgtaatggcgaggtcagggctaccaaccacaagttcacgagggaaagacgt
cg0413	-	363243	363152	atg	91	tcgattagtgggtttaggccctgcagtccctaactggtcatgtaatggcgaggtcagggctaccaaccacaagttcacgagggaaagacgt
cg0413	-	363276	363152	atg	124	aacgggctgaacacacagctttggtttatattgtcgattagtgggtttaggccctgcagtccctaactggtcatgtaatggcgaggtcagggctaccaaccacaagttcacgagggaaagacgt
cg0413	-	363321	363152	atg	169	gcaccacaatctttggcgcaacttttagctgctagttttacccacaacgggctgaacacacagctttggtttatattgtcgattagtgggtttaggccctgcagtccctaactggtcatgtaatggcgaggtcagggctaccaaccacaagttcacgagggaaagacgt
cg0413	-	363325	363152	atg	173	aggtgcaccacaatctttggcgcaacttttagctgctagttttacccacaacgggctgaacacacagctttggtttatattgtcgattagtgggtttaggccctgcagtccctaactggtcatgtaatggcgaggtcagggctaccaaccacaagttcacgagggaaagacgt
cg0413	-	363346	363152	atg	194	tgaaatatagatgtaaattaaaggtgcaccacaatctttggcgcaacttttagctgctagttttacccacaacgggctgaacacacagctttggtttatattgtcgattagtgggtttaggccctgcagtccctaactggtcatgtaatggcgaggtcagggctaccaaccacaagttcacgagggaaagacgt
cg0414	+	363351	363825	atg	474	attacgttaacaggcgctttaccttttcgaaataacgagccaaaaatctctgaacccaggcacaacctccaatcccaacaaacccagcgaacacccccaaatcaaaacccagcccaacccatacctttaaattcagatcctcacccctcacagagcgtccaagcagcaccccaacaccacccctctcaaatagccccacaccccacaaacgcctttggagtctaagaaatgctaaggtcagcccaaaaactacctaaaatctccataagagtaacgcctgctatgtctcttaaatttcatgtcctgccccacaaatttggaaattgcgctgaactaaaatcaatttcaagctaaattaaggaacctgagcttctgacctattcagcgctggattttttc…
cg0414	+	363366	363825	atg	459	gctttaccttttcgaaataacgagccaaaaatctctgaacccaggcacaacctccaatcccaacaaacccagcgaacacccccaaatcaaaacccagcccaacccatacctttaaattcagatcctcacccctcacagagcgtccaagcagcaccccaacaccacccctctcaaatagccccacaccccacaaacgcctttggagtctaagaaatgctaaggtcagcccaaaaactacctaaaatctccataagagtaacgcctgctatgtctcttaaatttcatgtcctgccccacaaatttggaaattgcgctgaactaaaatcaatttcaagctaaattaaggaacctgagcttctgacctattcagcgctggattttttctggcattttcttggc…
cg0414	+	363698	363825	atg	127	aagctaaattaaggaacctgagcttctgacctattcagcgctggattttttctggcattttcttggcagtcagtgagttgctaacgttctattggttaaaaattgatctgcaagaggactgcaaaat
cg0414	+	363715	363825	atg	110	ctgagcttctgacctattcagcgctggattttttctggcattttcttggcagtcagtgagttgctaacgttctattggttaaaaattgatctgcaagaggactgcaaaat
cg0414	+	363791	363825	atg	34	ggttaaaaattgatctgcaagaggactgcaaaat
cg0416	+	365578	365856	atg	278	gttgttgatcttgccaggttaattgaggcaacaactgatgctgatctgcaggaagagctcaatctggcaggggattccgtgatcgataggctgcatgcgacagttgaggctgctcgtcttagccgcagtgaattgaatcctctggataacctcgcagatgaagatattgttgacccgtacggaaagagtcaatcggtttatgaggcatcggcgagtcagctaattccagctattcgtttgattgcttcttatttgaacaaagcactggagtctgcgta
cg0416	+	365754	365856	atg	102	gtacggaaagagtcaatcggtttatgaggcatcggcgagtcagctaattccagctattcgtttgattgcttcttatttgaacaaagcactggagtctgcgta
cg0418	+	368419	368648	atg	229	gcgcatgatcgcaatgtccggtaaagatattgacatcgtgttcaccggccttcgcgagggcgaaaagatgcacgaagagctggttggtgatggtgaaaccgaagatcgtccattccactcaaagatttcgcatgcacatgcagaaagcctcgctcctaataatctcgatagagatcgatttatgcaacgtgctggaaaactagcttcaacagattcggagatcatctaa
cg0420	+	370532	370614	atg	82	atctgagcagttagaaacggtatgtcggtagtaaccgatacgatttattgaagctatttagtaattgaggacaggtgtgtca
cg0420	+	370581	370614	atg	33	gaagctatttagtaattgaggacaggtgtgtca
cg0421	+	371774	371930	atg	156	atagggctcattcaatttcaatattcagataaatgggaaggggttcttttttcaacttttacctattggtgcgaagaatcagatccaccctattgatctgaacattaaaacgaaatgtagctaatttagatcgcgaatttatatggaagaagaccg
cg0422	+	373416	373501	atg	85	ggcgttgaggggtagtatcgcgtaagtttattagtggttagcgtagatttttcgaattgaagatgtttctgaaaggtatttagat
cg0422	+	373451	373501	atg	50	ggttagcgtagatttttcgaattgaagatgtttctgaaaggtatttagat
cg0427	+	377829	378094	ttg	265	caggttagccgtcgaacctggtgaccatcttcgtcggcctcacctcgctgggggatggggagatggcctgcttgactgctggaggaccgcccaggccgtactgcgtacctggctgccggaacgcgaccaaagagtgatggatcgctttcacgtagagcatctggcgacggacaatctcaccgggtgccagcagtgactttaacgagagaccaccggatcccgcgggcacaaagataaccccctgtacaaataccgccgtacgctt
cg0431	-	380298	379838	ttg	460	agaggaaactagtggcacgaaactaaacaaagttcgttggctgcagcgttatatcgctttagcagctgtacttataacgttagtttctctttgcttttccatttatttttcatacaccaatccggcacccgcatatttcattacctcgacacgcctgtgggagcttggaataggcgcgattctcgcctctttttcattccaattagaacgaatttcagctccgataggatatgcgcttggtgtaatgggattagcaagcatcgtagcagctggagtgacttttgattctcagacagtttttcccggctatgccgcgctggtgccaacattaggtgcagcagctgtaattattggtggcatgggaggtcgtgcggaaaaaggtgtaggtgtacttctaaa…
cg0432	-	380902	380843	atg	59	aacattcaactgattagattattgcaattcagaattaaagaatcatacggaaggttttt
cg4009	+	380962	381140	atg	178	accttcgtatatgcattaaagatcgtaagctattggctgtaattgtgcaggaagaatatacatggatctggctcctgcttggtagacacctaatgtcccaacaatttgggacaaaaaggtaacctaccgatcatggcaactaagacctaatccgacgtcgttggttcaggatgcgttg
cg4027	+	381196	381266	gtg	70	atggcagtgtgtacacctcgcaagtattccaggacatctgcacaaagtcgggtggtttgtcagttgatgg
cg0435	+	381491	381949	atg	458	gcttcttgattaaatttcctgtgtctactttccaggggtcaggccccataattagcgtctaaagtttttgccgtggattcttcatgcctctttaaggagaatattgaaaggttcaccacagtgttcaaaaaggccacaatattttcaaatcgtctctcctttaacttctctagttgctgagggcgaaatattaagtgaaactagaacgaggtcggagagtgtaatttaatttagtggagattgcatacattacgttccagcccgttgaaataaagccacaataaaagctagtaagctaatcgcaaataattgtattgcgaatcacctttctttccggccggaatcaatctcagcgttctatactcgtcaagggccttcgataaaacaaagacaattttc…
cg0435	+	381726	381949	atg	223	ggagattgcatacattacgttccagcccgttgaaataaagccacaataaaagctagtaagctaatcgcaaataattgtattgcgaatcacctttctttccggccggaatcaatctcagcgttctatactcgtcaagggccttcgataaaacaaagacaattttcccccgacgggacaatctgaaaacttgctgtatcaataaaacacgaaaaggaatactttt
cg0435	+	381861	381949	atg	88	gggccttcgataaaacaaagacaattttcccccgacgggacaatctgaaaacttgctgtatcaataaaacacgaaaaggaatactttt
cg0436	-	383962	383769	gtg	193	attactcctcattgacaacgattgcttcgttaaggtgattttaacacgctatgaaactgataatacgaatccacacgtcaagttttggggtgcttgacaagcgcaacacacccgaaaaggattttctaccctttgccgccgaaaaactcaggctgattcagttttgtgttccggacgtgcattttgaagcgac
cg0438	-	386228	386196	atg	32	gtcagcgaaaaatattctcaaagaaagccacc
cg0438	-	386246	386196	atg	50	atcaagtaaattaaagcagtcagcgaaaaatattctcaaagaaagccacc
cg0439	+	386435	386557	atg	122	atgatcgctatatgcttttagtaaagagaagatgtgttgaaggagaggttagagagataaggctctatttgatcatctgcagatagatacgtgttttcaagaacttgcaattaagagggaag
cg0439	+	386446	386557	atg	111	atgcttttagtaaagagaagatgtgttgaaggagaggttagagagataaggctctatttgatcatctgcagatagatacgtgttttcaagaacttgcaattaagagggaag
cg0439	+	386455	386557	atg	102	gtaaagagaagatgtgttgaaggagaggttagagagataaggctctatttgatcatctgcagatagatacgtgttttcaagaacttgcaattaagagggaag
cg0439	+	386457	386557	atg	100	aaagagaagatgtgttgaaggagaggttagagagataaggctctatttgatcatctgcagatagatacgtgttttcaagaacttgcaattaagagggaag
cg0439	+	386462	386557	atg	95	gaagatgtgttgaaggagaggttagagagataaggctctatttgatcatctgcagatagatacgtgttttcaagaacttgcaattaagagggaag
cg0441	+	387693	387693	gtg	0
cg0442	+	389249	389249	atg	0
cg0443	+	390234	390234	atg	0
cg0444	-	392208	392208	atg	0
cg0445	+	392688	392705	atg	17	acgacactggaggtgcc
cg0445	+	392690	392705	atg	15	gacactggaggtgcc
cg0445	+	392693	392705	atg	12	actggaggtgcc
cg0448	+	396128	396315	gtg	187	gaaatggaaaccaacttcggacactgctccctctacggcgagtgcgcagatgtctgccccgcaggcatcccactgaccgctgtggcagctgtcaccaaggaacgtgcgcgtgcagctttccgaggcaaagacgactagtctttaatccaagtaagtaccggttcagacagttaaaccagaaagacga
cg0448	+	396276	396315	gtg	39	aagtaagtaccggttcagacagttaaaccagaaagacga
cg0450	-	398206	398206	atg	0
cg0451	+	398278	398278	atg	0
cg0452	+	399529	399598	atg	69	gcattagcaggactggccatttacgctatttcccatatcctcttcggagcttaactaggagtaaccatc
cg0452	+	399563	399598	atg	35	atatcctcttcggagcttaactaggagtaaccatc
cg0457	-	405418	405418	atg	0
cg0458	+	405479	405479	atg	0
cg0461	-	406534	406474	gtg	60	gtgattccgccgattcggttccctcccgtttaaggcgcccaattctccaaatgagctcta
cg0463	-	407830	407707	atg	123	aatcccagtagcggcgatcggactcctcaacccaatgcttgccggcattgcgatggccttcagttcagttttcgtcgtctccaattccttgcgtctgcgaggattcaaagcaaggagcaacta
cg0464	-	410003	409974	atg	29	gtaaacatactcgcagaaggagcgatccc
cg0466	+	410564	410706	atg	142	aacttcatttgtgcgttgattactttgatgcaaacaaaatgatggcctgcccctgaaacttttacggctttcagagcgcagggcatcattttcttgtgtcgccaacacttgagaaaaattgcggaaaaggacactgctgttc
cg0468	+	413470	413636	atg	166	aggtatcgacggtcttatggaacgccccggcattgctcagacaaccgccggacaaaaccaacgagtactggcgcttcccgatggtcaatcattggcctttggtgcccaaactggcgagttgttgctccgcgcatcccgcgaactgtatgtgcagggcggcgagtag
cg0470	+	415609	415642	atg	33	gtttttattgcgttatcgaacaggagaacaaaa
cg0470	+	415615	415642	atg	27	attgcgttatcgaacaggagaacaaaa
cg0472	-	418347	418347	gtg	0
cg0475	-	419756	419756	atg	0
cg0476	+	419781	419781	gtg	0
cg0480	-	423817	423792	atg	25	aaagcaacgcagttgaagggacacc
cg0480	-	423820	423792	atg	28	actaaagcaacgcagttgaagggacacc
cg0480	-	423822	423792	atg	30	gcactaaagcaacgcagttgaagggacacc
cg0481	+	423877	423877	atg	0
cg0482	+	425174	425176	atg	2	ct
cg0482	+	425176	425176	atg	0
cg0484	+	427015	427171	atg	156	gtggtcacgtcctggaacaggctccacatttacacttgaactccctgtataccacccagagtccaaggaaccggcaggatctaagcagggacctagtttggattcacctattcgtacgactgcgtccaaagcatctgggcgccgaaaggaaaaatc
cg0486	-	432112	432022	gtg	90	agttcaccaaggaggaaaattatcaccgtcttaaaaacggctaaggcttttctaaattcgccgctgcgcaccatcacgtggcgcagcgtt
cg0487	-	433027	433027	gtg	0
cg0488	+	433061	433061	gtg	0
cg0489	+	433919	434018	atg	99	aaggtagaaatttgtccgtgggcacttcgtgaaggtgtgatcctcaccaggatcgacaaaggactcgagtaacatttacccggaaaggagttggcgaaa
cg0490	+	434885	434885	atg	0
cg0491	+	435877	435887	gtg	10	aggcaaaagc
cg0493	+	436306	436309	gtg	3	atc
cg0495	-	438107	438043	atg	64	ggagatatccattatcggtttggcgtctgtgcgctcatgaaccaggaaggtttttgtttgtctc
cg0495	-	438117	438043	atg	74	gatactcaatggagatatccattatcggtttggcgtctgtgcgctcatgaaccaggaaggtttttgtttgtctc
cg0496	+	438127	438190	atg	63	gtaaagctttcggggcggatacgctcgcgaagggtagtgaaatgtgagggagtgggcgcaacc
cg0499	+	441182	441228	gtg	46	gggtcgtttaaccgccgcacagtcggcagaaaagagcttgatcgtt
cg0503	+	446012	446086	atg	74	gggacctcgagcggggaatcccaaactagcatcccgaactagccccccaacaacaattagaaatggaacctaaa
cg0505	-	447669	447669	atg	0
cg0505	-	447757	447669	atg	88	gcgatcaccggatttcctactgaagtcgtatgacgcgaagttgagcatgggacacccccgaaactaagcactcacctattgtgggggc
cg0510	+	452359	452636	atg	277	accacacggtaaacacctgttgagagggtggtcggtttttacgccaccaatgtttgaactggccgttttctttgaaaatcgcgctcggtttggatgccctcgtaaaataaggtgcaaatattgtgcgccgaccagttatgtcctcatccgacggcggtcagtgtgcttcattaaattgtcgtggacaatcccggatcgaaaatttgattcggcttttttcatggctgttgatggagtacgttggtcgttttcgagacaagtactagaaaagatattg
cg0511	+	454160	454458	atg	298	ggcggatttgatgcagttgccttcacctcttcgtcgaccgtgaagaacctcgttggtatcgcgggtaaaccacacccacgcaccatcgtcgcgtgcatcggacccatgactgcagcgaccgctgaagaactgggactgcgcgttgatgtcatgccagagatcgccgaagtaccagaactgatcgacgctcttgcggaacacgtggcggatctgcgcgctaagggcgagctgccgccgccgaggaagaaacgcaggcgtcgaaaagcgtcttaaaaggtttttcactagggtgttgtcc
cg0511	+	454458	454458	atg	0
cg0512	+	454928	454966	atg	38	aggacctagaaatttcaagagagcaaaggttacaagca
cg0514	+	456483	456640	atg	157	gacggttgtgtacaaatcctcgtcggagtgagcgccggtgtggcatatgcgctctcgcgcactgagcagcctgtcaaaatgctcaccgactacgcaccagaagacgctaaacggtaagtactgaagaatttttaaagacgacggagatttcaccaca
cg0515	+	457213	457266	gtg	53	acattaaaagtgacacctctttttctatcttttacaacccaagaaggtttatc
cg0516	+	460019	460019	atg	0
cg0517	+	460916	461111	atg	195	gcgttgttgtttgcgggtcgcgcacctttgactaaggaaattgagcgcatcaaggcagaggctcagactgctgttgatgcaggtcatgcaacgggccatatctttaaccttggtcatggtgtgcttcctaatacggtggcggaagatattactgaagccgtctccatcattcattcttaaactaagaggagtttc
cg0518	+	462565	462565	atg	0
cg0527	-	471012	471012	atg	0
cg0528	-	471447	471419	gtg	28	tgaagcaaatatttaaggagaggttcaa
cg0530	+	471514	471598	gtg	84	gtgagtgagtccaatacccccaatctccagacacaccaagcgccggaattaaacccggaactacaaaaagctgcccggaaaaac
cg0531	-	472807	472807	atg	0
cg0532	+	472902	472947	atg	45	aatagataggttccatagtcgatcgaggaggagtcgcagaagttt
cg0533	-	474940	474940	atg	0
cg0536	-	478025	477994	atg	31	gtcttagaaaacactcacccaaggagccctc
cg0538	-	479302	479302	atg	0
cg0545	-	482667	482667	gtg	0
cg0548	-	485061	485061	atg	0
cg0548	-	485064	485061	atg	3	att
cg0549	-	485354	485354	atg	0
cg0550	+	485383	485383	atg	0
cg0551	+	486000	486000	atg	0
cg0552	+	487027	487027	atg	0
cg0554	+	489051	489208	gtg	157	agtgggcagattcggaagacgatccgacgacgccaacgaaaccacagtgtaaagctctatgccgggagcattcaccaggatgtaaccgaaaagatctcaacacttaaataaagttctcgataaagccatgttcggttaactgcgatgtaggcatgat
cg0556	+	491965	491965	gtg	0
cg0559	+	493724	494060	atg	336	aacacctagaagttctagctggtgaatcgcacggggagtaaggccatcgccacacgttttatcccgcgggaaggaggaggcgtcgataagcaatgtttgaagcccagtcctggccgcatggacggcggcgctggcacctgaggggcccgcgccgatgatcaacacatcaaaagttgtagacacaaaccccattgtctcagtccggagagcaagaagactaacccaaggtgcttcaagtgccttccgtcgactacggttaaacaaaaagctttttgtccatttcactggattcaccgaaagaatgaatccacactcgatcaccaaaggtagcgatga
cg0557	-	493906	493906	gtg	0
cg0561	+	496721	496809	gtg	88	tgaacacagggctgcgattgtgctggatcaaatgtctgcacgaaaaattgttatcgcccctggatgagtagtgatttagaggagtgct
cg0562	+	497159	497700	ctg	541	atcttttttgaaaagtcccgctggttccctggaggagccggcgggataatttttgcccaggtggttggtttggggcagcggttgcaattggatgtaattggttgtttgtcgcagtagcatgggacgaaagctgttagatagcatgttgcatccctgcgttggctgattatcgctgggttttagggtcgatagataggttgggagaacacgcattatgagcgatgagaacattaacgagtttgagcaggacgaggatctgaacttcggcgcgagctttagtgatgaattcgcagatgacgatttcgatgcagaagcagacgtagaagcagatgctgctgcagaggcctctgccctggaagctgagcaggatctggaagaagagaccctagatgctccaga…
cg0562	+	497258	497700	ctg	442	ggttgtttgtcgcagtagcatgggacgaaagctgttagatagcatgttgcatccctgcgttggctgattatcgctgggttttagggtcgatagataggttgggagaacacgcattatgagcgatgagaacattaacgagtttgagcaggacgaggatctgaacttcggcgcgagctttagtgatgaattcgcagatgacgatttcgatgcagaagcagacgtagaagcagatgctgctgcagaggcctctgccctggaagctgagcaggatctggaagaagagaccctagatgctccagaagaagccgcagaagaagctcctgctgctgcagagtccgaagctccagtagaagaggacgaagaggctgacagccttgctcaggcggctgctgcacttgg…
cg0562	+	497285	497700	ctg	415	aaagctgttagatagcatgttgcatccctgcgttggctgattatcgctgggttttagggtcgatagataggttgggagaacacgcattatgagcgatgagaacattaacgagtttgagcaggacgaggatctgaacttcggcgcgagctttagtgatgaattcgcagatgacgatttcgatgcagaagcagacgtagaagcagatgctgctgcagaggcctctgccctggaagctgagcaggatctggaagaagagaccctagatgctccagaagaagccgcagaagaagctcctgctgctgcagagtccgaagctccagtagaagaggacgaagaggctgacagccttgctcaggcggctgctgcacttggtgacaccgatgagcaggacgcggatgc…
cg0563	+	498417	498597	atg	180	cgcgtgttttttaagcatgctcaaaatcattcatccccggtggcccggttacgtaaagatcagcaaagatgatcaactaaagcgatcatctgaagttgtagcgggaccgagcatccggacggttactagtggggtttcatcgtcccagttgtggccggtaacaaggaagcaggtttaacg
cg0565	-	501494	501435	atg	59	gagggcgaagttgtagacaatatttcgcccatatggataattgacaggagtttaacgcc
cg0570	+	507668	507668	gtg	0
cg0571	+	509093	509093	atg	0
cg0572	+	509744	509997	atg	253	cgaagtttgaacgatcggccacgcgccagatcgagctcaaggttcaccgaagaccgtaggtcatccgcatgacggatcgaaggtttcctacccttaggaacggcccacgcaggagacacttgaacgccttagattccttatgtggaatgtatagcgccctgtgctcttgcacggggcttttctcattggtttattgaccgtgtgaaagctccgcggatcagtagattacacataagaggaaggaggcgaagta
cg0575	+	511535	511535	atg	0
cg0576	+	512700	512912	gtg	212	gttgcgttggaattcgtgactctttttcgttcctgtagcgccaagaccttgatcaaggtggtttaaaaaaaccgatttgacaaggtcattcagtgctatctggagtcgttcagggggatcgggttcctcagcagaccaattgctcaaaaataccagcggtgttgatctgcacttaatggccttgaccagccaggtgcaattacccgcgtgag
cg0576	+	512702	512912	gtg	210	tgcgttggaattcgtgactctttttcgttcctgtagcgccaagaccttgatcaaggtggtttaaaaaaaccgatttgacaaggtcattcagtgctatctggagtcgttcagggggatcgggttcctcagcagaccaattgctcaaaaataccagcggtgttgatctgcacttaatggccttgaccagccaggtgcaattacccgcgtgag
cg0578	+	520670	520670	atg	0
cg0579	+	520864	520864	atg	0
cg0580	-	522370	522370	atg	0
cg0581	+	522431	522693	atg	262	gagtcccactcttgtagttgggaattgacggcacctcgcactcaagcgcggtatcgcccctggttttccgggacgcggtggcgcatgtttgcatttgatgaggttgtccgtgacatgtttggtcgggccccaaaaagagcccccttttttgcgtgtctggacactttttcaaatccttcgccatcgacaagctcagccttcgtgttcgtcccccgggcgtcacgtcagcagttaaagaacaactccgaaataaggatggttc
cg0581	+	522434	522693	atg	259	tcccactcttgtagttgggaattgacggcacctcgcactcaagcgcggtatcgcccctggttttccgggacgcggtggcgcatgtttgcatttgatgaggttgtccgtgacatgtttggtcgggccccaaaaagagcccccttttttgcgtgtctggacactttttcaaatccttcgccatcgacaagctcagccttcgtgttcgtcccccgggcgtcacgtcagcagttaaagaacaactccgaaataaggatggttc
cg0583	+	523684	523883	gtg	199	agaaacactgtttcggcagtgtgttactaaaaaatccatgtcacttgcctcgagcgtgctgcttgaatcgcaagttagtggcaaaatgtaacaagagaattatccgtaggtgacaaactttttaatacttgggtatctgtcatggataccccggtaataaataagtgaattaccgtaaccaacaagttggggtaccact
cg0583	+	523777	523883	gtg	106	agagaattatccgtaggtgacaaactttttaatacttgggtatctgtcatggataccccggtaataaataagtgaattaccgtaaccaacaagttggggtaccact
cg0587	+	526175	526375	gtg	200	tggccgttaccctgcgaatgtccacagggtagctggtagtttgaaaatcaacgccgttgcccttaggattcagtaactggcacattttgtaatgcgctagatctgtgtgctcagtcttccaggctgcttatcacagtgaaagcaaaaccaattcgtggctgcgaaagtcgtagccaccacgaagtccaggaggacataca
cg0587	+	526224	526375	gtg	151	aacgccgttgcccttaggattcagtaactggcacattttgtaatgcgctagatctgtgtgctcagtcttccaggctgcttatcacagtgaaagcaaaaccaattcgtggctgcgaaagtcgtagccaccacgaagtccaggaggacataca
cg0587	+	526250	526375	gtg	125	actggcacattttgtaatgcgctagatctgtgtgctcagtcttccaggctgcttatcacagtgaaagcaaaaccaattcgtggctgcgaaagtcgtagccaccacgaagtccaggaggacataca
cg0588	+	528039	528039	atg	0
cg0591	-	531872	531790	atg	82	agcgttttagtttcagctagttttaaggactttcgatgtctcatacttttctttccccctcgatctttaggagtcacgcgat
cg0593	+	532677	533071	gtg	394	gctgctttaacacggcgtgaattaaccatgccagttggtaaggcaaacatgacaccttcaattggagtcgaggcgcatgaaaatgcacttcaacttcagggggtatccactgaagccgggtgactggtgaaggcggaaccggagaaggggcatggcaaataaacagcggcagttacgttagggcctagatcacgcattttggtcccttccgatttccctgacttcattgttgggttcatcgtggagcgttttatttgtacagcgcccgtgatccaatgtcagaagcatttgacaggtcaggttaaacactggcgttgcgcccgagccccaagcccggacaacgttatagagaaagaatgaagcgaattcccaccgcttttccaaaatggaagat
cg0593	+	532680	533071	gtg	391	gctttaacacggcgtgaattaaccatgccagttggtaaggcaaacatgacaccttcaattggagtcgaggcgcatgaaaatgcacttcaacttcagggggtatccactgaagccgggtgactggtgaaggcggaaccggagaaggggcatggcaaataaacagcggcagttacgttagggcctagatcacgcattttggtcccttccgatttccctgacttcattgttgggttcatcgtggagcgttttatttgtacagcgcccgtgatccaatgtcagaagcatttgacaggtcaggttaaacactggcgttgcgcccgagccccaagcccggacaacgttatagagaaagaatgaagcgaattcccaccgcttttccaaaatggaagat
cg0594	+	533286	533436	atg	150	gcacttcgagatgcgcactcacaagcgcctgatcgacatcctcgacccgacgccgaagactgttgatgcccttatgcgcatcgaccttccggccagcgtcgacgtgaacattcagtgatcgacggaatttttggcagcggagaataaata
cg0602	+	536925	537327	atg	402	acagtccatcgctgagcagctgaccaaccgcgtggcattccgtcgcgcaatgcgcaaggctatccagtctgcaatgcgtcagccacaggttaagggcatcaaggtcgtgtgctccggtcgtctcggcggtgccgagatgtcccgcaccgagcgctaccacgaaggtcgcgttccactgcacacccttcgcgcagaaatcgattacggcacctacgaggctcacaccactttcggacgcatcggcgtcaaggtgtggatctacaagggtgacgtcgttggtggacgtcgcgagagcgagatcaatgcacccgcagagcgtcgcggccgcggcgaccgcaacgcacgtccgcgtcgtggtggccagcgtcgtcagcgtgctgagcagaagcaggagggcta…
cg0607	-	539461	539412	atg	49	agcttgttttcccagcataagtagtcgcctagtttaggaggtacatggc
cg0607	-	539482	539412	atg	70	gtgattcgcgatatattaatcagcttgttttcccagcataagtagtcgcctagtttaggaggtacatggc
cg0608	+	539554	539740	gtg	186	gttgtctgtgtaggtcggactcgcggtgcttttccgagtcgcgtttccgagacccctcgacgaggccgtaaaacgccaagcgttcgttgcccacattcgtggagtatgtagacatctgtagtacaaagaccacgcgtgtttgggacggaaatccagcacgcattaatccaggtcaggagaccagta
cg0608	+	539557	539740	gtg	183	gtctgtgtaggtcggactcgcggtgcttttccgagtcgcgtttccgagacccctcgacgaggccgtaaaacgccaagcgttcgttgcccacattcgtggagtatgtagacatctgtagtacaaagaccacgcgtgtttgggacggaaatccagcacgcattaatccaggtcaggagaccagta
cg0612	-	542895	542895	atg	0
cg0618	-	547041	547041	atg	0
cg0625	-	554361	554128	atg	233	accatccgttctttttcaggggaatttcggtgagaacccgaagctgacccgcaacccgtattatgcaatcgctttcaccaggtattgcattaagccggatcaccctgaataagaaatgagtggctccaaaccgtcgaggattacggttctgaagcccgtattgaagcgcagtaatgtgtgccttaaagcggggtcagaacatttctccaattccattttaaggacatgttttc
cg0628	+	555104	555339	atg	235	ggactttgcaccagaaaactctatagagcacaacggtgttttaaagatccatgtaaacgtaaacacctactttgttgtaggccccccgccatgaatggcgatccgtgtgggaaatggtagcgagcaaaccgactattgagttcggtgagcgttgagtggccagaaaacacacggttaacgtccaaggtgggaagggaaccccaacgagaaaggcatcaggtcgtctctaatgaca
cg0646	-	569164	569077	atg	87	atacgtcgttacactggccgatttgatacctttcaaaacttttacccttcatcggagtgccaggggaacttagaggagcattaaata
cg0646	-	569208	569077	atg	131	actgggtctgtgtcgcatcaaagatttggcgataggcttgaacaatacgtcgttacactggccgatttgatacctttcaaaacttttacccttcatcggagtgccaggggaacttagaggagcattaaata
cg0647	+	569338	569454	gtg	116	gtcaatcgtgtccgatttgtaatcggaccaggatctaaagaacacatctcccggtaccttttagtcactattgtgaaaatatgtgggtttaagtgctgaggaggccaggaggataa
cg0647	+	569418	569454	gtg	36	atgtgggtttaagtgctgaggaggccaggaggataa
cg0648	+	570638	570776	atg	138	aggtgttgacgccggttcggccggagcaactccattcggcggaaccgcaatcttgattcttgtatctgttgcactgaccacagtgaagcagattgagagccagctcctgcaaagcaactacgaaggacttctaaaata
cg0650	+	572430	572432	atg	2	gt
cg0650	+	572432	572432	atg	0
cg0651	+	573318	573409	atg	91	atggtgtgcgtacatcttgagtgacgcaaccattttgaagtggaaaaacttaaggcctcccgcaggggagtgttctggaaaagcggaggat
cg0651	+	573320	573409	atg	89	ggtgtgcgtacatcttgagtgacgcaaccattttgaagtggaaaaacttaaggcctcccgcaggggagtgttctggaaaagcggaggat
cg0651	+	573366	573409	atg	43	cttaaggcctcccgcaggggagtgttctggaaaagcggaggat
cg0656	+	576167	576412	atg	245	gcgcgctgagtccgatttgctggatatccgcaacttcggacagaagtcgatcaacgaggtaaagatcaagcttgctggcctgggtctgaccctgaaggatgctcctgaagacttcgatccttcaactcttgaaggttatgacgccgaaactggtggctacatcgatgtcgaggcggaagattccgagtaagtcgcatggtccaattcatgggccgcgctaaatcaacgtacaaggagtacatcta
cg0656	+	576200	576412	atg	212	cttcggacagaagtcgatcaacgaggtaaagatcaagcttgctggcctgggtctgaccctgaaggatgctcctgaagacttcgatccttcaactcttgaaggttatgacgccgaaactggtggctacatcgatgtcgaggcggaagattccgagtaagtcgcatggtccaattcatgggccgcgctaaatcaacgtacaaggagtacatcta
cg0658	+	577950	578193	atg	243	gtatctttcagtcatttatgtctgataagcaggcgcgtgcgccacacaattggcacaatcacaagaaagtgaagtgggaacctagatgctgacgacactatggattgcggtgttggtatttaccgttccaggattggtcgtctcgtgggtttctggccttaaagtgccctggctatcgcagcctccatcccagccaccttcggtatttacggcctgtccgcctggttgctgggcttgtgggag
cg0660	-	581222	581222	atg	0
cg0662	+	582683	582685	atg	2	ac
cg0662	+	582685	582685	atg	0
cg0664	+	585690	585824	atg	134	aattagcgactgtcccatttcccacctgcttttgcggatttcaacactttcaggatgcatctgtaactatgcccatgccacaccccatgtttatcgatgtctccttcccacccgcggagacctgtagttaaccc
cg0673	+	594795	594940	gtg	145	ctttgtgtgtggagtcaaacctcccctttaaggggtgcgcttggacagcaggacaaattcgggtcaccaccggccgccgaatttagcttccttccgaacatattcctggctggcagttctagaccgactaattcaaggagtcatt
cg0673	+	594799	594940	gtg	141	gtgtgtggagtcaaacctcccctttaaggggtgcgcttggacagcaggacaaattcgggtcaccaccggccgccgaatttagcttccttccgaacatattcctggctggcagttctagaccgactaattcaaggagtcatt
cg0675	+	596110	596110	atg	0
cg0680	-	600877	600877	gtg	0
cg0680	-	600879	600877	gtg	2	ac
cg0681	+	600972	600972	atg	0
cg0682	+	601968	602081	atg	113	gacgcaactgattttgcggagcgtttagacaccattaactatgaggtagtgtgccgaccaaccggccgaactgtccgcgcatatgtttaagtgaatacgtttaaggagcagca
cg0683	+	602505	602812	gtg	307	gagagaccgctgtgcaggaagacccggaatctgaggctcgaattttccattgggaatggcgcgaaggccgctgagaaagttttccacgctaaaatagtgtgattctgtccgaatctgttgttttagttttgaaactgcgggatcatggaaagtagtgaaaagtgaattttagttctgtgctttctctgccctttaagtgaaccttttgttggatcttgcattgaaaaaatgaaaacctcgtcgggaatgcaacttgggatcacgtctcgggcaagaaacgtccttaaaaaaaggggagtgattgtga
cg0683	+	602507	602812	gtg	305	gagaccgctgtgcaggaagacccggaatctgaggctcgaattttccattgggaatggcgcgaaggccgctgagaaagttttccacgctaaaatagtgtgattctgtccgaatctgttgttttagttttgaaactgcgggatcatggaaagtagtgaaaagtgaattttagttctgtgctttctctgccctttaagtgaaccttttgttggatcttgcattgaaaaaatgaaaacctcgtcgggaatgcaacttgggatcacgtctcgggcaagaaacgtccttaaaaaaaggggagtgattgtga
cg0683	+	602658	602812	gtg	154	agtgaaaagtgaattttagttctgtgctttctctgccctttaagtgaaccttttgttggatcttgcattgaaaaaatgaaaacctcgtcgggaatgcaacttgggatcacgtctcgggcaagaaacgtccttaaaaaaaggggagtgattgtga
cg0684	+	604471	604471	atg	0
cg0688	+	607833	607959	atg	126	atgattgcagcgttggcggctcaaagaatccacgaaggtgcccaagaatcaccaatttcggtcggaactgatccttctttgtccgttgagaccccacaggtgttttaaacatttagtattagttcc
cg0688	+	607959	607959	atg	0
cg0690	+	610254	610349	gtg	95	aggttgtttgacacacagttgttcacccgcgacgacggctgtgctggaaacccacaaccggcacacacaaaatttttctcatggagggattcatc
cg0696	+	614502	614617	ttg	115	aaacccgtgaggccaaaatccaactgggtgaattacccctgcataaatgcatgagggctttatacttgtcttattattaaacttttagggttttgatgcaggaaggtgcgagaac
cg0696	+	614574	614617	ttg	43	attattaaacttttagggttttgatgcaggaaggtgcgagaac
cg0697	+	615025	615183	atg	158	gaaaaggcacgcgacattcttatcttgagagttatcgttggtctttccgcagaagaaactgcagagatggtgggcagcaccccaggtgctgtacgagttgcccaacacagggcactcacgacacttcgaagcacacttgagcagcaggagaacaagta
cg0698	-	616641	616641	gtg	0
cg0699	+	616719	616797	atg	78	gcagcggttatccgatttaaggacaagctactaaagtttagataattgtggacacactatgaggaggaactgtcgcac
cg0699	+	616737	616797	atg	60	aaggacaagctactaaagtttagataattgtggacacactatgaggaggaactgtcgcac
cg0699	+	616760	616797	atg	37	ataattgtggacacactatgaggaggaactgtcgcac
cg0699	+	616762	616797	atg	35	aattgtggacacactatgaggaggaactgtcgcac
cg0699	+	616766	616797	atg	31	gtggacacactatgaggaggaactgtcgcac
cg0700	+	618403	618434	atg	31	gtatacgaccatttaagggaggcccgtcaca
cg0702	+	620523	620547	gtg	24	atactgaacaattttggaggtgtc
cg0702	+	620525	620547	gtg	22	actgaacaattttggaggtgtc
cg0703	+	621465	621465	gtg	0
cg0704	+	623139	623178	atg	39	gattctattattgccaaatcagaaagcaggagagacccg
cg0706	-	625096	625096	atg	0
cg0707	+	625117	625213	atg	96	gaggctgataagtgaatgggggaaagccctgaaaaggtggcgttcagggtcttccctgatggtttggtgtcgcaggggcatgacatgatcgaagat
cg0707	+	625213	625213	atg	0
cg0709	+	626446	626446	atg	0
cg0711	-	627971	627971	atg	0
cg0713	+	629224	629224	atg	0
cg0715	-	632247	632247	atg	0
cg0716	+	632410	632410	atg	0
cg0723	-	641007	640893	atg	114	gtaggcacattatttttatggacccaaattcacactttctgtacttcatcaaaataaagcgccatatacaacgattgggaatttttgcgagataactggccgtgtgatactcga
cg0725	+	641094	641094	atg	0
cg0727	+	642498	642498	atg	0
cg0730	+	645129	645487	atg	358	atgtgacggctttgacttccatctcagagactattttcggcagtatttcaagcggattaccggtacgtcgtagtaaaggtactccgtaaaaagaaagatcttgggctaaagcattaaggctttgttctcgccaccatcgtgctgcggccccaatgctgcgattgatcgtttcatcaatgaagagtccaataacggggccatgatcagcagcccattttaaggcagcattatcacttagtcggaggtcatcgcggaaccatagaagggtgggagagcgttgtggatcattcatagctaatgagtttaaaataaacacccttgcgtttgcattcattcaaccgtggagaaagccagattt
cg0728	-	645420	645420	atg	0
cg0730	+	645445	645487	atg	42	ccttgcgtttgcattcattcaaccgtggagaaagccagattt
cg0736	-	651701	651654	gtg	47	cttccagcttttgtcccccgacttttgtacgaatcgaggacaccgtc
cg0737	-	652811	652749	atg	62	acttgaatgaccatttcatgatccattcacaaaaactttcccaaacaaggacgtatttgaaa
cg0739	+	656095	656095	atg	0
cg0741	+	658008	658008	atg	0
cg0745	+	659616	659616	atg	0
cg0748	+	660967	661004	gtg	37	aggttaacctgattcgattagaaaacggagatttgtc
cg0748	+	660969	661004	gtg	35	gttaacctgattcgattagaaaacggagatttgtc
cg0749	-	662581	662581	atg	0
cg0750	+	662627	662627	gtg	0
cg0752	-	665345	665222	atg	123	gcaaagagttttgctcttgtgtttgaagccttgtcattttctacatgtgcatccgctttgactaccgcccttttccgcccagtccttttagaaaccagcaacacagaaagcaagtgatcattt
cg0753	-	666549	666549	gtg	0
cg0753	-	666552	666549	gtg	3	gtt
cg0754	-	667813	667774	atg	39	agttttagtcttgtccacccagaacaggcggttattttc
cg0755	-	669270	669231	atg	39	gagaagaatttcctaataaaaactcttaaggacctccaa
cg0756	+	669435	669663	gtg	228	aaatcatctctcaatgttacttttccattgttaagaattaacaactctcggtgatttgtcgcatacccagctgtcaaagatccgatcatcggcatacagaaacacccatctggccgaactttcctttttctgcatgcatttctgcacacagtttctgcccgctgtttctgcccgctgtttctacgcatagtggctttgaaacgacccgaagagaaaacagtaaagatc
cg0756	+	669437	669663	gtg	226	atcatctctcaatgttacttttccattgttaagaattaacaactctcggtgatttgtcgcatacccagctgtcaaagatccgatcatcggcatacagaaacacccatctggccgaactttcctttttctgcatgcatttctgcacacagtttctgcccgctgtttctgcccgctgtttctacgcatagtggctttgaaacgacccgaagagaaaacagtaaagatc
cg0756	+	669447	669663	gtg	216	aatgttacttttccattgttaagaattaacaactctcggtgatttgtcgcatacccagctgtcaaagatccgatcatcggcatacagaaacacccatctggccgaactttcctttttctgcatgcatttctgcacacagtttctgcccgctgtttctgcccgctgtttctacgcatagtggctttgaaacgacccgaagagaaaacagtaaagatc
cg0756	+	669464	669663	gtg	199	gttaagaattaacaactctcggtgatttgtcgcatacccagctgtcaaagatccgatcatcggcatacagaaacacccatctggccgaactttcctttttctgcatgcatttctgcacacagtttctgcccgctgtttctgcccgctgtttctacgcatagtggctttgaaacgacccgaagagaaaacagtaaagatc
cg0764	-	678410	678410	atg	0
cg0765	-	679221	679221	atg	0
cg0766	-	681548	681517	atg	31	gaacaaaagagcccatcaaccaaggagactc
cg0771	-	686450	686398	atg	52	agcctaacctaagttattccgttgttgttcgagaaagagagagaaacttttc
cg0772	+	686582	686582	atg	0
cg0773	+	687908	687908	atg	0
cg0775	+	689547	689620	atg	73	aaggtcagatcagaaaacttcaatgaggatgtatcaacttttctcaagctgatacgaaaagtaaggattgtac
cg0778	-	693231	693195	ttg	36	gtaaacaagtcataacaattttcattaagggtcgtt
cg0779	+	693355	693355	atg	0
cg0780	+	694467	694501	atg	34	attaatacttctttaagggtcggaggattttcgt
cg0781	+	695645	695645	atg	0
cg0782	-	697857	697857	atg	0
cg0783	-	699468	699468	atg	0
cg0783	-	699471	699468	atg	3	agc
cg0786	+	700754	700754	atg	0
cg0787	+	701469	701471	gtg	2	at
cg0787	+	701471	701471	gtg	0
cg0788	-	703483	703446	atg	37	aatagtgatcccacgaaaacaaaggatcggggtgttc
cg0789	+	703496	703551	gtg	55	accgcgctgcaggttttcctgatacgcctgcggacaaaacagaaaggtatttcac
cg0790	+	704568	704878	atg	310	gtcccaggatcaatggcccggttgggttgctggccggggcacggacccaagcaagacctccatcaaagtgacctggttgtggatgagcgagccatcggagttggcgtcaggctctttggctcccttgtgcagcagtacagtagccgatctgaagctttcttaaattcctaatgggggtagtgtgtagggctggctctaaattgctgacacgtcacccaggctaattcagcagtaatcatttagacttggaaccgcttaccagtggtttcaacaatgcattcacccagctcacacgtgtggaggtgcctta
cg0790	+	704821	704878	atg	57	gcttaccagtggtttcaacaatgcattcacccagctcacacgtgtggaggtgcctta
cg0791	+	706626	706684	gtg	58	ggacgcagtgactgctatcacccttggcggtctcttgttgaaaggaataattactcta
cg0791	+	706628	706684	gtg	56	acgcagtgactgctatcacccttggcggtctcttgttgaaaggaataattactcta
cg0791	+	706630	706684	gtg	54	gcagtgactgctatcacccttggcggtctcttgttgaaaggaataattactcta
cg0792	+	710312	710312	atg	0
cg0793	+	711240	711266	atg	26	gacaaggcaatgacacaaggagacaa
cg0796	+	714175	714211	atg	36	aaggaaacagtgcacaaataaatctcaaggagcccc
cg0800	-	719563	719482	atg	81	aattgtgtcgtgtggatttgaaggtttttgtaaatctagttaaatcatgaggtcataagcttttcgggaggttgtcaaagg
cg0802	-	721884	721825	gtg	59	attggtcaggcaactatgtgtctacccactgagtcatcaatttaaatcaggagttatta
cg0802	-	722007	721825	gtg	182	atcccctttttgcctgaacataagccatatttcctgcctaaaacagaagaattcccccagaatatgagtaagtcctcatatctggttgagttcttcggggttgagtgtgcaagaatattcactattggtcaggcaactatgtgtctacccactgagtcatcaatttaaatcaggagttatta
cg0802	-	722067	721825	gtg	242	atgccgatcgaaactggcgaaaacaccaaaaataacgtttcggtgtcatagaataggcgtatcccctttttgcctgaacataagccatatttcctgcctaaaacagaagaattcccccagaatatgagtaagtcctcatatctggttgagttcttcggggttgagtgtgcaagaatattcactattggtcaggcaactatgtgtctacccactgagtcatcaatttaaatcaggagttatta
cg0803	-	722976	722922	atg	54	agtatttaattttcacccatttatgcactcgtttatggaaggcagcgaccccac
cg0806	+	723073	723250	atg	177	gtcaacgtgaaaatgcccggcgctcaagctcacattcaagcgcttcgaggtttcagggtttcccacgttgaacatagaaaacgtgtctaaaaattcagtttttattgctgctgatcacctcttgaagaactcaacccaaaagtgcttcaagttatgagaaagtgaaatccaacaccc
cg0807	-	724811	724811	atg	0
cg0811	-	729825	729825	atg	0
cg0811	-	729988	729825	atg	163	agcgaaacgattagtcccttgttagggggattaaccctcgaagtgggtcgtattttggcgtttgtatgttcacacaagaaccctgcacaacgccttcaaagtacgtcgaccacgaccaagcgcattattcactctcacccttcaggatttagactaagaaacc
cg0812	-	731797	731797	atg	0
cg0814	+	731966	731966	atg	0
cg0815	+	732785	732785	atg	0
cg0816	+	733294	733294	gtg	0
cg0817	+	734545	734545	atg	0
cg0819	+	736457	736457	atg	0
cg0820	+	736842	736875	gtg	33	gatacgtaactttcgcgcttaaggagaatttca
cg0822	+	737642	737886	atg	244	gtgaccagtggctttcatgcctggcgcacctatttatgggcttggcatttagggattcccatcaaggtggtcactgctcgtacaccttcagctgagcgcctagggatggcgatgagagagtgttttgcactgccgcattcaacacttcgagtgctgtggcgaaaaatccgaactccaaagaactagcctaagaactagccccatgagctatccctcaaaaaattactgatagtgaggttttcgc
cg0823	-	740043	740002	atg	41	gtgcacaacgtgctgacactttacagactggttttcaacta
cg0825	-	742651	742489	atg	162	agtgacacggggtgcaaaagcactttaaaaaagctttcgctgagattacacccgtcgaacctgatccagttagtactggcgaagggactgtcgcattggacccatcctcccaagggataggtccctctgcccttcgccccaacccaagaagggcgttttttc
cg0826	+	742845	742870	atg	25	aatctgtaatcctctaaggagcgcg
cg0828	-	743854	743854	atg	0
cg0829	+	743882	743882	atg	0
cg0830	-	744525	744525	atg	0
cg0833	-	746998	746971	atg	27	aattgaacttgtgtgaaaggagtccgg
cg0834	-	748393	748366	atg	27	atctgttgttaagaaaggtgacttcct
cg0835	-	749499	749499	atg	0
cg4013	-	749807	749674	atg	133	gagtgattcactgctgtgcccaaggaacgtggcgatgccattgtcgggatcttcattcagttcgttttgggtgagcagaacggtccagtggtgaaggctttcgggatcgacaagaaggaggagcactccgccg
cg0839	-	758914	758868	gtg	46	aaacttaattatttgatccgattcttccgttcaaaggcctcattcc
cg0839	-	758916	758868	gtg	48	agaaacttaattatttgatccgattcttccgttcaaaggcctcattcc
cg0840	-	759753	759753	atg	0
cg0841	-	762306	762269	atg	37	aaagaaaattcttctcaattctaagggtgaatatcca
cg0845	-	778508	778508	atg	0
cg0848	+	780487	780487	gtg	0
cg0849	+	781447	781559	atg	112	acattaattttctgaaatggatttgctgcggccccggaattacccttttcgcggccgtcatcaaatttgtacccccttaaagacaccctaaacacgagtgaaataggaacac
cg0850	+	782757	783037	atg	280	gagtgctgatcttgtggcagaatctgtctaattaagattaatgacacaatatgtagtacccccggaaaatgcccccgcgagagggcttttgtgactggtgtgaatattgtgaattaaccggcggaagtttggctgattttttctgtaacggttgacggcgatgtaccagcacgtgtgtaatcgcttgggagaaggaaaaattttccaaacctgctcggggaccaacatccccgatgagaacagacttaaagtagctttgaaagtgagaggggggcgagta
cg0850	+	782945	783037	atg	92	gagaaggaaaaattttccaaacctgctcggggaccaacatccccgatgagaacagacttaaagtagctttgaaagtgagaggggggcgagta
cg0852	-	784090	784090	atg	0
cg0853	+	784185	784185	gtg	0
cg0854	+	784625	784657	atg	32	gttattttgttccctaaccccttcgaggattt
cg0855	+	786080	786108	gtg	28	caaagtcaaggaaaggacttcaatcccc
cg0858	-	789479	789425	atg	54	gacttgttattttccagttttcagacaactactgcacttcggaggtgaaccacg
cg0860	+	790082	790133	atg	51	gttaaaaaagttttcctaattttcattttcttaaaaggagctcgccaggac
cg0862	+	792179	792205	atg	26	aatcccaattagcaggaaggattctc
cg0865	+	794436	794481	gtg	45	gatcccgttgatcgctccagagacaccgtgggaaggggagcagca
cg0867	+	796699	796921	gtg	222	aactatttccgcatctgcaaacgttcttcgcgcagcgggtgtgcaggtcagaggagctttaacttattgccaagcgtgatcttggatataaaaggggcccctattggcaatgtggttatgaccagaagtagtataagaagtgaagttgatcgcgtcatcgtagtacgagtaattccactcacacatcaatgcggtgaccacaattgggaggagaagtagcac
cg0867	+	796837	796921	gtg	84	agtgaagttgatcgcgtcatcgtagtacgagtaattccactcacacatcaatgcggtgaccacaattgggaggagaagtagcac
cg0867	+	796840	796921	gtg	81	gaagttgatcgcgtcatcgtagtacgagtaattccactcacacatcaatgcggtgaccacaattgggaggagaagtagcac
cg0867	+	796843	796921	gtg	78	gttgatcgcgtcatcgtagtacgagtaattccactcacacatcaatgcggtgaccacaattgggaggagaagtagcac
cg0868	+	797640	797723	gtg	83	gaaccgtgcgtagttttaggaacagtgcgtacaatataggttcgttatcatttccgtatcgctatttataaggacgactgctc
cg0868	+	797681	797723	gtg	42	tcgttatcatttccgtatcgctatttataaggacgactgctc
cg0868	+	797697	797723	gtg	26	atcgctatttataaggacgactgctc
cg0870	+	800710	800757	atg	47	acagactacgactattatgtcacgaagaaaccaaagaaagggaaata
cg0871	+	800792	801170	ttg	378	agacggaaccgatgaggaccagcgtcgctggcgcaacctgctcgccgcagcaaagaaaaatggcgtcggaaccgtgatcctcagcaacgatccaggtgggctcggcgcagcgccgatccgggaactcgaaacaaacggggtagtcgataaggtgctgctgtcgggagaacttggcgtcgaaaagccagaggaagcagctttccaggccgccgcagacgccatcgacctgcccatgcgtgactgcgtgcttgtcgacgactcgatcctcaacgtgcgcggcgccgtcgaagccggactcgtaggcgtctactaccagcaatttgaccgtgcagtcgtcgaaatcgtcggactgttcgggctagaaggagaattctaatc
cg0873	-	803943	803943	gtg	0
cg0874	+	803963	803963	atg	0
cg0876	+	805788	805881	atg	93	aagcaacagctcacgtggctttacagctacccccgaaaggtctgttttttatcggaagtagaatagtcaacacgcattttcgaaaggggccac
cg0876	+	805792	805881	atg	89	aacagctcacgtggctttacagctacccccgaaaggtctgttttttatcggaagtagaatagtcaacacgcattttcgaaaggggccac
cg0876	+	805857	805881	atg	24	acacgcattttcgaaaggggccac
cg0876	+	805859	805881	atg	22	acgcattttcgaaaggggccac
cg0877	+	806328	806504	atg	176	gtagaagatctcgcatacaaagaaatcgccgagatcatggacgttccactcggaactgtgatgtcccgactccatcgtggaagaaaacagctccgaggaatgttaaaggaagtagcgaaggaacaaggcattggtcttgaacatcccgacatgaagaaaaattcggaggcataacg
cg0877	+	806441	806504	atg	63	agcgaaggaacaaggcattggtcttgaacatcccgacatgaagaaaaattcggaggcataacg
cg4014	-	806926	806893	atg	33	agttgatcaacatttgaactaaaaggaggactc
cg0878	-	807467	807265	atg	202	gtaccaaaaagaactcagaaaaaactgattcttaacaccggtgcagcgcaagatgaaccccaggtaaacggcaggacgcaaagagcgtccgtatttatcgatcgcgggttgtgaaatccactcttcaggccactagatggtctccttcctgcgcgcccggaccagtgacaacaacaggcttttacgaaaaggagttatcgaa
cg0879	+	807797	807797	gtg	0
cg0881	-	810690	810690	gtg	0
cg0882	+	810711	810759	atg	48	acggttacaatagggtcattccaatacaacgattcttttaggagagct
cg0882	+	810728	810759	atg	31	attccaatacaacgattcttttaggagagct
cg0885	+	812643	812643	atg	0
cg0892	-	825577	825577	atg	0
cg0893	+	825663	825663	gtg	0
cg0895	-	828015	827990	atg	25	aagtagttcacaaaaggaaaaaatt
cg0895	-	828070	827990	atg	80	acgtgattatgcgtttctcccccactctacggtttaatcacctataaaggccaacaagtagttcacaaaaggaaaaaatt
cg0898	+	832548	832548	atg	0
cg0901	+	835005	835045	atg	40	attgcccttttgctgttatgaaagtgaactaaagatatct
cg0905	+	838751	838785	atg	34	attcacatcaactagtaacgaaagggttatgtga
cg0906	+	839921	840398	atg	477	agcaatagagtattttgagaacggattgtcaaattctcgtgtagaggcgaattcacttaacgccaagaaagattcgattcaatgtcaatcgcaatccgctaacattcatgtgagaacgaagagtgacggagtcgggattagggttccaaagattgggtttaaggctaggatggattgcgaccttcctggaactgtctcagatgtagtggggtatggatggatttactacgactattggggacgatgggctcaagcagcatatgcacaacaattcttcggtaataggaattctgttgtgcaaaccaatttagaggcgggttgcagcggggagaagaatacattattttggggtacttcatattttcaggtgacttatgaaggtcagccgtatttcggtca…
cg0906	+	840099	840398	atg	299	gaccttcctggaactgtctcagatgtagtggggtatggatggatttactacgactattggggacgatgggctcaagcagcatatgcacaacaattcttcggtaataggaattctgttgtgcaaaccaatttagaggcgggttgcagcggggagaagaatacattattttggggtacttcatattttcaggtgacttatgaaggtcagccgtatttcggtcagtcagcaactaactacgcttatcttccgtgtacgatagaccgtagttaacataaggaatggaataggagaattgcggc
cg0906	+	840363	840398	atg	35	agttaacataaggaatggaataggagaattgcggc
cg0909	-	842623	842077	atg	546	atgcctctcgaaaataattcgaatcttcaaaagattgaaggttacgtctcaaaaatcaccaaaaaaacggcaacaaagtcactaacgattccttaagttctggggcgtgcgacaccaaaatggaacgctggaagagctagtaaaagaaccgcgtctagttaaaagcccatcaaaactcaattcatttgcgacttcagtaataggtgacgtcactaaatcaattaacctaaaagggcgtcaatcacctgtttgaagtagtgattcctagatctataaataactggaaagaacgcagagctgaaaaaaagacgcacagaagctacacacatagctacatcgtcagcaccaaagccggaacaagaactacagcaaccgacgacactcaacgagcgcgacctc…
cg0910	-	843769	843769	atg	0
cg0911	-	844642	844642	atg	0
cg0913	+	844727	844730	atg	3	atc
cg0913	+	844730	844730	atg	0
cg0914	+	845968	845968	gtg	0
cg0916	+	847607	847610	atg	3	act
cg4001	+	848594	848597	gtg	3	ccg
cg0922	-	851751	851714	atg	37	aatctttttcaatctaaagtcaggatattcacagccc
cg0923	-	852505	852469	gtg	36	cagtcaacaaacgttttcccacccggaggtctcccc
cg0924	+	852741	852821	atg	80	aggtaacctaacctcactaaaactctgggaatactctggcagttttggtggattatttttatagactttcaaaggacgac
cg0931	+	863063	863063	atg	0
cg0933	-	866565	866537	gtg	28	gtttaaacctcgttaggagaagcatttc
cg0935	+	868811	868854	atg	43	gttgaggtgacttttgttcccagagtttgaaagaatgtatgac
cg0935	+	868852	868854	atg	2	ac
cg0935	+	868854	868854	atg	0
cg0936	-	869856	869852	atg	4	tttc
cg0936	-	870047	869852	atg	195	ctttaaaccacaaactcccgcattcatgtgggccatattgcagacagggacggggaaaccacccaccatcttttcacaaaagaaggcatggaggccaactccttggggtgaagccagacatccactggcagagcaactcctccgctctaacccgacagctaacctcgacggcgacaaatgagaggaaaacttttc
cg0936	-	870136	869852	atg	284	aggcaccgcaacagttcatctgcaagtccggctcatcgccaaaccctgtctggggtcggaagttgaacaacctccttggtgcaacagaactttaaaccacaaactcccgcattcatgtgggccatattgcagacagggacggggaaaccacccaccatcttttcacaaaagaaggcatggaggccaactccttggggtgaagccagacatccactggcagagcaactcctccgctctaacccgacagctaacctcgacggcgacaaatgagaggaaaacttttc
cg0938	+	870341	870409	gtg	68	cttctggtcaaaaatagttgatcaatttgaatcagcatatgaattaggaatgaaagtggtgaggacaa
cg0939	-	871374	871374	atg	0
cg0940	-	872162	872162	gtg	0
cg0941	-	872941	872890	gtg	51	aaaatgcactttcaccagctttttcgattccggaaggtctaactacacgtc
cg0944	+	873115	873224	atg	109	gcgctaaaggtttcagctaaaagaagaatccttgctagtggaatcagctgagttttccacgagttttccagctttctcacaacttgaatagaaattgaggtatccggca
cg0944	+	873117	873224	atg	107	gctaaaggtttcagctaaaagaagaatccttgctagtggaatcagctgagttttccacgagttttccagctttctcacaacttgaatagaaattgaggtatccggca
cg0947	-	877384	877354	atg	30	gatcacttaacccagctagaaggagtcaac
cg0948	-	878643	878583	atg	60	gtcagatcgttaacgatccctggcccttttacttccaagcgcagaaagttgcccgaagac
cg0949	+	879188	879309	atg	121	ggaccagattgggaaagaaatgtgtcgagtaacaaaaactgacatgcgcttggcgcatcccagttggtaagaataaacgggactacttccgtaatccggaagagtttttttccgaacaaat
cg0950	+	880682	880747	atg	65	gggatggtttcggccgtttttgcatgaaaccaaaaaatacgattttcaaggagcatgtacagcac
cg0950	+	880684	880747	atg	63	gatggtttcggccgtttttgcatgaaaccaaaaaatacgattttcaaggagcatgtacagcac
cg0951	-	882552	882552	atg	0
cg0952	+	882675	883118	gtg	443	gcgtaaaaaatgacggattatgcgtttcatctcacaaaactacttttgcctagacgtcccgaacatagcctaaaaccggacagaatggtgacgtgtgaagcccgttaactattgcactgttgtgtttgcaatctttgcaaaaggggtatttcggggtaaagagggggtagatcgggaacttttataaatgcaggtaaaacactacttttaagtttaagttaagatattggggggagtgagttttccaaatcgctatcgcattgcaatgtgagttaggtaacttcacattcacacgtttagctgtgatcgacaacatacttcgtggtcgtcggccagatgtggtgagaaacatataagttgctttattttaaagccggcattgcttagagagtggccgat…
cg0951	-	882729	882552	atg	177	gtctaggcaaaagtagttttgtgagatgaaacgcataatccgtcattttttacgcaatcgatagcctaaattgggcttagatcttccgcctctaaataggtatgcagagacattcgaattaattaacaaagccatttttcggccgtggagaagcgttttccgactatggtgtggggc
cg0952	+	882965	883118	gtg	153	acacgtttagctgtgatcgacaacatacttcgtggtcgtcggccagatgtggtgagaaacatataagttgctttattttaaagccggcattgcttagagagtggccgatcaccgactcccgctcgagggatatgaaagcgagataagtttcca
cg0954	+	885203	885203	gtg	0
cg0955	-	886903	886859	atg	44	gttactggtgggattaatacttatttttgggagaacttttggac
cg0957	+	887078	887143	gtg	65	acctacgcattcgtaagtggtcatgggtccaagaagcccattccaagacttaggagctttatttc
cg0957	+	887090	887143	gtg	53	gtaagtggtcatgggtccaagaagcccattccaagacttaggagctttatttc
cg0958	+	896147	896174	atg	27	ctaattaaatctactatcggagatctc
cg0958	+	896149	896174	atg	25	aattaaatctactatcggagatctc
cg0962	-	898615	898615	atg	0
cg0963	+	898867	898894	atg	27	aatacttcccgaccttaaggagcagaa
cg0964	-	899469	899434	atg	35	tccagcgctacatcaaggtttaaggagcaaacaac
cg0966	-	900702	900702	atg	0
cg0967	-	901479	901479	atg	0
cg0968	+	901514	901514	atg	0
cg0969	+	906086	906086	atg	0
cg0970	+	906860	906860	atg	0
cg0971	-	908017	907862	atg	155	atgccgcaaagatctgacgctgcttgtgtgatcgcgacgctgctgtttttggtgggttttgcggtgttgaattgggtgtttaatgtgcagtgggcgtgggggatgctcattgcgtatccgcttgtttcacatgcggtgatcgcgcggagtaaacg
cg0973	-	910877	910849	atg	28	gttatttaacgacaataaaggagttttc
cg0975	-	912628	912628	atg	0
cg0976	+	912696	912697	atg	1	a
cg0979	-	918368	918345	atg	23	atccaactcttgattggggaaca
cg0980	-	919239	919151	ttg	88	ggtagataacaagatggtctcaattaaacttcgatagcgtgatataagcttcgaaaagttttgtggcaagaatcggaagcaggcgaaa
cg0982	+	919398	919507	ttg	109	gatgagcaagaaaaatagttcgcagacacgacccggtcagatccgacgtcgccggccaaaaccgcaagcacctgcgcaaacgccacagaaggcagctcagcaatcaaag
cg0983	+	920837	920837	gtg	0
cg0984	+	921226	921438	atg	212	gtcaggttcgacagttcaccttgtcgatgctggtgtggataccggcccaattattgctcaacgagcagtgccggtagaagtgaatgatgatgaatccagcctgcatgaaagaatcaagcaggttgagcgtaaactcattgtagaagtcctgaacagcgtggaattttcgcgtcagggtggcgtacaactcaactggagaggctaaatccttc
cg0984	+	921347	921438	atg	91	gttgagcgtaaactcattgtagaagtcctgaacagcgtggaattttcgcgtcagggtggcgtacaactcaactggagaggctaaatccttc
cg0984	+	921368	921438	atg	70	gaagtcctgaacagcgtggaattttcgcgtcagggtggcgtacaactcaactggagaggctaaatccttc
cg0985	+	923065	923065	atg	0
cg0986	-	924532	924532	atg	0
cg0987	-	925484	925459	gtg	25	actagagaactggaaggaatcactc
cg0990	-	926566	926365	atg	201	tttcggcaagtctgtctcacactcgcaccgacgcacttcccgccgttggaaccccaacgtgcagcgtcgcaagttctatgtcccttccgagggacgcaccatcactctgaccgtttccaccaagggtctgaaggtcattgaccgcgacggcatcgaagccgttgttgctcagattcgcgcacgtggggagaagatctaaag
cg0991	-	926712	926604	atg	108	gttgtcgtaaatattcgttatcgccccgtcagctggcatgctcgcgccccggtcacccggtgcggcgcgtcttctaactgaatgtgggcggctaggagaaagtaagtt
cg0991	-	926715	926604	atg	111	gctgttgtcgtaaatattcgttatcgccccgtcagctggcatgctcgcgccccggtcacccggtgcggcgcgtcttctaactgaatgtgggcggctaggagaaagtaagtt
cg0991	-	926719	926604	atg	115	ccttgctgttgtcgtaaatattcgttatcgccccgtcagctggcatgctcgcgccccggtcacccggtgcggcgcgtcttctaactgaatgtgggcggctaggagaaagtaagtt
cg0993	-	928739	928712	atg	27	gtcatctagcctagtcacggaggaata
cg0994	+	928804	928944	atg	140	agttacagcgcaacaggtgtaaggtattggaggttcattgccaaatcatggtgatgcatacttaccgaacccaactcgggcacgatctggcatccgctggaaccgacctgaagtttcaatcctgagggaatcgagagtaa
cg0994	+	928836	928944	atg	108	gttcattgccaaatcatggtgatgcatacttaccgaacccaactcgggcacgatctggcatccgctggaaccgacctgaagtttcaatcctgagggaatcgagagtaa
cg0994	+	928840	928944	atg	104	attgccaaatcatggtgatgcatacttaccgaacccaactcgggcacgatctggcatccgctggaaccgacctgaagtttcaatcctgagggaatcgagagtaa
cg0996	+	929473	929518	atg	45	gtaactggcttctttatgcttaagaggtgttagcataagtgaaat
cg0996	+	929513	929518	atg	5	gaaat
cg0998	+	931796	931796	atg	0
cg0999	+	933116	933176	atg	60	gagtaggtttaaaagagttaatctgcatctaatcaagtagccaagtatgagtgaggaaca
cg0999	+	933131	933176	atg	45	agttaatctgcatctaatcaagtagccaagtatgagtgaggaaca
cg1001	-	934484	934444	atg	40	gtcgttcttactgtccacactatcgtcaggggtaacaacc
cg1003	-	935771	935771	atg	0
cg1004	+	935844	935844	atg	0
cg1005	+	936798	936820	gtg	22	ggttccgattaggaggtccgta
cg1007	+	938817	938851	gtg	34	agatttaaattttgcacccgtacgggaaggttag
cg1010	+	941039	941155	atg	116	gtgggattcagagcagcacgcaatgtgacggttgatgatgaattgaggagatcaaagtagcctcaactaagcgtcacgataagaacgaggggcaaggctgatgtactctgtcaacc
cg1010	+	941155	941155	atg	0
cg1012	+	942237	942237	atg	0
cg1014	-	945409	945409	gtg	0
cg1015	+	945457	945457	atg	0
cg1016	+	946465	946465	atg	0
cg1017	+	948113	948309	atg	196	acctcgagtaccgtgagcagcaacgcttcaacgcgcgccttgcccgtgaacgtcgtgttcacaatgaacaccgcaagcgtgaactggctgcaaagcgacgcagggagcgtaaggcgagtggcgcggggaagcgtcgataggcaatttttaacccctgatacccctttccggccgggcataaattaaggtggtacgc
cg1017	+	948134	948309	atg	175	aacgcttcaacgcgcgccttgcccgtgaacgtcgtgttcacaatgaacaccgcaagcgtgaactggctgcaaagcgacgcagggagcgtaaggcgagtggcgcggggaagcgtcgataggcaatttttaacccctgatacccctttccggccgggcataaattaaggtggtacgc
cg1017	+	948309	948309	atg	0
cg1018	+	950260	950260	atg	0
cg1022	+	955169	955442	ttg	273	atgtcgaatcgcacgtcatcttcaccgaagaattcaaagcaggagctgtgcaactcgtcgtatcctcagggcgctcggtcaaggaagtggccaccgagttgggtatcaaagaaggaacactgagcgcgtgggtaagaacctggagggccgagcatccagacgccggtgtggatgaaccaggcccagtcgaatgggcgaaatacaaggccctgcaggctgagaacgccgcgttgaaacgggaaaacgagttttggggaaaagccagcgccttct
cg1027	-	959068	958867	atg	201	gcgcgtatgcacatgcatacgcacacgcacactccttggacgccgtagcgagcttccgggcagacggtcgcagacgtcgtccccctggctcgtttccccgcccatcaaaaaatgaacgaccgcggactagctcggatcaaggcgacatcccctcagcatcatgacgcgcttgtgatgcaactgaatataggaagcttagag
cg1030	+	961213	961551	ttg	338	gtcagattcgtgttggtcgtgcgcccgtatggtgatttgagacagggtttaggagaattagttccatgtcgaatcgcacgtcatcttcaccgaagaattcaaagcaggagctgtgcaactcgtcgtatcctcagggcgctcggtcaaggaagtggccaccgagttgggtatcaaagaaggaacactgagcgcgtgggtaagaacctggagggccgagcatccagacgccggtgtggatgaaccaggcccagtcgaatgggcgaaatacaaggccctgcaggctgagaacgccgcgttgaaacgggaaaacgagttttggggaaaagccagcgccttct
cg1030	+	961278	961551	ttg	273	atgtcgaatcgcacgtcatcttcaccgaagaattcaaagcaggagctgtgcaactcgtcgtatcctcagggcgctcggtcaaggaagtggccaccgagttgggtatcaaagaaggaacactgagcgcgtgggtaagaacctggagggccgagcatccagacgccggtgtggatgaaccaggcccagtcgaatgggcgaaatacaaggccctgcaggctgagaacgccgcgttgaaacgggaaaacgagttttggggaaaagccagcgccttct
cg1032	+	962767	962767	atg	0
cg1035	+	964045	964279	atg	234	agtgctgatgtgacacgtgtgaaatgcagttatgtcacaaagcagttatgtcacaaagcagttatgtcacaaactatcgagttgcaacgccatcttcttgttgcccaacgaaacggatcttaactagaagagccaggtcttgtttatttcggctactgattcagtagctgcgctccgataggattcttagttttcagttcagtatctttgagccacggctagaatgtgaatcct
cg1035	+	964277	964279	atg	2	ct
cg1037	+	965252	965283	atg	31	gttaattcccccgagagcgaagaagttttac
cg1038	+	966444	966444	atg	0
cg1044	+	971499	971499	gtg	0
cg1045	+	971886	971888	atg	2	tt
cg1045	+	971888	971888	atg	0
cg1046	+	972334	972334	atg	0
cg1048	-	974535	974505	atg	30	caagacataatcggaaaggaatccaaacaa
cg1049	+	974609	974609	atg	0
cg1048	-	974650	974505	atg	145	accggtggaattctggacaaaagtgttcactacgttagacatgagaaccagtgtggcacatcacaggaaatcttcgcgggtgtttagacaacccggatgtgacagaatgggcgatcaagacataatcggaaaggaatccaaacaa
cg1051	-	977628	977628	atg	0
cg1052	+	977712	977756	atg	44	agtgcatgcccaaaataatgcataggaaaaaggaagagttaaca
cg1052	+	977715	977756	atg	41	gcatgcccaaaataatgcataggaaaaaggaagagttaaca
cg1053	-	979921	979848	gtg	73	aacgttgatgttgaaggtgagggtcttagtgaactacatgaggctcgcaccgaggaactgaaggaaaatgtag
cg1055	+	982463	982463	atg	0
cg1056	+	983017	983101	ttg	84	aagggtaatgtcgaaacatctaggcaacccgacttttatgtccctgcttgagttgaaaactgctgtcgatcaaaggtgccccaa
cg1059	+	984299	984570	atg	271	gtgagacacccataggctaggagagaatgggggagagtggcgctttgaggtgcctgccgttgtggataaccattttgaggtacgcgttacctgtggataactctctttgacctggaagattggagagatttagggaaggattgggcgtaactctagtgtgatcagcttttgaataagtgtttgaatatcacccttgcgttcgaaagtgtgagcgggtaaggtgggtgataacaacgcggggaatagatcaacgggaaagggggaagacacc
cg1059	+	984447	984570	atg	123	aactctagtgtgatcagcttttgaataagtgtttgaatatcacccttgcgttcgaaagtgtgagcgggtaaggtgggtgataacaacgcggggaatagatcaacgggaaagggggaagacacc
cg1059	+	984528	984570	atg	42	aacaacgcggggaatagatcaacgggaaagggggaagacacc
cg1060	-	987980	987980	atg	0
cg1067	-	993489	993489	gtg	0
cg1068	+	993528	993528	atg	0
cg1069	+	994563	994644	atg	81	gagtgctttcaactatccacgagagctgcccagtgataaaccccgggttaaccccacgcctaagtcagtgaaggacttttt
cg1070	+	996120	996120	atg	0
cg1071	-	996845	996845	gtg	0
cg1072	-	997771	997596	atg	175	gtctcggcgagggtcaagtacttctagtgctcaaccgttatcgacgcgatctagacttctaaagtgcacttttgtgcgctgcctgcgaagactcgaccaagacattcgagtcggtcgcgggcattttttattttcgcggccgagtgtccaccttcatccatgaggagaaatcact
cg1073	+	997831	997872	atg	41	gtcacattagccaaaaggcactttgaggaagtggaactcct
cg1075	-	1000062	999910	atg	152	gacgatgttccgccaggagcccttgccgtgtccggcggacgccaacgaaacatcgaaggctgggtgcaaaagaagcgccctggaaccgctgcagcacaagccgcagaagccgcccaaaacgtccacaaccaggaaggctaagcaggatcctc
cg1076	-	1001419	1001379	ttg	40	ataagtgccccgcaagaacttttaaggatttgagataatc
cg1076	-	1001421	1001379	ttg	42	gtataagtgccccgcaagaacttttaaggatttgagataatc
cg1080	+	1002760	1002796	atg	36	gtgtttatgaaaatttgtttgagggagtgaaggcgc
cg1080	+	1002762	1002796	atg	34	gtttatgaaaatttgtttgagggagtgaaggcgc
cg1085	-	1008405	1008335	atg	70	gaagcactactggtcaatgtattttggggctggccctctgaatacacctcacacaaaggaagtttggttc
cg1086	+	1008531	1008531	gtg	0
cg1087	+	1009703	1009729	atg	26	atcacagtaatagggaaggattaacc
cg1090	-	1015237	1015237	atg	0
cg1091	+	1015357	1015486	gtg	129	aggttaacaaaaagagttctcaaggtgaactcaagcgatcggtggaacatccactaacggggttaccaaaaatccttcgcggacactcccgaaggaacacttcttgcgagaaggaaaggaagaagcact
cg1092	-	1016313	1016235	atg	78	atatcgaattctctaccagctcgaggcatcatgactctccccacccctacacattccaccaaaggcagttcaggccgc
cg1094	-	1017322	1017322	atg	0
cg1095	+	1017398	1017539	atg	141	gaccctgaactccaagatgatggttggtatagacaagcctttgcagatggtttcttgcatggaaaacaactgagtacattttttcccgcatgggacgagtttgcatgggacgattccgctggtggcgaaccgggggtacta
cg1096	+	1017758	1018027	atg	269	gaaaattcgtgtatcaacaggattgaaggtacacagcaggtttatgaagaagaagtttatcaagtgaaatgtgatcgactcttcttaaattgtgaacaaaccgggcagtcttttgtatatcgcggtatttatgaaagaaatatatataagcctggtgctacagagccacttggtttgaggacattttttcctgtacacaatgagggaacgcatggttcaagtgatgtaaccccaacatggtttagtacagacattccaacattggactt
cg1098	+	1019886	1019886	atg	0
cg1104	-	1031753	1031753	gtg	0
cg1105	-	1033341	1033341	gtg	0
cg1106	+	1033399	1033442	atg	43	aattaatcaagtgcagatgaattgtttagaaaggctggagacc
cg1107	+	1033666	1033666	atg	0
cg1110	+	1035424	1035448	atg	24	atgagttcaggggttagaaaagca
cg1111	+	1036349	1036419	gtg	70	agacgtgattgaagacatttgatcacgtgaataattctagttagctcccaagttggcataggaggccaca
cg1112	+	1037783	1037786	atg	3	att
cg1112	+	1037786	1037786	atg	0
cg1113	+	1038362	1038364	atg	2	ac
cg1113	+	1038364	1038364	atg	0
cg1117	+	1041168	1041253	atg	85	gaggttcaatttgctaaacggcttgggtgagtgcaagcagaatttctgggcacagatgaattggcggaaaggaacgtagactgtc
cg1120	+	1042337	1042395	atg	58	gaagatatgaggttagcgtaacctacattgtgaaatttgcttgtagtgaggatgagat
cg1121	+	1043444	1043497	gtg	53	gatgcgttaacttgattgacgacgaaaaatcaattgaaaggatcggggactcc
cg1121	+	1043461	1043497	gtg	36	gacgacgaaaaatcaattgaaaggatcggggactcc
cg1123	-	1045909	1045765	atg	144	agaaacgtacgttgacattgtcggttaatagttaacgcaaaagctcatacatcttggccccggaaaaccggggccaatcttatggctcaagtcgctagttagccgatgatccacctctactgttccccaggagggtaagtaatt
cg1125	-	1046475	1046282	gtg	193	gaccaactcgattcggctttgaagaggatgcagacagacttccatcatgagtacaaattccaactctccatccaacgcatcaggcgcttcgaacattccaaacacccaacgtccggctagccgatacaattcgcctcgcccggaagctgctgcaggcaggaacatcagcggaaaaatcatcgcagtcattggc
cg1125	-	1046477	1046282	gtg	195	gtgaccaactcgattcggctttgaagaggatgcagacagacttccatcatgagtacaaattccaactctccatccaacgcatcaggcgcttcgaacattccaaacacccaacgtccggctagccgatacaattcgcctcgcccggaagctgctgcaggcaggaacatcagcggaaaaatcatcgcagtcattggc
cg1127	+	1046569	1046619	atg	50	aatacacatcaactaaaccctgcggaagcatataaagcttcaaggaaagg
cg1128	+	1047511	1047543	gtg	32	agaccacatcctttaggaaggaccttttcggc
cg4017	+	1047891	1047891	atg	0
cg1130	+	1049204	1049204	gtg	0
cg1132	-	1051865	1051865	atg	0
cg1133	+	1052031	1052094	atg	63	gtacctgtcccgcgagtgaggtcttacgcgcgggattcgtcttgtgaaaggttagctgacctg
cg1136	-	1056496	1056496	gtg	0
cg1137	+	1056521	1056521	atg	0
cg1138	+	1057253	1057253	atg	0
cg1143	+	1061611	1061611	atg	0
cg1144	+	1062288	1062374	atg	86	gacactgttgcagcaggcggttttcacctggcctcttaggatttggtcaaatggttgcaacgacgccagggaaggaggcgcacccc
cg1145	-	1065123	1065086	atg	37	agccgtatttaattctcagtaagaaatgagtgatttc
cg1147	+	1065405	1065405	atg	0
cg1150	-	1067384	1067336	atg	48	gtcaagttgttgatacatcaacttaattaacttttagaggagtacacc
cg1157	-	1074014	1073952	atg	62	gcgcctagatacgtgcaacccacgtaaccaggtcagatcaagtgccccaggaggcccttcag
cg1157	-	1074051	1073952	atg	99	cgggttgatacagcccaagcgccgatacatttataatgcgcctagatacgtgcaacccacgtaaccaggtcagatcaagtgccccaggaggcccttcag
cg1157	-	1074054	1073952	atg	102	gtgcgggttgatacagcccaagcgccgatacatttataatgcgcctagatacgtgcaacccacgtaaccaggtcagatcaagtgccccaggaggcccttcag
cg1158	+	1074145	1074145	gtg	0
cg1159	-	1076742	1076710	gtg	32	aaacaccttcagccccctttttaggagccaca
cg1159	-	1076872	1076710	gtg	162	gtggctgtggttttgcgtcgaaaagcgcaaggcacccaagcgaccatcagcgttgtggagcaccagcccgcccaataaataatttctctcttctaattgcggagcctcatatattgagtacggtattttgaaacaccttcagccccctttttaggagccaca
cg1162	-	1077378	1077378	atg	0
cg1164	+	1078766	1078766	atg	0
cg1165	-	1080615	1080615	gtg	0
cg1165	-	1080751	1080615	gtg	136	gacggtttacctcggcaaggacggcaacttcgcaagcattcgataaaatacgcaagagaaactgaggctccataaaagctgcagaaactgcaagtgtaattagtaaatagcagttagatcggtaaagtaatcactc
cg1166	-	1082168	1082168	gtg	0
cg1169	-	1084276	1084129	atg	147	agttgtattttagtcaccccattttccagattgcggccacatcaggctgagaacgaggagagcatcaggttcggaccacacacaggactgttcctttgcttggggaattcttattggtcctttgtgcatgactggagactcgttaag
cg1171	+	1085704	1085849	gtg	145	gtagcagttgttcgtgcaagggtgtaatggccgccagttatgtgaagcgaaatttcacctttttggaggcagtcgacaatgctctgggcactgttttgtgcctcctgattaggttcttacccaacgattgctaggatatgtgcct
cg1171	+	1085849	1085849	gtg	0
cg1172	+	1086945	1086968	gtg	23	gctcctcgttatacgctggtctc
cg1172	+	1086968	1086968	gtg	0
cg1179	+	1091589	1091632	atg	43	gacagcctgattcacattgtaaaagccctattctccgtgaagg
cg1180	+	1094287	1094696	atg	409	actgagaccgctccgattgaagacattgacgcggcaaaagagtttgtgcagatgttgaaagattttggcttccacatcgtaatcgatgactttggcgcaggacatgagccttatcaatatctaaagaagttcgactttagcgtgctgaagattgcaggtgaattcatagaaggtatggtcaccaaccgcgtggaccgaagcatcgtcgaatctattgctcaacttgctaaggatgaggagatggaaactgtcgccgagtttgtttcaagcaaggagattttggaggcggtacgagagataggcgtaacgtacgcccagggtttccatattggtaaatctaagccgattgatgaatttatagctacttatctcgagacgaaccaaaccgctacctggggg…
cg1189	+	1097834	1097918	ttg	84	gtcgaataaggcgatttcgagtttgaaaactgtgtgaccattgcgttcgtagaggatatttggatttctggcatcaagcattgc
cg1190	-	1098581	1098581	atg	0
cg1191	+	1098661	1098699	gtg	38	agtgtaagcagcctcaaggacaaggaagtgatcagaag
cg1191	+	1098670	1098699	gtg	29	agcctcaaggacaaggaagtgatcagaag
cg1195	+	1101387	1101429	atg	42	atgagtattaagtgggcgcgctttgtaccggggataaccgcg
cg1202	-	1107544	1107528	atg	16	aaggagcaccacagcc
cg1203	-	1108917	1108917	gtg	0
cg1204	+	1108985	1108985	atg	0
cg1206	+	1110393	1110463	atg	70	aggtgcttgaaatactctgattagttccaagcaaattagcacaacttcacactttatttaggagcatgtt
cg1207	+	1111261	1111261	atg	0
cg1209	+	1113358	1113358	atg	0
cg1210	-	1113858	1113801	atg	57	agcattaaaggccccaatacaagaggccttaataaattttaagcaaaggggattgtg
cg1211	-	1114462	1114426	gtg	36	gagtccagacgtttttaaagggagcgaattaccata
cg1211	-	1114464	1114426	gtg	38	atgagtccagacgtttttaaagggagcgaattaccata
cg1211	-	1114469	1114426	gtg	43	actctatgagtccagacgtttttaaagggagcgaattaccata
cg1212	+	1114526	1114571	gtg	45	ataacaaaattgcatgatgcaataatttcgatttaaaggagaaca
cg1216	-	1120657	1120503	atg	154	caacttccgaagatccgtggccacctcgcccgatctgatcgacaccggcgaagtgcttgcgggaacaccgcaccgcccacccaaactgttcagattccaaagataaattctgacgctcattccagcccaccgtttagaagaaaagaccccaatc
cg1218	-	1121228	1121196	ttg	32	agttaaagtcagattgaccctaaggtggtttc
cg1220	-	1122901	1122901	atg	0
cg1222	-	1124342	1124342	atg	0
cg1224	+	1124485	1124519	atg	34	ggaaaattccgtaacttctttgagggagaaaccc
cg1227	+	1127765	1127875	atg	110	gtacttaaatttcatagacacgggtgctcggtgaaaatccgggctgagatctggcatagccacgaccgtcgaacctgatccggataatgccggcgatagggaggaaaaat
cg1232	+	1132194	1132195	atg	1	a
cg1233	-	1133591	1133591	atg	0
cg1234	-	1135940	1135940	atg	0
cg1236	+	1136029	1136029	atg	0
cg1237	-	1138354	1138301	atg	53	actgtctcaatcaattcacaagtttgcacgaaatttaaggaaaggagtgccca
cg1237	-	1138362	1138301	atg	61	gactttttactgtctcaatcaattcacaagtttgcacgaaatttaaggaaaggagtgccca
cg1238	-	1139388	1139359	atg	29	actaccccttctctacaaaggagtcatca
cg1239	+	1139428	1139428	atg	0
cg1240	+	1140301	1140348	atg	47	aagctgaaagaagaggaaaattcactttagggatagaatcaagatcc
cg1240	+	1140348	1140348	atg	0
cg1243	-	1142329	1142329	atg	0
cg1244	-	1142713	1142713	atg	0
cg1245	+	1142741	1142741	atg	0
cg1247	-	1145289	1145207	gtg	82	ggaaaagaagttaactgaagttactaatgtgactaaagttgttccctccgcattgtctcgttgaaaggtaagtaaaactcaa
cg1247	-	1145400	1145207	gtg	193	aagaaaacgttgttctaatgtgtctcggatctttggtgaatctttagggaaacccagaaattcacttagatccttattgacagtaaatattctgcgattaatgtgacaggaggaaaagaagttaactgaagttactaatgtgactaaagttgttccctccgcattgtctcgttgaaaggtaagtaaaactcaa
cg1248	+	1145508	1145577	atg	69	acagtgataccgttctaaaacaatggactcgttttacaagtcctccatacttctttatccggcaggaga
cg1248	+	1145519	1145577	atg	58	gttctaaaacaatggactcgttttacaagtcctccatacttctttatccggcaggaga
cg1248	+	1145521	1145577	atg	56	tctaaaacaatggactcgttttacaagtcctccatacttctttatccggcaggaga
cg1248	+	1145529	1145577	atg	48	aatggactcgttttacaagtcctccatacttctttatccggcaggaga
cg1249	+	1147571	1147571	gtg	0
cg1250	+	1149008	1149060	atg	52	gcggatggctggcctgggggaatttcaagtgctgcaagttggaggaaaaacg
cg1252	+	1150364	1150421	atg	57	ctaaagctttcccatatttattagcctcttagagttctcaggagaaaacgaaatccc
cg1252	+	1150366	1150421	atg	55	aaagctttcccatatttattagcctcttagagttctcaggagaaaacgaaatccc
cg1253	+	1150747	1150747	atg	0
cg1254	+	1151870	1151909	ttg	39	gtttaattgagtttgaagttttccgtcgaaagaggccat
cg1256	-	1154731	1154731	atg	0
cg1257	-	1156151	1156151	atg	0
cg1260	+	1157199	1157199	gtg	0
cg1259	-	1157328	1157093	atg	235	gaagggcatcttcaatttcatcagcaatctgcttttcctgacccgacggactcggtatatctaccaaacgttgagtaaggacaattgggtcgccgaggagatctaatcctggtttgagttcagagttcacaggtttaagcctacaaaccttagttaaaacatgatggaagcggtcgattaaaaaatgagtgaaaacattcgcggagcccaagcagttggaatcgcaaatatcgcc
cg1262	+	1159162	1159162	atg	0
cg1264	+	1160735	1160735	atg	0
cg1265	+	1161055	1161103	atg	48	agccgcgttgaatcgcggattttatcgttgtgaggagatggaatcaat
cg1266	+	1161304	1161333	gtg	29	aaccatccacctcaaggagtaaaacgcac
cg1267	-	1163739	1163699	atg	40	agacactggcgtaattgagtgaaggcaggacaataaagag
cg1268	-	1165016	1165016	atg	0
cg1268	-	1165019	1165016	atg	3	att
cg1269	+	1165170	1165170	gtg	0
cg1270	-	1167080	1167080	gtg	0
cg1271	+	1167098	1167214	atg	116	gagcaggcgagatgtgaagtacctacacgcattaagtgcaaatgaattcacaattgccagaagatgcacaggatgtaatctagatttcccaagttcagtggggcaaaatgacttat
cg1271	+	1167212	1167214	atg	2	at
cg1271	+	1167214	1167214	atg	0
cg1272	+	1167976	1168044	atg	68	agtaggtatcttggataagaagttacccacatccttgaaagtcgagacacaggaggtcatcggaagat
cg1272	+	1167979	1168044	atg	65	aggtatcttggataagaagttacccacatccttgaaagtcgagacacaggaggtcatcggaagat
cg1272	+	1167994	1168044	atg	50	gaagttacccacatccttgaaagtcgagacacaggaggtcatcggaagat
cg1274	-	1170177	1170176	atg	1	g
cg1276	-	1172078	1172078	atg	0
cg1277	+	1172127	1172161	atg	34	gtgaactgaaaaagtgaaaaggaagatgataaag
cg1277	+	1172129	1172161	atg	32	gaactgaaaaagtgaaaaggaagatgataaag
cg1278	+	1172674	1172674	atg	0
cg1279	-	1173867	1173867	atg	0
cg1279	-	1173869	1173867	atg	2	gt
cg1280	-	1177682	1177631	gtg	51	acaaagctcaataaaccctcaagaagcaaggaaaagaggcgagtacctgcc
cg1280	-	1177755	1177631	gtg	124	aactgtcaacaaattaatgctacaactggggcttaggcataatcagccaacgaccaacgttacagtggataaaacaaagctcaataaaccctcaagaagcaaggaaaagaggcgagtacctgcc
cg1280	-	1177838	1177631	gtg	207	ggatctcacgacgcgttgttgtctgctaacggcacctacgcccgcatgtggcatttaatggcctgacacgttatttttaggagaactgtcaacaaattaatgctacaactggggcttaggcataatcagccaacgaccaacgttacagtggataaaacaaagctcaataaaccctcaagaagcaaggaaaagaggcgagtacctgcc
cg1282	-	1182549	1182305	atg	244	ggtgaggatgaagtagaccgagccgacgtaatctttgactgcgtagcattccccgtcgagaccccactgattaagttggccaaggaaaagggtaagcaaaccatcgacggcggagaagttgccgctcttcaggcagcagagcagttccacctctacaccggagttcttccaaccaacgaccagatcattgctgcggaggagttctccaagtaaatttctctcccctatttttaggaggcaccac
cg1283	-	1183143	1183143	atg	0
cg1284	+	1183395	1183395	atg	0
cg1285	+	1184760	1185075	atg	315	aaagtcaccgaacttgtccaagagcattggaagcaattcatctacttcggcaggcccggtgaagagtggaaggcttaccgcggccgcagcgataccgaaccgggccgtgctacatttgtcatcgatatcaactcccgaatcgcgtgggatccacgccaggacaaacgcacggcgtgggaaaattacgacatgctcgaatggggcacaggccgcccagatctagccaacgaacttgatttcatcgagccggaagagacagaagaagagcagcaattgaagtggcttagccttatgcagttttttggaagtagataa
cg1285	+	1184883	1185075	atg	192	gatatcaactcccgaatcgcgtgggatccacgccaggacaaacgcacggcgtgggaaaattacgacatgctcgaatggggcacaggccgcccagatctagccaacgaacttgatttcatcgagccggaagagacagaagaagagcagcaattgaagtggcttagccttatgcagttttttggaagtagataa
cg1285	+	1184949	1185075	atg	126	atgctcgaatggggcacaggccgcccagatctagccaacgaacttgatttcatcgagccggaagagacagaagaagagcagcaattgaagtggcttagccttatgcagttttttggaagtagataa
cg1286	+	1185771	1185823	atg	52	agtgtctttgggggacgtccccagcacaaaccagatggaaggtcatcagaac
cg1287	-	1187180	1187156	atg	24	atgatcaaacaccgaaaccgccta
cg1290	-	1192330	1192090	atg	240	gcaatcggttcacttttaatcctctccctggagccccggatgatgaggaacgccaaagctttctgaatggaaattttaagcgttaagtgggacgacctcgattacaaaaaggcgaggaaacccccggggcagctttctgccacccggtgatttcgcgaaccttgaaacatcgtcagaagattgccgtgcgtcctagccgggatccgcacgttcggctcaagcagaaagtctttaactcac
cg1290	-	1192332	1192090	atg	242	acgcaatcggttcacttttaatcctctccctggagccccggatgatgaggaacgccaaagctttctgaatggaaattttaagcgttaagtgggacgacctcgattacaaaaaggcgaggaaacccccggggcagctttctgccacccggtgatttcgcgaaccttgaaacatcgtcagaagattgccgtgcgtcctagccgggatccgcacgttcggctcaagcagaaagtctttaactcac
cg1291	+	1192666	1192666	gtg	0
cg1294	+	1195684	1195684	atg	0
cg1301	-	1205205	1205100	gtg	105	gaagctcttattggttcttcgttttgtatcgataaatacaatcggtttcctggcttaataaggctgttcctgtcaacctgcaatggaagaggaagtgtacctagc
cg1301	-	1205208	1205100	gtg	108	taagaagctcttattggttcttcgttttgtatcgataaatacaatcggtttcctggcttaataaggctgttcctgtcaacctgcaatggaagaggaagtgtacctagc
cg1303	-	1208716	1208691	gtg	25	ctgaccagtagttctgaggagaatc
cg1303	-	1208722	1208691	gtg	31	gggtttctgaccagtagttctgaggagaatc
cg1304	+	1208812	1208842	atg	30	tcctaaattggtaaagatcggaactcaaaa
cg1305	-	1211128	1211083	atg	45	gtcaaaaaatgtccgctattcacccgaaacgaggtcagcatctcg
cg1307	+	1211399	1211402	atg	3	aca
cg1307	+	1211401	1211402	atg	1	a
cg1308	-	1214583	1214583	atg	0
cg1312	-	1218888	1218842	gtg	46	aagcattttctttttgcccaaccataattgaaaggtccaccagccc
cg1318	+	1225385	1225385	atg	0
cg1322	-	1231215	1231184	atg	31	gaaacacactttcaccgaaaaggacttcaca
cg1324	+	1231463	1231463	atg	0
cg1326	-	1232916	1232801	atg	115	aagcaagatttaagaattggattcgagtcggtaccgcttgaaagtactttgcgtaagttcccaccgactgcccctagttgttgcgaatatttatagattgttgagaaagatgaac
cg1326	-	1233000	1232801	atg	199	agagaatctaaactaatgaaaacatctttttctaagcttttggacagcgacgccaaataataagagttagattacaattcccttaagcaagatttaagaattggattcgagtcggtaccgcttgaaagtactttgcgtaagttcccaccgactgcccctagttgttgcgaatatttatagattgttgagaaagatgaac
cg1326	-	1233002	1232801	atg	201	atagagaatctaaactaatgaaaacatctttttctaagcttttggacagcgacgccaaataataagagttagattacaattcccttaagcaagatttaagaattggattcgagtcggtaccgcttgaaagtactttgcgtaagttcccaccgactgcccctagttgttgcgaatatttatagattgttgagaaagatgaac
cg1327	+	1233198	1233198	atg	0
cg1328	+	1234014	1234071	atg	57	gttcagacaaacactggcaccgtaaggcaccgaaagttaccgaaaggactggttccc
cg1332	-	1239630	1239593	atg	37	gtaactgacccagaaaacaaacgtccttggagccgta
cg1333	+	1239742	1239742	atg	0
cg1336	-	1243770	1243743	ttg	27	atctaatatcaacccggggaggacatt
cg1337	+	1243888	1243975	atg	87	gtaccctttttgttttggacacatgtagggtggccgaaacaaagtaataggacaacaacgctcgaccgcgattatttttggagaatc
cg1337	+	1243890	1243975	atg	85	accctttttgttttggacacatgtagggtggccgaaacaaagtaataggacaacaacgctcgaccgcgattatttttggagaatc
cg1345	-	1255420	1255359	gtg	61	atcacagccatagggcgggcttgacggaaagcctttccgcgtaaccatgaagaggcatcac
cg1346	+	1255583	1255617	atg	34	aggggattaattacccccacttgaggagaaattg
cg1349	-	1260853	1260733	ttg	120	attcccgaacacggggcatcaccgacttgaatgaatgaggtttagactccgcatggagcctcccgcacgatctatctggcctgtccacactaatctatttgtgttgaggcaggtggaatc
cg1353	-	1266078	1266078	atg	0
cg1354	+	1266214	1266610	gtg	396	aaggccgggaacagcttcccggtgcacacaaattcccaggcaaaacgcacaaattagcgtgcagcggaagcaatagaaaattccgtgtgactgagaattgctgaaggggcacccggagggtgtgaaacttaaaacccattagtttttaagatcacatctcggcctggaagaaaacacacagttgcgcggttcctgcgttacaggtgagtcaacttctaatatttgtgtcatcctgcgcgatcgctttcaacgtgcgtagacaactcgcatgtgcgaccaccatttgggtgccacgttcaattacacagaagccgagttcagccatatttttcgcccgtcatatgaaaaacgggtacatcaccgcagcttggtctgaactgcaatgaaaggaaatct
cg1354	+	1266217	1266610	gtg	393	gccgggaacagcttcccggtgcacacaaattcccaggcaaaacgcacaaattagcgtgcagcggaagcaatagaaaattccgtgtgactgagaattgctgaaggggcacccggagggtgtgaaacttaaaacccattagtttttaagatcacatctcggcctggaagaaaacacacagttgcgcggttcctgcgttacaggtgagtcaacttctaatatttgtgtcatcctgcgcgatcgctttcaacgtgcgtagacaactcgcatgtgcgaccaccatttgggtgccacgttcaattacacagaagccgagttcagccatatttttcgcccgtcatatgaaaaacgggtacatcaccgcagcttggtctgaactgcaatgaaaggaaatct
cg1358	+	1270763	1270864	gtg	101	gcttcatgatctcaccggcagagcgcgttttgttacagcgcgtaaactgtgactttgaaaaatttttgaacaatccgtacaccaacttcaggagaaaaaca
cg1360	+	1272720	1272720	gtg	0
cg1362	+	1273599	1273685	atg	86	gcgggttgaaccgagaaacccctcaaggcagcagacaatagccgcaaggggttttgcggagcacgtcccctgtgatcgttgcgctg
cg1362	+	1273601	1273685	atg	84	gggttgaaccgagaaacccctcaaggcagcagacaatagccgcaaggggttttgcggagcacgtcccctgtgatcgttgcgctg
cg1366	+	1276296	1276476	atg	180	gcatccactccgaggttgataccagcctcctcggtggaatgatcatccgcgtcggagacgaagtaattgacggcagcacctcgggcaaactcgagcgtctgcgggcaagcttcgcataaagacacgacgaattagacaacattagtaatgctggaagaaacaaccgagagcaggaagaac
cg1366	+	1276337	1276476	atg	139	atcatccgcgtcggagacgaagtaattgacggcagcacctcgggcaaactcgagcgtctgcgggcaagcttcgcataaagacacgacgaattagacaacattagtaatgctggaagaaacaaccgagagcaggaagaac
cg1366	+	1276445	1276476	atg	31	gctggaagaaacaaccgagagcaggaagaac
cg1367	+	1278145	1278176	atg	31	gtccaagcaactgaagggaggcgtgtgaacc
cg1369	+	1280356	1280619	atg	263	gacgagctttctgaagaggacaagatcaccgttgcacgtgcgcgtcgcatcgagcgcttcctgggtcagaacttcttcgttgcagagaagttcaccggtcttcctggctcctacgtgccactgaccgacaccgtcgacgctttcgagcgtatttgcaacggcgacttcgaccactacccagagcaggctttcaacggcctcggtggtttggacgatgtcgaagctgcatacaagaagctgaccggaaagtaaggtagagacac
cg1371	+	1281738	1281738	atg	0
cg1373	-	1283182	1283182	atg	0
cg1374	+	1283271	1283271	atg	0
cg1375	+	1283586	1283662	gtg	76	taaacttgttgtttttaagtggatttccacaaagtgttagaaaaagtcattcgagaagaaggcgtgagttttaatc
cg1375	+	1283602	1283662	gtg	60	aagtggatttccacaaagtgttagaaaaagtcattcgagaagaaggcgtgagttttaatc
cg1382	-	1293101	1293006	gtg	95	atacccccggctaattgccgatgtgtctgcttgatcgaacttttaagcttgtgtgcgtttgttcgcacttcacactgcatgttgaggagaaaact
cg1382	-	1293107	1293006	gtg	101	ggagacatacccccggctaattgccgatgtgtctgcttgatcgaacttttaagcttgtgtgcgtttgttcgcacttcacactgcatgttgaggagaaaact
cg1382	-	1293109	1293006	gtg	103	atggagacatacccccggctaattgccgatgtgtctgcttgatcgaacttttaagcttgtgtgcgtttgttcgcacttcacactgcatgttgaggagaaaact
cg1383	+	1293176	1293176	gtg	0
cg1386	+	1296742	1296903	atg	161	atatagactggtttgtctgtcagcgcgtgtgtttataaagttgcgtgaaaaccgacggtaggtaggcgtcgaaaagcaatgggcgaagcccgcgtagtatgggcgggcaacgctaaaagcgccaaaaacgccaaaaatcgtgaattgaaaggtgagtgtgg
cg1386	+	1296744	1296903	atg	159	atagactggtttgtctgtcagcgcgtgtgtttataaagttgcgtgaaaaccgacggtaggtaggcgtcgaaaagcaatgggcgaagcccgcgtagtatgggcgggcaacgctaaaagcgccaaaaacgccaaaaatcgtgaattgaaaggtgagtgtgg
cg1386	+	1296758	1296903	atg	145	ctgtcagcgcgtgtgtttataaagttgcgtgaaaaccgacggtaggtaggcgtcgaaaagcaatgggcgaagcccgcgtagtatgggcgggcaacgctaaaagcgccaaaaacgccaaaaatcgtgaattgaaaggtgagtgtgg
cg1386	+	1296850	1296903	atg	53	aacgctaaaagcgccaaaaacgccaaaaatcgtgaattgaaaggtgagtgtgg
cg1388	+	1298570	1298680	ttg	110	aacgatgaggacgcgccgatcttccagattgcggacctcggtgtcgttggcgacctctttgacatcgcccctgcgctcatcgaagagatcaacaagcgcaagtaggagtt
cg1392	-	1301872	1301837	atg	35	aacggcacgatcatgccgaaagttggatccaaagg
cg1393	+	1302020	1302020	atg	0
cg1394	-	1303604	1303397	gtg	207	atcgcacacctcatgggcgtcaagcccaacgccttgtcgatgcagagaaagcaacttctcagcagaggtctcgtagaggttcccaagtacggtttcctcaatttcactttgccgtacatgcgcgagcacctcctcaacagcccgcaccaccgaccaatcacataagacacaagcactaaaacagcattaaagaaagaaagctttttc
cg1396	+	1304543	1304767	atg	224	aaactccgaaagtggggcggaacggattgcgagctgacatagaagacaccttggatggtctagtcgggtttgcggaatgcagtgctggcttgtgttggaactgaactttagatcttttagaagtctagcgtgagtttagatcttttagaacccctgtgaggggttagatcctttagaactttccctgttgtgggataagcaacgcaatagtagaggcggaagca
cg1397	+	1305249	1305297	atg	48	gagattaattaagtaaacgtaggcagaaagctttgtagaggggagatc
cg1397	+	1305259	1305297	atg	38	aagtaaacgtaggcagaaagctttgtagaggggagatc
cg1400	-	1309640	1309640	atg	0
cg1401	+	1309798	1309798	gtg	0
cg1402	-	1312602	1312565	atg	37	aatcatcccctagttttgaaaagaaggaagcgagcca
cg1403	+	1312716	1312788	gtg	72	acagttgcgcatgcgtgcgcaagttaaattttcttgtacccattgtgactagcgaagaggatcagaaaccaa
cg1403	+	1312718	1312788	gtg	70	agttgcgcatgcgtgcgcaagttaaattttcttgtacccattgtgactagcgaagaggatcagaaaccaa
cg1403	+	1312748	1312788	gtg	40	cttgtacccattgtgactagcgaagaggatcagaaaccaa
cg1405	+	1314704	1314738	atg	34	ggtcagttaaagatatatcgataagaggttttcc
cg1408	-	1316255	1316255	atg	0
cg1409	+	1316521	1316523	atg	2	ac
cg1409	+	1316523	1316523	atg	0
cg1418	+	1323811	1323861	atg	50	gttaggtaaggtttgcatactttatttttatcctgaagggacgggcgcca
cg1418	+	1323829	1323861	atg	32	actttatttttatcctgaagggacgggcgcca
cg1419	+	1324951	1325001	atg	50	gaaacgtctcagatgttgggaagttcttcacgctatcagttagggagcac
cg1420	+	1326223	1326223	atg	0
cg1421	+	1327847	1327847	atg	0
cg1423	+	1328639	1328639	atg	0
cg1426	-	1332469	1332436	gtg	33	atcatctaaatttccaagagaggacaccacaca
cg1429	+	1333422	1333422	atg	0
cg1432	-	1336868	1336749	atg	119	agccgtccgaaccaaaggtccacacctctgcacgagtagaagctcacccaagttttcaaagtgccgttgattcttgacaaccacccgccgctctttagagcagatttgaaaagcgcatc
cg1432	-	1336937	1336749	atg	188	gagaccggacaagccgcgtctgaaacctcacatcgtgataaccctgcgtcacagcactagagtgtaataagccgtccgaaccaaaggtccacacctctgcacgagtagaagctcacccaagttttcaaagtgccgttgattcttgacaaccacccgccgctctttagagcagatttgaaaagcgcatc
cg1433	-	1337513	1337513	atg	0
cg1433	-	1337516	1337513	atg	3	att
cg1433	-	1337762	1337513	atg	249	gaccccaacgatggaatctaacgtcgaaacgcagcaggaaacctcaacccctgcaaccgcaacgccccagcgagccgacaccatcgaaccgaccgaggaagccacgtcgcaggaggaaacgactgcgtcgcagacgcagtctccagcagtggaagcaccaaccgcggtccaagagacagttgcgccgacgtccaccccttaggacgctgattacagacgtgtcccatttctttactactattggaaatt
cg1434	-	1339162	1339162	atg	0
cg4016	+	1339309	1339309	atg	0
cg1436	+	1341158	1341494	atg	336	agggcgagtacatgcccgactttgttaccctttctgagggacttggctgtgttgccatccgcgtcaccaaagcggaggaagtactgccagccatccaaaaggctcgagagatcaacgaccgcccagtagtcatcgacttcatcgtcggtgaagacgcacaggtatggccaatggtgtctgctggatcatccaactccgatatccagtacgcactcggattgcgcccattctttgatggtgatgaatctgcagcagaagatcctgccgacattcacgaagccgtcagcgacattgatgccgccgttgaatcgaccgaggcataaggagagacccaag
cg1437	+	1342097	1342193	atg	96	gtagttgtctgcccaagcgagttaaactcccacgatttacagtggggggcagacatcttttcaccaaaatttttacgaaaggcgagattttctccc
cg1444	+	1346402	1346402	atg	0
cg1447	+	1346953	1346953	atg	0
cg1448	+	1347925	1347925	atg	0
cg1451	+	1352229	1352322	gtg	93	agtcgcacgccaaaacccggcgtggacacgtctgcagccgacgcggtcgtgcctgttgtagacggacattcctagtttttccaggagtaactt
cg1453	+	1354926	1354956	atg	30	gtccatatagtgagaagggaatcccacaac
cg1454	-	1357059	1357035	atg	24	attgctttagcgaaagtaacttcc
cg1454	-	1357061	1357035	atg	26	atattgctttagcgaaagtaacttcc
cg1456	+	1357168	1357168	atg	0
cg1458	+	1359726	1359726	atg	0
cg1459	+	1360541	1360597	atg	56	accaccatcacgatcatggggagaagcgtccgtacgaccaggtcaccccagaatcc
cg1459	+	1360543	1360597	atg	54	caccatcacgatcatggggagaagcgtccgtacgaccaggtcaccccagaatcc
cg1462	-	1362762	1362762	atg	0
cg1463	+	1362837	1362837	atg	0
cg1466	-	1365779	1365720	atg	59	agatcgcaagcccctatccggcctctactaagccccgaagttgaagggaaactccccca
cg1467	-	1366387	1366373	ttg	14	atccaataaagcac
cg4019	+	1367694	1367818	atg	124	tcatacagagaagttcatagccgatcaccaacaagttgttgctctaaccagcacaaatgcaactttggaggcttcggaaagggcgctctggagtcaatggaaccgaccagtaaaaggagagtgt
cg4019	+	1367696	1367818	atg	122	atacagagaagttcatagccgatcaccaacaagttgttgctctaaccagcacaaatgcaactttggaggcttcggaaagggcgctctggagtcaatggaaccgaccagtaaaaggagagtgt
cg1474	+	1369876	1369876	atg	0
cg1476	-	1373210	1373104	atg	106	agtccccacgggcgcccgagcacgggctgagatcgcgctgattgctgcgcgagcaccgtttgaacctgtccggttagcaccggcgaaggaagagaggaatggtgca
cg1478	+	1374005	1374140	atg	135	acgatcaagaagatcagccgcaagcccttcggcaggctgactggcaaccgcgcatcgcgcacggtgcccccgaaggaagatcggctctgtactcaaaagaatgcagagaagagcgattttttgaaggagattccc
cg1479	-	1377201	1377201	atg	0
cg1484	-	1380440	1380409	atg	31	atatatcccatgcaaatcgcaggaggaatag
cg1484	-	1380442	1380409	atg	33	atatatatcccatgcaaatcgcaggaggaatag
cg1486	-	1381726	1381726	atg	0
cg1487	+	1381847	1381907	atg	60	gaaacgatattttaatctcatatagtgagatttacagatttttaaaggacggtgagttcc
cg1490	-	1385410	1385319	atg	91	aagtagtttttcattcacttatgtgcgcgtttttaatctggtttctaccaagaactgtgtgcaccacaacgcggaaggtgaatcgcaccca
cg1492	+	1385565	1385597	gtg	32	gttaaatatcgttttcgaaaggtgggtttcgc
cg1493	+	1386605	1386620	gtg	15	gtaagcttcaatgct
cg1493	+	1386620	1386620	gtg	0
cg1494	-	1388737	1388737	atg	0
cg1495	+	1388776	1388877	gtg	101	atactgacacttgaaccaaggagttgactttggcgcactcactttcattcccggattcgcttcgcgacgggccaaccgttggagacctcggggaatttgaa
cg1495	+	1388778	1388877	gtg	99	actgacacttgaaccaaggagttgactttggcgcactcactttcattcccggattcgcttcgcgacgggccaaccgttggagacctcggggaatttgaa
cg1497	+	1390555	1390555	atg	0
cg1499	+	1394406	1394406	atg	0
cg1504	-	1399008	1399008	atg	0
cg1505	+	1399129	1399129	atg	0
cg1506	-	1401039	1401001	atg	38	gttttgccagacgccaaagaaagataattggattacct
cg1509	+	1402800	1402800	atg	0
cg1510	+	1403573	1403739	atg	166	aagcgccgtcgtttaaaagtattgtcgttcagtagccggatataccctccgactgctgacggttaaacaagagctgaggtgagttccccaacgagagtggagagtgaagcttgaaaagaggcaggagaggtaggcttcctgcggctgaagttgataagttgagctc
cg1510	+	1403603	1403739	atg	136	agtagccggatataccctccgactgctgacggttaaacaagagctgaggtgagttccccaacgagagtggagagtgaagcttgaaaagaggcaggagaggtaggcttcctgcggctgaagttgataagttgagctc
cg1510	+	1403606	1403739	atg	133	agccggatataccctccgactgctgacggttaaacaagagctgaggtgagttccccaacgagagtggagagtgaagcttgaaaagaggcaggagaggtaggcttcctgcggctgaagttgataagttgagctc
cg1510	+	1403739	1403739	atg	0
cg1511	+	1404273	1404595	atg	322	gttctgccggtgggctatctgaggtttatatagcaggaaacaacgcgctgagcacagcccagatttcattggcgatcacgtctcactgcatgcacatgagcgtttagtgcaggaactccaaaacttttggtcacacactctagcgtttttgggcacggtattgttgtgcggtatgaacaacgcgagttaatacacggaaagctcctgagaatagttctttctcagggcttgaagcttgagggcttgaagcttgagggcttctagaaagcaggtatgaggaaagtactttcccacatgaatcagaagaaaggcatggactggg
cg1511	+	1404445	1404595	atg	150	atgaacaacgcgagttaatacacggaaagctcctgagaatagttctttctcagggcttgaagcttgagggcttgaagcttgagggcttctagaaagcaggtatgaggaaagtactttcccacatgaatcagaagaaaggcatggactggg
cg1512	+	1405276	1405464	atg	188	catctcacgcgtcatgcgttaacccagatggctaagcgaaagatcactaaagagctagttgagcacgttataaaaacaggcagaggaagcaagggcaacgggaatactacagtatttaacggcaacgggattcgagttattgtcgataatgtgagcggaaatgtgattactgttacgaaaggctaatt
cg1512	+	1405396	1405464	atg	68	ggcaacgggattcgagttattgtcgataatgtgagcggaaatgtgattactgttacgaaaggctaatt
cg1512	+	1405426	1405464	atg	38	gtgagcggaaatgtgattactgttacgaaaggctaatt
cg1514	-	1407585	1407536	ttg	49	gaaacaatctaatcgcgtttcaggacacctacatgatcaggagctcttt
cg1514	-	1407634	1407536	ttg	98	atgaatttaataatagattccgaacgaaatcggtgttagcgtctgtgctgaaacaatctaatcgcgtttcaggacacctacatgatcaggagctcttt
cg1517	-	1409389	1409328	atg	61	aggcaagatcgttccgcaacttgccaactccacacactcaccacaccgattggaatgtgac
cg4006	+	1409653	1409717	atg	64	acacacccggaacacccttacaccagcgcgagctacagaagattcacagattgggagcccttcg
cg1519	-	1411269	1411269	atg	0
cg1519	-	1411461	1411269	atg	192	aaccatgggcgatctcgttaatccttgggtgcagccataccccgtcgcattatgccagtgcaacaagatccttgatattttgtgggtgatagtacacagtagcatcggatagccacttagcccttcctctccggcgctcttccagtggcaccagtaggtgcacactttggtcaaaactgggaggatgagtaa
cg1519	-	1411483	1411269	atg	214	agagggctctatcatggttgctaaccatgggcgatctcgttaatccttgggtgcagccataccccgtcgcattatgccagtgcaacaagatccttgatattttgtgggtgatagtacacagtagcatcggatagccacttagcccttcctctccggcgctcttccagtggcaccagtaggtgcacactttggtcaaaactgggaggatgagtaa
cg1523	+	1413545	1413827	atg	282	gaaccggaagatagcctagtgattcttttatgtcgatcttcagtgtggtcgagaacaaataagaatgtttttatgctagcagtatgtacgtattcaggtattaagtggatatgcttaagctctggttcacttatggtgcgcccttttagataaaggttggaaagggtgctggtgtaattatcccagcaggcggagagaagatagacagtgagctcattgtgagttgagggtttcacagctattgctgcatgtgccaggatttagcacggtacagtgctaaaa
cg1522	-	1413610	1413467	atg	143	attcttatttgttctcgaccacactgaagatcgacataaaagaatcactaggctatcttccggttcacctgaagttagtaacacaccggtcacagaagttccggctcgtgtaatctccgcttatctagctcaaaggaatactt
cg1523	+	1413827	1413827	atg	0
cg1524	-	1414543	1414518	att	25	agtacacgggcttgacacttagctt
cg1525	+	1415260	1415260	gtg	0
cg1530	-	1422365	1422365	atg	0
cg1531	+	1422414	1422566	atg	152	aggcgtgtcgttgcgtcatgtatcggtgtgttcatgtaggaaagcacattgagcctgaacgtgagatcaaaaccccgtctatacagggcatttgaaagatactgcatcctgtccattatctaatttcctatccatttcggagcaatttacat
cg1531	+	1422416	1422566	atg	150	gcgtgtcgttgcgtcatgtatcggtgtgttcatgtaggaaagcacattgagcctgaacgtgagatcaaaaccccgtctatacagggcatttgaaagatactgcatcctgtccattatctaatttcctatccatttcggagcaatttacat
cg1537	+	1424429	1424684	atg	255	gacttaccgcttaattggaaaaaagtgtgatccaccacaaatctattgcgggggagcctgggaaactaggtaaaaatttttgccaaattgtgcaatcgttttcacaacctgagaatgtcacaacacattaagtggtaggcgctgaggaatcgaatccgattctttttcggcccaattcgtaacggcgatcctcttaagtggacaagaaagtctcttgcccgcgggagacagaccctacgtttagaaaggtttgac
cg1538	+	1426746	1426746	atg	0
cg1547	-	1434145	1434079	atg	66	aagtgaatgtaatcgtttgcagcaatcgattacataaaggtagataatgagataaagcgaggcgct
cg1550	+	1435572	1435572	atg	0
cg1551	+	1437738	1437802	atg	64	actaattacagacatccaggggcttagatttttaacccctgtcataagtttttgggaaggtcac
cg1551	+	1437741	1437802	atg	61	aattacagacatccaggggcttagatttttaacccctgtcataagtttttgggaaggtcac
cg1551	+	1437786	1437802	atg	16	tttttgggaaggtcac
cg1552	-	1438716	1438716	atg	0
cg1553	+	1438792	1438823	atg	31	gtacttgaaacacacacgaatggagcaagaa
cg1556	-	1443077	1443053	atg	24	tattttgattggagcatcaccata
cg1556	-	1443138	1443053	atg	85	gaggagaaaaaatctgaaaacaatccagtggcccacctcggcttataaaactggacaacagtattttgattggagcatcaccata
cg1556	-	1443140	1443053	atg	87	acgaggagaaaaaatctgaaaacaatccagtggcccacctcggcttataaaactggacaacagtattttgattggagcatcaccata
cg1560	+	1443744	1443954	ttg	210	gcagctgcgtcatctgcagcatcaatgagtaaaccgttgccatttgcggccaaaaggtagcaattgttgtccatttgggacacggaaatatggtgaagagtgagctcgttagtcatgtggttcagactagcggaaacaccttgttcgatgctatgttcgaaggtgtattttttgaagcgacaaaaatcgattttgaagggcagttgagca
cg1559	-	1443859	1443859	atg	0
cg1560	+	1443906	1443954	ttg	48	gtgtattttttgaagcgacaaaaatcgattttgaagggcagttgagca
cg1560	+	1443908	1443954	ttg	46	gtattttttgaagcgacaaaaatcgattttgaagggcagttgagca
cg1562	-	1448913	1448913	atg	0
cg1563	+	1449053	1449259	gtg	206	actaccgcccgacatcaggttttcctggtgtgggtcgcaagaggagatcttcccacctaaggccgccaagtaaaattggttggatacaggtaaagcaagtagtgatgacacggactagtgcccgtgtataactcttgaaagtcagatctcccgttcatcctagatgatgaacgggtttttggtctgcataggggcaatcacctcaa
cg1563	+	1449056	1449259	gtg	203	accgcccgacatcaggttttcctggtgtgggtcgcaagaggagatcttcccacctaaggccgccaagtaaaattggttggatacaggtaaagcaagtagtgatgacacggactagtgcccgtgtataactcttgaaagtcagatctcccgttcatcctagatgatgaacgggtttttggtctgcataggggcaatcacctcaa
cg1568	+	1452218	1452358	gtg	140	aggcttccaaggaaatgaagctgagaaacaggttaattcacttaaacgtcaccttatttatgcattatgttggtttcagactcgaacaattcaattagaaaacactaatcggacatttaggtcacataacatttccgctc
cg1573	+	1457603	1457603	atg	0
cg1574	+	1458453	1458499	gtg	46	gttagttgacttaacaataaacatgagggaagggctggactacacg
cg1574	+	1458456	1458499	gtg	43	agttgacttaacaataaacatgagggaagggctggactacacg
cg1577	+	1462502	1462624	atg	122	gaagttaattgattggcaggcaaatgcattgaaatcgtgatcgcctgttattgttttgtacgtcgaataacagtcccacaacagttccccaaaaggtgcgagcgggaaaaggagaagcaaac
cg1577	+	1462563	1462624	atg	61	gtcgaataacagtcccacaacagttccccaaaaggtgcgagcgggaaaaggagaagcaaac
cg1579	+	1464972	1465000	atg	28	ggaatcaaatcttagggaaggaaaacat
cg1580	+	1465550	1465550	atg	0
cg1586	+	1471571	1471678	atg	107	gagtgttttttcgaggaataccaaccctttcaacacaataattttctttaaacatccttgctgtccaccacggctggcaaggaacttaaaatgaaggagcacacctc
cg1586	+	1471669	1471678	atg	9	gcacacctc
cg1589	+	1474444	1474444	atg	0
cg1592	+	1477810	1477810	atg	0
cg1595	-	1479908	1479860	atg	48	gaaactcagtttccatccttattcaacctggaaggtagataccgcacc
cg1597	+	1486107	1486193	atg	86	ggtatttcatttcctcccattggatcacactctttttgtcgttctataataaagtctttacccggttctcaacatcaaggaacaac
cg1597	+	1486162	1486193	atg	31	ctttacccggttctcaacatcaaggaacaac
cg1598	+	1487509	1487509	atg	0
cg1601	+	1489436	1489526	atg	90	gtggctggttaaagatggtggcgcttcaatgccggatgaccagcaattgtcggcaatgattgacacggctgtaaaggaaggtccgcaata
cg1602	+	1490570	1490570	atg	0
cg1603	+	1492420	1492420	atg	0
cg1606	+	1494734	1494980	atg	246	gtaggtttgaaaagtcggaaacttctccgagctttccctgcggttttttgtttcccctttaggcgaatccacgtcagttttgggcagacaattaaagcggagaaagccacggaggggaccgtggccacgtgccggcaatttgaacacaccgaacgtttaagttttccgcaccgcctgactcgaaaagatcttttttaaagagctgttcgatgtttaggttcaaccaggaaggtcgtctcagacatc
cg1607	+	1496660	1496660	atg	0
cg1610	+	1500095	1500243	gtg	148	attgtggtcgcggagactaatgacagtgcgataatttcaggactgttagtcgagagctgtaaagtcaaggctatatacttctcaagtcgcgccgaaatttgttaaatgactataaaaggcagtcctagtcaaggaagaaggtttgact
cg1610	+	1500106	1500243	gtg	137	ggagactaatgacagtgcgataatttcaggactgttagtcgagagctgtaaagtcaaggctatatacttctcaagtcgcgccgaaatttgttaaatgactataaaaggcagtcctagtcaaggaagaaggtttgact
cg1610	+	1500167	1500243	gtg	76	atatacttctcaagtcgcgccgaaatttgttaaatgactataaaaggcagtcctagtcaaggaagaaggtttgact
cg1611	+	1501196	1501398	gtg	202	gaccatgacaaaagtagcggagctggaccaagagtggtccgaagtagatgacgcggaattagacgcgcaaagcgctggcacttctgatagttccagcacagacgacttcgctgacgcagaaaacacttctgaaaatctgggacccatcggcccagaaccactccctgaaccagatggggatgttccggcatcgggtttccaa
cg1612	-	1502938	1502938	atg	0
cg1613	+	1503177	1503177	atg	0
cg1614	+	1504068	1504068	atg	0
cg1615	+	1504703	1504746	gtg	43	gattcaatttcatacgttttctctcaagattaaggacacttac
cg1619	-	1509398	1509369	atg	29	agatcttccaatctttaggagccctcgcc
cg1620	-	1510199	1510196	atg	3	gat
cg1624	-	1516047	1515994	atg	53	gtttactgaaaaactgacaaacctgacagacctgacccgaagagaccttattc
cg1628	-	1518474	1518444	gtg	30	gaaatagctttgtcgaaaggtttgctcccg
cg1629	+	1518604	1518637	gtg	33	gatgaattcatttagctcaccggaggtataacc
cg1630	+	1520939	1521068	atg	129	atgaaattccagctcacggcgttttttcaggaaattctaggatcttacggagggtaactccgcactcaacatctagacaaaggctatgatgaaaatcgttaagaataatgtcgacacggaggaagttta
cg1630	+	1521036	1521068	atg	32	gttaagaataatgtcgacacggaggaagttta
cg1631	+	1521601	1521657	gtg	56	atagtggtacaagtccctgtccgcccatttaattcacagcaggtagcagcaacatc
cg1631	+	1521609	1521657	gtg	48	acaagtccctgtccgcccatttaattcacagcaggtagcagcaacatc
cg1633	+	1523154	1523238	gtg	84	agacttatagctaagttgcatgcttagaattaacacgcatgttgttttgaataaaacatgggtgctgaataatcggagaaacta
cg1633	+	1523166	1523238	gtg	72	aagttgcatgcttagaattaacacgcatgttgttttgaataaaacatgggtgctgaataatcggagaaacta
cg1635	-	1524408	1524408	atg	0
cg1640	-	1529558	1529380	atg	178	agaggttccagccggaatccacgcaggcgcggacaaagcggatccagatcaacgggccgctccaacccgaggcgtcagacttcaaggaaagacggtcccaagagctaaaactcccccacggcacgcgaagctgaacaggctttcaccgcttctaagggcaacagcttaaaccacgcta
cg1640	-	1529648	1529380	atg	268	gcacgacgcccgtcaggcgttgctcttccagcacctggacagcagcagccaaagcgggaacaaaaaaatacccataatcgttctgattccagaggttccagccggaatccacgcaggcgcggacaaagcggatccagatcaacgggccgctccaacccgaggcgtcagacttcaaggaaagacggtcccaagagctaaaactcccccacggcacgcgaagctgaacaggctttcaccgcttctaagggcaacagcttaaaccacgcta
cg1641	-	1530798	1530797	atg	1	a
cg1643	-	1533259	1533259	atg	0
cg1644	+	1533400	1533400	atg	0
cg1645	+	1533882	1533882	atg	0
cg1646	+	1534508	1534508	atg	0
cg1648	-	1536991	1536874	gtg	117	acaccaactacaggcagtgggacaccgtgggcatgctgctcatcgtcgtggttgtcgcaacgatgatcgtcgatctcatctccggcaccatccgccgccgcatcatgaagggggcta
cg1655	-	1544485	1544389	gtg	96	aggcacggggtgccaaccggatggaaaaattccggaggctgagaaaacacccgttgaacctgctctagctcgtactagcgaagggatggccttaac
cg1656	-	1546118	1546021	atg	97	gtacacgtgctcaacacgacaacgcttaaacggctgcacgcgtaacacggcagaccgcacaagctttaagatccacgatcaggagactttgacaaat
cg1656	-	1546120	1546021	atg	99	gcgtacacgtgctcaacacgacaacgcttaaacggctgcacgcgtaacacggcagaccgcacaagctttaagatccacgatcaggagactttgacaaat
cg1656	-	1546211	1546021	atg	190	agtgggcgcgaatttcgcaagattttctccgaacggacagaaaagcatgacccgatcctgtttgtttccgtaggaagtactattgtttaacgcgtacacgtgctcaacacgacaacgcttaaacggctgcacgcgtaacacggcagaccgcacaagctttaagatccacgatcaggagactttgacaaat
cg1656	-	1546213	1546021	atg	192	aaagtgggcgcgaatttcgcaagattttctccgaacggacagaaaagcatgacccgatcctgtttgtttccgtaggaagtactattgtttaacgcgtacacgtgctcaacacgacaacgcttaaacggctgcacgcgtaacacggcagaccgcacaagctttaagatccacgatcaggagactttgacaaat
cg1657	+	1546361	1546443	atg	82	agcagttaacccgccgaactttcttgattaagtattcattgagcgttcttggcataaatcccactggaggtgcatcaaacgt
cg1658	-	1549198	1549159	gtg	39	gtaattattggaatctattattgtgtgaggcgataactc
cg1659	-	1549907	1549907	atg	0
cg1662	+	1551896	1551936	gtg	40	gtcacttaaactaaacaagaagggtggaggacccaagcac
cg1663	+	1553042	1553042	atg	0
cg1664	+	1553542	1553925	gtg	383	gaatgaatgtttggcgcaaatcggcatccatcgtccagagcttcgtgatcgtgccattgccattggtgagcgcctggaagttctcaaagattatccgacccctccaaattgcacctcgccttttgctccgatttggatcgaagagatggttcgcaggaaaaaataaccgacctgttccctatctttatttcgtcactctgacattaaacctgataatttgtgacccaccaaaacaccagctacccttatgttttcccccgcctaaggaccgccttgttccaagtcgcctgaaaggcgccagcaaagctttcgcgcttggtggctaggcgcgtcgacaagcgcctaaatttttctagactacccagattaagtgagattctttc
cg1665	-	1556177	1556151	atg	26	gttgatacccaattcgagaaaggcca
cg1671	+	1557518	1557843	atg	325	gtaggctcgttgcctacaagcttggctgcagtatttccttggacgtcccctgcctgttgaggcgacgtctttaccgcaccaggagcactttgtagtctgctggtttggtcttaatttctgcacctttaacaccttagtcgattgcctcccatacaacgattcgggggttttggctatacttataggtctgatcacatttcaagggcagctgttgtgactggcagcgtgtcgttttatttgcacactagcaggtaaactgtgtgagacgaattcttttgcggcaacttggaggccgcattctagtaggcaaaggactgatacctag
cg1670	-	1557640	1557640	gtg	0
cg1671	+	1557703	1557843	atg	140	gtctgatcacatttcaagggcagctgttgtgactggcagcgtgtcgttttatttgcacactagcaggtaaactgtgtgagacgaattcttttgcggcaacttggaggccgcattctagtaggcaaaggactgatacctag
cg1671	+	1557705	1557843	atg	138	ctgatcacatttcaagggcagctgttgtgactggcagcgtgtcgttttatttgcacactagcaggtaaactgtgtgagacgaattcttttgcggcaacttggaggccgcattctagtaggcaaaggactgatacctag
cg1671	+	1557782	1557843	atg	61	gacgaattcttttgcggcaacttggaggccgcattctagtaggcaaaggactgatacctag
cg1672	-	1559455	1559290	atg	165	attagctggactattcgccattcgaatgaatagccgttcaaagtctgcgaaaggttccgctcggcccgcacaagttcgggttaagaaggtgcctgcgaaaaaggcagcaactaatcgtcgaaaagtaaaataaaaacgtcccgaagggacgaggaggacaacacc
cg1675	-	1561524	1561524	gtg	0
cg1676	-	1563208	1563208	atg	0
cg1677	+	1563247	1563247	atg	0
cg1678	-	1565281	1565281	atg	0
cg1681	-	1567905	1567905	atg	0
cg1682	+	1567935	1567935	gtg	0
cg1683	-	1571370	1571370	atg	0
cg1685	-	1572964	1572849	atg	115	aagagtaagacgcaacatcaatcaatgtgcaagggtttcatttctggaaatcgtggtcaccccacattcaccagtcatgaacaagcttgtttaatgtgaatttggagtagaccac
cg1685	-	1572976	1572849	atg	127	agagtaacacccaagagtaagacgcaacatcaatcaatgtgcaagggtttcatttctggaaatcgtggtcaccccacattcaccagtcatgaacaagcttgtttaatgtgaatttggagtagaccac
cg1685	-	1572978	1572849	atg	129	gtagagtaacacccaagagtaagacgcaacatcaatcaatgtgcaagggtttcatttctggaaatcgtggtcaccccacattcaccagtcatgaacaagcttgtttaatgtgaatttggagtagaccac
cg1687	-	1575102	1574933	ttg	169	acctgtgactgtcgattggatgcgtcacaaggtcaaccgaccggagccacaatcggtggaattgggggatcctttttccgcagtgaattccgaggttgatcagttgattgagtatatgaccgttcatgcggagagctatcgcagttagtccgctcgcacttcggaggcc
cg1689	-	1576755	1576603	gtg	152	aagtttgttacatagtgtggatggttctcagcttaggttttagggcgcacgcctaaaaaactgggcctaaacaaccaggcttaaatggccaggtctaaatacgtgggctgaagaactaagaaataccgatttacggcaggagagtgagtgta
cg1689	-	1576853	1576603	gtg	250	ggttaggggatgtccctagaatcacctcaggggtgagccaaaccccttcaactaacccatgtgacggcgctaacgtgtgatggattaacgttaacaataagtttgttacatagtgtggatggttctcagcttaggttttagggcgcacgcctaaaaaactgggcctaaacaaccaggcttaaatggccaggtctaaatacgtgggctgaagaactaagaaataccgatttacggcaggagagtgagtgta
cg1689	-	1576855	1576603	gtg	252	gtggttaggggatgtccctagaatcacctcaggggtgagccaaaccccttcaactaacccatgtgacggcgctaacgtgtgatggattaacgttaacaataagtttgttacatagtgtggatggttctcagcttaggttttagggcgcacgcctaaaaaactgggcctaaacaaccaggcttaaatggccaggtctaaatacgtgggctgaagaactaagaaataccgatttacggcaggagagtgagtgta
cg1691	-	1579989	1579989	atg	0
cg1693	-	1582175	1582175	atg	0
cg1694	+	1582271	1582274	atg	3	att
cg1695	+	1583233	1583324	gtg	91	aagaacctttttcaaacattctttttataagttttttccatattggttgatcccccaccatcgggatccctgatccacgaaaggagtgttc
cg1697	-	1586997	1586957	atg	40	agcaccattgtgatttccttcaacttgtgagaggcagtac
cg1699	-	1588192	1588192	gtg	0
cg1700	-	1588971	1588971	atg	0
cg1701	-	1592703	1592627	gtg	76	aatgtctacttcagttacttcaccagcccacaacaacgcacattcctccgaatttttggatgcgttggcaaaccat
cg1701	-	1592705	1592627	gtg	78	acaatgtctacttcagttacttcaccagcccacaacaacgcacattcctccgaatttttggatgcgttggcaaaccat
cg1702	+	1592810	1592810	atg	0
cg1704	-	1594789	1594789	atg	0
cg1708	-	1597688	1597688	atg	0
cg1709	-	1598975	1598975	atg	0
cg1710	-	1600090	1600090	gtg	0
cg1711	+	1600134	1600134	gtg	0
cg1712	+	1601122	1601122	gtg	0
cg1715	+	1604572	1604631	atg	59	aaccacacggtcagggccagcaattcctcacgttttaccaactccgtaagcacaccatc
cg1717	-	1606731	1606728	atg	3	att
cg1718	-	1607278	1607278	atg	0
cg1722	+	1611703	1611703	atg	0
cg1726	-	1617918	1617765	ttg	153	agctagtgccgatccctgctcagctgttcgcagaagggtattaagttcggcaattttcgtaggtaaacacaggtgaaggctttacaagcttgtgaactccctacacaaaagcaatccaatagctatccataagcaagagaaagtaagtctacg
cg1727	+	1618006	1618045	atg	39	atgcatgacaaaggtgagacccaggagaatcctgcggac
cg1728	+	1618795	1618865	atg	70	gattctttacttcttcactcattcgccctgacagcgaatccactacaataaacaaagggggcagccaccc
cg1731	-	1621564	1621564	gtg	0
cg1732	-	1622476	1622476	atg	0
cg1734	-	1624417	1624417	atg	0
cg1735	-	1626662	1626383	gtg	279	atcgactcatgggttgttttccaaaacttgaatcaatttgagtaacagtagttatcaagcgttaaaccttgaaacttccactctttttactgatgggcatttgggcaaacggggaagcttgctggagatgcaataaatcggtgaatggttggtgcaatgaagaggagagtggcccatagtttccgctacggaacgcggagtctttacgtttcaattcttggcaagtatctagcgtcaaggcttgatatgtgaagggattcggattgaacaggagaacat
cg1736	-	1627539	1627392	atg	147	gtccctaggcagcggttttgtcggatttgctcgaaatgggtacgtgcgtgatgtgactttctatcacccccttactcacccccattgcttattgagtaaagtcggttcccgctctttcgtgagcccgacactaatgaaggtttttag
cg1737	+	1627636	1627746	ttg	110	gacgtagggtccttttccacagttctgtggaatgagaatccgatgtttttctcacgccggctcagccgaagcagacgccgtcgcgaaatctcaccctaaaaaagttagaa
cg1737	+	1627639	1627746	ttg	107	gtagggtccttttccacagttctgtggaatgagaatccgatgtttttctcacgccggctcagccgaagcagacgccgtcgcgaaatctcaccctaaaaaagttagaa
cg1739	+	1631380	1631380	atg	0
cg1740	-	1632796	1632796	atg	0
cg1741	-	1633071	1633071	atg	0
cg1742	+	1633127	1633127	atg	0
cg1744	+	1634896	1635033	gtg	137	ataaaagttgaagcatctcctccgcgttgaaggtggagggctttcgccgcggaatggtccctcgtccaggtctttaattgatgtcttgacgtgatctgggcgggcacgcggccaatcatgtgaaaggtctgttttag
cg1746	+	1638345	1638548	atg	203	ggcctgtaaagagatcaacgttccacgattacgcttttgagtagtcgaggactaggagctgtttgatgttgtagctacatcactaaaaaatcgacagaccaaattcaatgatatttgctctgatttttggttctcgtctaatttcattattttgtcacgccagccatcacgacttcatacccaccaattgaaagtaaagtcca
cg1753	-	1644141	1644141	gtg	0
cg1757	+	1647128	1647128	atg	0
cg1758	+	1648016	1648016	atg	0
cg1760	-	1649657	1649564	atg	93	aagagcatctttctatctctataacaccttcgaagaaatcgaccgcctcgcggcagcgatcgagaaggccaagcaattctttggagttgagta
cg1764	-	1654508	1654342	atg	166	agtcgccacggaatttccggaactgtgtgaggcagagcatcaagcagtctcagaacttttggggcagcacacgcaaccattggcaacaatcgcggacggccacggcatctgcacaacaaatattccattgacacccatcaaacactcctgatgaaaggagcggatc
cg1765	-	1655080	1655044	gtg	36	aaaggtgaaagctaaatcaagcaggaggtgacacca
cg1765	-	1655084	1655044	gtg	40	gtctaaaggtgaaagctaaatcaagcaggaggtgacacca
cg1766	+	1655366	1655366	gtg	0
cg1767	+	1657148	1657148	gtg	0
cg1769	+	1659105	1659105	gtg	0
cg1770	+	1660255	1660255	atg	0
cg1771	+	1663054	1663054	atg	0
cg1773	-	1665187	1665026	ttg	161	gtgtgtcttagaaaatgtcttgagtaaacactctgacgcttctgtcagagtctgggccttcaacgcaaggtgcacactcaccgcagggatatttaaataataaggactcacaacttaaatatatgagtgatttgaaaatgcaacgttctggaggagaaccc
cg1773	-	1665390	1665026	ttg	364	gtctggttccgcgcgagttttgcgcagtgatttggcacaatctttaacggaatcgtcacaggcagtttttatgaagtggaaataaaagtctgaagctttttaaaggttggcgtccacctgggtcagcacaccttcaaatggtttgaaaacattaaaaagattgattcgggaacttttaattaacttcatccgactaatttgccgtgtgtcttagaaaatgtcttgagtaaacactctgacgcttctgtcagagtctgggccttcaacgcaaggtgcacactcaccgcagggatatttaaataataaggactcacaacttaaatatatgagtgatttgaaaatgcaacgttctggaggagaaccc
cg1774	+	1665705	1665870	ttg	165	aacatcactatggttagaggtgttgacgggtcagattaagcaaagactactttcggggtagatcacctttgccaaatttgaaccaattaacctaagtcgtagatctgatcatcggatctaacgaaaacgaaccaaaactttggtcccggtttaacccaggaagga
cg1774	+	1665726	1665870	ttg	144	gttgacgggtcagattaagcaaagactactttcggggtagatcacctttgccaaatttgaaccaattaacctaagtcgtagatctgatcatcggatctaacgaaaacgaaccaaaactttggtcccggtttaacccaggaagga
cg1774	+	1665805	1665870	ttg	65	agatctgatcatcggatctaacgaaaacgaaccaaaactttggtcccggtttaacccaggaagga
cg1776	+	1668067	1668140	atg	73	aagcacatcccttacttgcctgctctccttgagcacagttcaagaacaattcttttaaggaaaatttagtttc
cg1778	+	1669232	1669327	gtg	95	gctgcatcagtaacggcgacatgaaatcgaattagttcgatcttatgtggccgttacacatctttcattaaagaaaggatcgtgacactaccatc
cg1786	-	1678813	1678746	atg	67	agttattcgaaatcaggtgggcataaggttcacctgggttctcaaacggcaaaggaacattttccac
cg1791	-	1685221	1685093	atg	128	gagttggaaaaattcgccatactcgcccttgggttctgtcagctcaagaattcttgagtgaccgatgctctgattgacctaactgcttgacacattgcatttcctacaatctttagaggagacacaac
cg1791	-	1685276	1685093	atg	183	aggttgacacggagttgactcgacgaattatccaatgtgagtaggtttggtgcgtgagttggaaaaattcgccatactcgcccttgggttctgtcagctcaagaattcttgagtgaccgatgctctgattgacctaactgcttgacacattgcatttcctacaatctttagaggagacacaac
cg1794	-	1688546	1688546	atg	0
cg1796	-	1691324	1691247	gtg	77	taaaaggtttgacgcctcggtttaatgcctagcaggatgcgcgccaccgctaattagttctaaggatttgtgaaatc
cg1798	-	1693093	1693093	gtg	0
cg1798	-	1693199	1693093	gtg	106	gaggttgatgtgatcgctaagtacgtcgaacgcatgatgacgcgcggcgtggctggaaacactcccaatgactacaccgatttcacgagagactaggttagacaac
cg1801	-	1695386	1695386	atg	0
cg1804	-	1698489	1698440	atg	49	aagatcatccacccataggaattattgttgaaggagccttcccacaacc
cg1804	-	1698491	1698440	atg	51	acaagatcatccacccataggaattattgttgaaggagccttcccacaacc
cg1806	-	1701911	1701865	gtg	46	gtatttaagactatttattctcaacttcttcgaaagaagggtattt
cg1807	-	1703275	1703241	gtg	34	gaacccagccagcctcttactttgaaggattgtt
cg1809	-	1703842	1703784	gtg	58	attgagcaacctttcccgctcttaacactactgtccatatacttttgaaaaggtgtca
cg1811	-	1704803	1704776	gtg	27	aaaaccacacgataacggaggaacccc
cg1811	-	1704831	1704776	gtg	55	ggatactttggtattccttttgtcactaaaaaccacacgataacggaggaacccc
cg1814	-	1710415	1710352	gtg	63	agggttatcaaccagccaatttcttttaaaaaggcagacacacgaaaggcgacaacagtcacc
cg1814	-	1710508	1710352	gtg	156	gcagacggagttgcacaaaacgcttaacgggtgggtgcatagtatgcacgcgccacattgcatataatgcaatgaattgaataaactacattcagggttatcaaccagccaatttcttttaaaaaggcagacacacgaaaggcgacaacagtcacc
cg1817	-	1713483	1713395	atg	88	aacaaccaggaaactggtcgttgcagagtttttgcaaaattggacatcctttaacggaccgcacagagaggcggggaaggaggtcacg
cg1817	-	1713487	1713395	atg	92	agacaacaaccaggaaactggtcgttgcagagtttttgcaaaattggacatcctttaacggaccgcacagagaggcggggaaggaggtcacg
cg1819	+	1713545	1713704	gtg	159	agtgctccacggtgaaacactgttaacaacagtgaaacaccaaaatgcttaaagcagatggtacagcatgccagtcgaatctgtgacaattgatcgttgtaggacacccggtgtatacccactgggacctcataaatccactgacttggagaagcccct
cg1817	-	1713594	1713395	atg	199	aagcattttggtgtttcactgttgttaacagtgtttcaccgtggagcactaccttaagatcatagtcagcatcttggggtgaatgtgacacggtacgctatagtgtcagacaacaaccaggaaactggtcgttgcagagtttttgcaaaattggacatcctttaacggaccgcacagagaggcggggaaggaggtcacg
cg1817	-	1713715	1713395	atg	320	ggtcagactcacaggggcttctccaagtcagtggatttatgaggtcccagtgggtatacaccgggtgtcctacaacgatcaattgtcacagattcgactggcatgctgtaccatctgctttaagcattttggtgtttcactgttgttaacagtgtttcaccgtggagcactaccttaagatcatagtcagcatcttggggtgaatgtgacacggtacgctatagtgtcagacaacaaccaggaaactggtcgttgcagagtttttgcaaaattggacatcctttaacggaccgcacagagaggcggggaaggaggtcacg
cg1821	+	1715197	1715298	gtg	101	aatcctcaatttccgccgtaagcgcaacgactaaaaccaccatctgtagtgtggtggaaaagttacttttaaaaggattttggaaggactgaaactcccca
cg1825	-	1718236	1718161	gtg	75	gctaatcggtctgcgcgtttttcaagcactttgcgcagacccccatccacgtaatccacgagggagatcacatcc
cg1825	-	1718238	1718161	gtg	77	gagctaatcggtctgcgcgtttttcaagcactttgcgcagacccccatccacgtaatccacgagggagatcacatcc
cg1826	-	1719374	1719337	atg	37	aagttacccactttcagtgaatttttaaggagagaac
cg1829	-	1722358	1722358	atg	0
cg1831	-	1723290	1723194	atg	96	aagttcttggaaactcgtgtgtgtgcgggcggaaagaagcatgagaaaacactaacactcaaatgatcatttgactattagcgaaagaaattatca
cg1836	-	1728203	1728094	atg	109	aagctgccgcagtagaaatccttcaaacctggttggatgctcgcacccgagcccttgaaccacaatccacagacacccaagatttcgacgagaagggaaatttcccagg
cg1838	-	1731587	1731517	gtg	70	agtccatttttaggcgtgtgtttttgaatgcgctaaaacatttcgagaagttctaaggcaggataccgct
cg1839	-	1733011	1733011	atg	0
cg1840	-	1734383	1734264	atg	119	aggaaatatgcgcttccgcgccgatcaaattcattgattgttaatcggaagttttttgaacaggtaaagctaggggacctgttcagtgcctgttggcggatgtattaaggagaatgccc
cg1841	-	1736390	1736280	gtg	110	gttgcctgtttctgggctgcatgcccgccctttttgggcggttgagcttattgtttaaggctccagaaaccatcgactgatcaaaaccaagcggaaggacttccaccaac
cg1841	-	1736392	1736280	gtg	112	gtgttgcctgtttctgggctgcatgcccgccctttttgggcggttgagcttattgtttaaggctccagaaaccatcgactgatcaaaaccaagcggaaggacttccaccaac
cg1842	+	1736525	1736525	atg	0
cg1843	-	1740130	1740130	atg	0
cg1846	+	1742703	1742782	atg	79	aagtggaggaaacactatcagttatcgtaggctattttaggaccaccaccacccccgctgtcaactagaggacaacaac
cg1845	-	1742728	1742688	atg	40	gataactgatagtgtttcctccacttacggaagaagatac
cg1845	-	1742808	1742688	atg	120	gcggcgttttagtgcgtctgctctcatgttgttgtcctctagttgacagcgggggtggtggtggtcctaaaatagcctacgataactgatagtgtttcctccacttacggaagaagatac
cg1847	+	1743362	1743362	atg	0
cg1848	+	1744136	1744170	atg	34	atatcaacaaacttagttggaaggacacattacc
cg1852	+	1746312	1746353	atg	41	atcaccttgtacaccaccatagaaaaggcccaccctcagcc
cg1853	-	1749387	1749387	atg	0
cg1855	-	1750745	1750745	gtg	0
cg1856	-	1751432	1751432	atg	0
cg1857	+	1751509	1751563	gtg	54	gaatttttttgacgttggacattctcaaaatcaagtagcaagggatcaaactct
cg1859	+	1752930	1752966	atg	36	agaaattcaacctctctgaaatgaaggatccaggaa
cg1860	+	1753692	1753725	atg	33	gtattcgaatatttaaacctaaggggtttagca
cg1861	-	1756426	1756366	atg	60	aggcccgtcattgtggtcagagatcctcagtagaaggatcgaaagaaaggcggcaggaaa
cg1861	-	1756505	1756366	atg	139	atcgtgtgacggacatgtttccggatatgttcttgccattgaggtcccaggcctcggcggtagggataatcttggtgataggcccgtcattgtggtcagagatcctcagtagaaggatcgaaagaaaggcggcaggaaa
cg1862	-	1757131	1756951	gtg	180	gatgcggagtcgacgaggcgcactgaagaacaattgtgggctgaagtcccatcaattccactagcagcgcaaccccgagtgtttgtgatagatcgcacagtcggtaacgttgttgttaatacagacctagccggtatcggatggaacatggaccgttggtccagaagtgaggaataagta
cg1862	-	1757166	1756951	gtg	215	atcgggagtatgaaaatgccaataccattggaactgatgcggagtcgacgaggcgcactgaagaacaattgtgggctgaagtcccatcaattccactagcagcgcaaccccgagtgtttgtgatagatcgcacagtcggtaacgttgttgttaatacagacctagccggtatcggatggaacatggaccgttggtccagaagtgaggaataagta
cg1864	-	1758593	1758556	atg	37	cctattacgattcggggaaaggctgggtacttcacac
cg1865	-	1760488	1760269	atg	219	acgcaacccattctttgccaagtcatcggtcaacggcatgggacgagtgatgaagctcgttgaagaacgccgcgccaacggtgaattggatgagcctgagtacctgaaaaagatccatgccaagaatgcggcagctgataaggcttccactgacaattcttccactgacaattctgaagcacctggcaccgatacgaaccaagaggaggagaagtagcc
cg1867	-	1762334	1762185	ttg	149	gttaaacactatcccgaaggcaccgttactttgcctttctcgctcgtgtcgcactcacccacgccacctggcgtgggtgagtggcgcatggagtgggtgggcgtcgacaagcgtggttgtctggttgattggaattgaaggagactttc
cg1868	-	1762839	1762839	atg	0
cg1871	-	1765366	1765311	atg	55	atggaatagcaactgcacagcgacgaatcagcgacgaatcagtgaggacacgaat
cg1872	-	1766389	1766214	atg	175	agttccaactaccaactccgtttccatggaagctacccggctttcgccaccgcaacatgagtctaaaattttcacacggcgcaccacacatttggtggtgtattgagctatctctgggctgcgtgagaaaccattttccggtggatgatggaagctagacgacgaaagggagcat
cg1874	+	1767441	1767441	atg	0
cg1873	-	1767514	1767332	gtg	182	atgccgatgatcagcagggtccaggtacccatttctaaaagggctgcaaaacggtgaagtttctgtggcgtcatggcccctaccgtaacctaatcgttgaaacatcaccttattgctgggctttgcacgctactctttgtgagtaacctcaccgaagtgcataaattaattgggagtgatca
cg1880	-	1774101	1773898	atg	203	gacagttggccaccggctgtgagtttctttaactgctaatgcgtcatcagtaggacgactgaagtagacaaagccaaagaagctcacgcaccacatcaggtattgcctaatatatctgcggtgaatcccgatatttccctcttttggacgtatcgggagcgccaggtcagctgcgcaccttgaactagtgggggcggccaggt
cg1884	-	1776682	1776540	gtg	142	acctactggtaacctccgcttgatatttccctctggggaactaagtgggggaagatttcgacaactaaccgggcgcaaagatgaaactaatgcgtccgaccacggcgaaaaggaagtttcgcccatctatgagaggttgaat
cg1888	-	1779464	1779286	atg	178	aggttctctagtgagggagtgtcgtcccaagcttaagtatctcgcagatgttcgttcccttggttccccaaacccctcgtcgaatacctgtgtggaagattgccagtctgttgctttaccgtgttccttttctttcgcggttgatctaagcacaggttggcaattttttttatgaata
cg1893	-	1783051	1783051	gtg	0
cg1894	+	1783306	1783396	atg	90	agatgtacaagccttgctgtgtatattgttctgctgtactcaacccccacttattcaccgatatttttccagaagagggcacactaccct
cg1894	+	1783341	1783396	atg	55	gtactcaacccccacttattcaccgatatttttccagaagagggcacactaccct
cg1902	-	1792458	1792428	atg	30	agtcccatacatacgacagaaaggttaggg
cg1903	+	1793129	1793314	atg	185	atctccatcgttaatccacaccgagcgtagtaagaaaatctaagtactgttaggctgaggttggcctcttgattaacctcgcctatgccacataccaataagtgacatcggctaaaactaataattttcgaaacttcatggtcgatttcgatgggttaatacatgaacctcagataggattctaa
cg1903	+	1793191	1793314	atg	123	ggcctcttgattaacctcgcctatgccacataccaataagtgacatcggctaaaactaataattttcgaaacttcatggtcgatttcgatgggttaatacatgaacctcagataggattctaa
cg1905	+	1794978	1795186	atg	208	gccaatacatggcaaccccaactcaagacaggaaaaccaaaaatggttaatatcaatcgatacacatctactaactccattgcatcagacgctgggaaaccagcagacggtcgcaccacaccaactactgtttcttctgtaatttgcactgaaactatcgcctacactgtcactgctaccatcacaatcggttgctagtaggctacaa
cg1911	-	1800279	1800229	gtg	50	atgcttttatctggcatttgaagaactactagaagaggataatttttaaa
cg1911	-	1800281	1800229	gtg	52	ctatgcttttatctggcatttgaagaactactagaagaggataatttttaaa
cg1911	-	1800292	1800229	gtg	63	atagttcaaaactatgcttttatctggcatttgaagaactactagaagaggataatttttaaa
cg1911	-	1800374	1800229	gtg	145	gcaaagaaaagctgtgatggctttgtttcacagagggggtggcgaaatgagaaaggccatttactggtaatacattcgtgttatagttcaaaactatgcttttatctggcatttgaagaactactagaagaggataatttttaaa
cg1916	+	1802782	1802966	atg	184	atcaatccctgacacagccattgattccgaggatatgaaagacccccggactaccgcgaaattaacaccggtgtcggtaccggcaactgcatcattgtcgttcctgaacaagcgccgtggtttaagccagccatcatcaaacaggcttaaaaatactcaatcgtcccattcaagaaaagagcac
cg1917	-	1804078	1804049	atg	29	aatacagttacgaggctaaggagtatgta
cg1925	+	1808413	1808662	atg	249	atgtacgcattctatattctcgacaccatgcttaatcgttcgatcaaacagattgagcaatgcctggatcgacaagacaccaccatcagccacatcatcgccgatagcgtgcacgacaagctacatgaatatgcaacaactaatccaccctgtgacagcgacaaacaagcacttctcggtcatgtcgagcttgagatagctagtttacagatcatcatcacgagcatccatcctgcagagggcacagat
cg1930	+	1811964	1812025	atg	61	acatgcagagcacagctttcacacatagacatcactgcacatttatctaatgggagactca
cg1931	+	1812994	1813036	atg	42	agagacctagtcgactcaagtagttaagaggaaacaacaata
cg1935	+	1815208	1815252	atg	44	accaaagcttcatatcacttttccacagcctgaaagaacatact
cg1939	-	1819543	1819206	atg	337	gcagtaatgtcatcacgcgagattcctgggcatacaatggcgaagtcagtccattgcacgctgtagaactcatgtagagacacactcacagttgcggtatcacgagacgattcacctggtgtgtgcgcagcgagatgatctcgaagcgatgccgactcgaagaaatcggatagcgcagcgtcattgctacacgccgtgaggccgacagcgagggtactcaagattccggcacaccctacagccatcatcatgcgtcgttgttttctcatggaagcaccttcgggttagcaagctgatagccgcgaagtacccattcggtgactaaataattagcagc
cg1942	+	1819881	1819944	atg	63	aggcgagatcgttccgcaacttgccaactccacacacacccatttcactgattggaatgtgac
cg1944	-	1821455	1821426	atg	29	accgtagatgtcaatagtttggagtacat
cg1944	-	1821769	1821426	atg	343	acggattttagctgggaagggaagcgaaaagttgtcgcatatgcactggagactggaagaagtgatttcactcgagaacgattagggggctacagtatcgcagattctatagtcgattgatgaggctgaggtcatgacttcaattaattctggcatagcgtgtaaggagtcaggtgaataaatttcaccatcagcggcgactgcattaaatgatagaggatccggtaatcgtactaaaggtgtccttcaactgtcgctacctctgctggtggtgcgggtaagcactgcatcgagatcgcactagactcgtatctaccgtagatgtcaatagtttggagtacat
cg1945	-	1823854	1823854	atg	0
cg1946	+	1824100	1824100	atg	0
cg1945	-	1824315	1823854	atg	461	agggactgtagcatccactgctgctgcagcagcgaggtaggcggaagatgaccagggttgatggtcaatatctgagacattctgcgcccattgaacagttttcagatctgggttaatctccgagattatccagtattgttctcctattttttgcaaagcttctggggcatcaggatttggggtaactactatttcaaaatcatggaaaacagtcatgcttcggatcttatgacacaccactggaaaagtaggtaaatagcatctcatatgaagccgaaaagtcgatgtatacggcgacttaagagttggatggtatatccgttttaagaaggagaactagaatctctgcaggggcgtagtaggccttattaacatacggcggttctagcacacagcgat…
cg1949	-	1827112	1827078	atg	34	agttaaataaggaataggataggagaattgaggc
cg1949	-	1827229	1827078	atg	151	tgcttcctgatcaaatcctccgtgtccaccatccgggggtcggacccgctgaagcaggggcgcgtattgggctgcgatatcaataaggcgacttatcttccctgtacgataggccgtagttaaataaggaataggataggagaattgaggc
cg1951	-	1828409	1828409	atg	0
cg1951	-	1828869	1828409	atg	460	atggtgtatcgcactttagcaaaagaatttcacagctcaccgcatgatagtgcgcagtctcgtgttgatgcgctttataggcagaggctgcagcatgtcagcactattaatacaggcattgatgttggtggttatccagtattttgcgttgttgatgcagaagtgacctctcggtatacgcgccagccccgcacgtcgagggcggggaggatgtcaagcaacgccattcgtgatcggtgtactggaacttatgcgcgattttctagtagggagctcagaggctgcacctagctggatttcatagaaggaagtgaggaaaccatttgtttctgcagtatgtccgcactcgcttagttgatgtcatccaatgtggagaagttcaaaagctgaagctggacc…
cg1966	-	1848193	1848158	atg	35	aagttattacatttattacatgattggttaggact
cg1966	-	1848263	1848158	atg	105	ctttaagaaagtatgtcaataactttgacataacctaaacacaataaattatgtagtattatgtgacactaagttattacatttattacatgattggttaggact
cg1966	-	1848331	1848158	atg	173	aagagcaactagtgaagaaaaggcttgatgaaagaagttttttatctagctagatgttcaatcacgagctttaagaaagtatgtcaataactttgacataacctaaacacaataaattatgtagtattatgtgacactaagttattacatttattacatgattggttaggact
cg1992	-	1870394	1870367	atg	27	agaaaatgatagaaagaagaatttatt
cg1992	-	1870606	1870367	atg	239	ggttcgacctcaagaaaatcgtggatcaggtcgagaactggcagctcgtcgtcgtgtacaagcagcgcaaatcaatcaggcagcacagctggatatgaatgttcatgatttccgtgaatcgaatctgccagaggaacgacccgcgaatccttatgaagcgtatgttcgtgagactgaagcgaaaaccaatgatccgcagtacggttattaatagaaaatgatagaaagaagaatttatt
cg1992	-	1870608	1870367	atg	241	atggttcgacctcaagaaaatcgtggatcaggtcgagaactggcagctcgtcgtcgtgtacaagcagcgcaaatcaatcaggcagcacagctggatatgaatgttcatgatttccgtgaatcgaatctgccagaggaacgacccgcgaatccttatgaagcgtatgttcgtgagactgaagcgaaaaccaatgatccgcagtacggttattaatagaaaatgatagaaagaagaatttatt
cg1992	-	1870808	1870367	atg	441	agaccgcgatgacgactgagcaggtcaaggaggttcaggtatgggcgatggatcaggctgagaaggtgatgcagcgtgatcatccagcgattctggataagtttgtgcgcaaacatgggcagacatttgggcaggatgcggacgcttttgttaaatccataactatggaaaaagacacgagcagcgagtacactgatgctatggttcgacctcaagaaaatcgtggatcaggtcgagaactggcagctcgtcgtcgtgtacaagcagcgcaaatcaatcaggcagcacagctggatatgaatgttcatgatttccgtgaatcgaatctgccagaggaacgacccgcgaatccttatgaagcgtatgttcgtgagactgaagcgaaaaccaatgatccgc…
cg1996	+	1879579	1879784	atg	205	aactaagacatgttcaccacggcaccaaaaagacaccattttatgccgcacatttgttcactacattcactgaaaaatcttgttgaccactgacaactagcaagaagcggcaaatatgtgcggcttggcataaactgtgtccatcggtacctgtgtaatagacacacggtaaacacgcacaagataaaacattgcgagatttttc
cg1996	+	1879721	1879784	atg	63	atcggtacctgtgtaatagacacacggtaaacacgcacaagataaaacattgcgagatttttc
cg1996	+	1879744	1879784	atg	40	acggtaaacacgcacaagataaaacattgcgagatttttc
cg1997	+	1880659	1880884	atg	225	gttccccgatgactttgagtttttgggatcaaacaccgaagtccgccgccaaatcggtaatgctgttcctcctgtaggtatgcacgctgtgggtgagcgactgatgaacctgtacaccgggaattacactcccgtcgatctagaggaacagcacgcgtacctgcagacgctctccattaaggaacgtctcgcgctggctgatcaggaagctgattaagtagatat
cg2004	-	1890945	1890917	atg	28	aaaggtatatatttgaaagtagtttgag
cg2005	-	1893393	1893179	atg	214	gagggaagacatcctcgattaagtgatgcgcgagcgtggtttgatggtggttgtttagattcaattgattgggattctcgacaaacttattaagttattaagcacttaagatgaacatataatctcatctcacgtgaaagcgtgagcaggggttcgcccccgaggattgtgttgcgaacagtcctgaagatcatgtcagacctacattgagcca
cg2006	-	1894509	1894509	atg	0
cg2025	+	1917863	1917900	atg	37	gccctacttaaaacagcggatcagaaagcaaaagatt
cg2026	+	1918374	1918416	atg	42	gtatccaccactggatatccgacataaacaaggaggcacctg
cg2028	-	1919680	1919680	atg	0
cg2030	-	1921709	1921666	ttg	43	aactgatctgatccacataattagagaaaagaagatagcagcg
cg2034	-	1929649	1929649	atg	0
cg2034	-	1929652	1929649	atg	3	agc
cg2036	+	1929968	1930006	atg	38	acctaataagttcaagtagttaaaaggaaatatcaaca
cg2040	-	1933763	1933763	atg	0
cg2041	-	1934351	1934351	atg	0
cg2041	-	1934817	1934351	atg	466	gtatccctgccctcgtagccatccccccccgagcgctatgtctgaggcagggatacgtctagtttctgctcaagaatttttcgtagcattccatagttgtatcagattgaagctggcgttgctgggttagtcaggcgaaggggaagggccaatcgtccagtttggtgtggatatattaccgtcatacggaatccaacggtcatcttcccacggtgcagctgacggaggttctgagctatcccatctccactgctgccagtcactaggtagtctcggacccaagcgaggtgaacctgcagctagatggtgccctgagggggtgcgataggaccaccagtaggacgtcgaatcgactgttccaggtaaaactgctgcggctcaggttccgtagttttatga…
cg2043	-	1937563	1937384	atg	179	gcttactgtagggagtagaaacatgacttcttcgtctgaattcgttgaatcggcagaggacttttatcgctatttggaatctgagtcggtagaagtattacccagtgacttaagtttcttagatttttttgagcaacagcgaccagccacgttagtgtggtcgagtagaggatagctac
cg2043	-	1937565	1937384	atg	181	atgcttactgtagggagtagaaacatgacttcttcgtctgaattcgttgaatcggcagaggacttttatcgctatttggaatctgagtcggtagaagtattacccagtgacttaagtttcttagatttttttgagcaacagcgaccagccacgttagtgtggtcgagtagaggatagctac
cg2043	-	1937583	1937384	atg	199	agggtttatgatagtttaatgcttactgtagggagtagaaacatgacttcttcgtctgaattcgttgaatcggcagaggacttttatcgctatttggaatctgagtcggtagaagtattacccagtgacttaagtttcttagatttttttgagcaacagcgaccagccacgttagtgtggtcgagtagaggatagctac
cg2043	-	1937601	1937384	atg	217	gagtctaaatttaaatttagggtttatgatagtttaatgcttactgtagggagtagaaacatgacttcttcgtctgaattcgttgaatcggcagaggacttttatcgctatttggaatctgagtcggtagaagtattacccagtgacttaagtttcttagatttttttgagcaacagcgaccagccacgttagtgtggtcgagtagaggatagctac
cg2044	+	1937622	1937764	gtg	142	accaactatataaagacaagtcgtacacggatcatcttttatttcagttcaggagactgtctctagaaccctactgttgcgtgggaagcagcgggtcaccctactcccaccaacaaagacccggtgtgctggaatggacagt
cg2044	+	1937764	1937764	gtg	0
cg2046	+	1938516	1938674	atg	158	gtatacaccattcaccatcacgtaaccaaattcttgcagtactaagaaaccactattcttgcttcgcacttgaaacacgaaagaatacgtagtattaattaagtttttcaagagctgataacactaatcttcaatgaaagcacttaaaggggagaatc
cg2046	+	1938625	1938674	atg	49	aagagctgataacactaatcttcaatgaaagcacttaaaggggagaatc
cg2047	-	1939633	1939491	gtg	142	agtattcactgatgtaagtagtggactgagctgattttcaggtgctcatcaacttaaactgtgtggctatttttagagcggatcacgcgctcatagctgtccgcggtgtagtcaaaaatcaggagaggtagggcagtgcatt
cg2051	+	1942531	1942579	atg	48	tgcaacaacttttcattacatcaacatgtttaaaaaaggacactgatt
cg2052	-	1943931	1943902	atg	29	ggtcatcggcaaaacagaaaggaatcccg
cg2052	-	1943933	1943902	atg	31	gtggtcatcggcaaaacagaaaggaatcccg
cg2053	+	1943955	1944045	gtg	90	acctttatttccagtcttgtaataagaatgttacaaatgatcgaaacgtatgaccactacattgtcgaaaagcaggggagtaaaccacag
cg2052	-	1943972	1943902	atg	70	aagactggaaataaaggtgagtcaatcatacagtcagatgtggtcatcggcaaaacagaaaggaatcccg
cg2052	-	1943974	1943902	atg	72	acaagactggaaataaaggtgagtcaatcatacagtcagatgtggtcatcggcaaaacagaaaggaatcccg
cg2060	-	1948544	1948509	atg	35	agttaacataaggaatggaataggagaattgcggc
cg2061	-	1950156	1950122	atg	34	gttcacatcaactagtaacgaaaggatcatgtga
cg2066	-	1961136	1960812	atg	324	gttctgccggtgggctatctgaggtttatatagcaggaaacaacgcgctgagcgcagcccagatttcattggcgatcacgtctcactgcatgcacatgagcgtttagtgcaggaactccaaaaattttggtcacacactttagcgtttttgggcacggtattgttgtgaaagctcctgcggtatgaacaacgcgagttagtacacggaaagctcctgagaatagttctttcttagggcttaaggcttgaagcttgagggcttttagaaagcaggtatgaggaaagcacttccccacatgaaccagaagaaaggcatggactggg
cg2067	-	1961668	1961668	atg	0
cg2068	-	1962586	1962586	atg	0
cg2069	-	1964512	1964478	atg	34	gtacacatttttccgacaggtaaaggtttgatat
cg2071	-	1965502	1965342	ttg	160	gaccagcagggaaaaatgtctaaagtgactggtagtgacattaagtgactactttgacaccttcactgaatgacatttctcaacctgaaaactatgcggaaaaatggaagagggtttgtgatatatgtcacgatcgaggaattgaggagagatcgaaaag
cg2076	+	1967593	1967593	atg	0
cg2077	+	1968337	1968337	gtg	0
cg2078	+	1969473	1969590	atg	117	gatagtggttacatttgtctcggcgctaatctggtttattggtgatatccgagccaagggaactccgagctcacccattaccactgatccaacgcacgaccatcttgagaggacagc
cg2079	-	1971383	1971264	gtg	119	gggtgtgcgttttgttggaacatgttgttggaacatgccggcagagccgacactacgattcattcgctaaagggtctggccactgacactggcaaagatccacgaaaggaagttaccct
cg2080	+	1971463	1971546	gtg	83	gagtgaagttgcatcaaaggacaaacataaaataaacggcgcgcctccccagagttaccccaataattagtaaattgcagatt
cg2080	+	1971544	1971546	gtg	2	tt
cg2080	+	1971546	1971546	gtg	0
cg2081	+	1972174	1972174	atg	0
cg2083	-	1975463	1975357	atg	106	aacaccgcaggtgcacatttgttttgtcacctgcacaaaagtgtcgccagcccgatacttgtacaaccgtccgcatccgagaagcaaaggtgtctgactcgcgcca
cg2085	-	1977723	1977685	atg	38	gattagaaacgcgaaagcaaaggacggaaaagaatctc
cg2086	-	1978232	1978232	gtg	0
cg2088	-	1979178	1979130	atg	48	aagtccaggtgacccgaaaatccgagtgagagaaatggtctggccttc
cg2089	-	1979685	1979618	atg	67	gaagctgcacaacgcaaaagcgttcgtgcacggctagtgaacgacacccactcgggaggaacaaaag
cg2089	-	1979687	1979618	atg	69	atgaagctgcacaacgcaaaagcgttcgtgcacggctagtgaacgacacccactcgggaggaacaaaag
cg2090	-	1980611	1980611	atg	0
cg2091	+	1980681	1980681	atg	0
cg2092	+	1981544	1981923	atg	379	tgatcgtggacaagagttaaccatgagattgattcacccctttaagcctccaaagaagtagttgactcaacgcatttcggcatttaaaaaagccgagagcaaatgagactttccaggagaaggcaccagggacatgaacaattgatcggctgaccaactctataagagatgcacctcaagtttggggatacttattcggcgtttctggggaacaaatacgtttccctattgttgtatataggtattcgcacttaagaaacatctctcatggaaagaagctaggcggaaagggcgttaagtacttgccatttaatcctcagcatcactcggatcagtcggagatgtcgatgaaaatgcaccaggagccgtggagagcagc
cg2092	+	1981783	1981923	atg	140	aggtattcgcacttaagaaacatctctcatggaaagaagctaggcggaaagggcgttaagtacttgccatttaatcctcagcatcactcggatcagtcggagatgtcgatgaaaatgcaccaggagccgtggagagcagc
cg2092	+	1981785	1981923	atg	138	gtattcgcacttaagaaacatctctcatggaaagaagctaggcggaaagggcgttaagtacttgccatttaatcctcagcatcactcggatcagtcggagatgtcgatgaaaatgcaccaggagccgtggagagcagc
cg2092	+	1981787	1981923	atg	136	attcgcacttaagaaacatctctcatggaaagaagctaggcggaaagggcgttaagtacttgccatttaatcctcagcatcactcggatcagtcggagatgtcgatgaaaatgcaccaggagccgtggagagcagc
cg2092	+	1981810	1981923	atg	113	catggaaagaagctaggcggaaagggcgttaagtacttgccatttaatcctcagcatcactcggatcagtcggagatgtcgatgaaaatgcaccaggagccgtggagagcagc
cg2096	-	1986232	1986169	atg	63	gggcataaaaatacatagctttgtgcagcatttattgaaccacgtcgatggaaaggccagctg
cg2098	-	1988250	1988250	gtg	0
cg2099	+	1988308	1988308	atg	0
cg2102	+	1990877	1990902	atg	25	gaaccgcgaatttaggaggccagtt
cg2103	+	1992045	1992314	gtg	269	gttcaactgaagtaaaaccacggatacggggaagttttctttcctattaacaacatgcgccagcatcactactgtcgatggagatccctcatcagtcgatcgatagaaaaatcagtagactatgtggaagtgtgttctctgtcgagctcattctccttgaacatttcacgtgttttaagaagtgtttttaagagaatacgcattgaagtagttttccctgctggcagcggcataaattgagtttggaaaaacaaggaaggcagcctcct
cg2103	+	1992172	1992314	gtg	142	aagtgtgttctctgtcgagctcattctccttgaacatttcacgtgttttaagaagtgtttttaagagaatacgcattgaagtagttttccctgctggcagcggcataaattgagtttggaaaaacaaggaaggcagcctcct
cg2106	+	1995404	1995471	atg	67	agttgccaatacggttgccagtccgaaatttaaaaaatggtggcttagagctataaaaggaggaaaa
cg2107	+	1996554	1996554	gtg	0
cg2109	+	1999225	1999225	atg	0
cg2110	-	2001447	2001413	atg	34	gaactaatcactatagggagggcgacgaaaaaca
cg2111	+	2001522	2001526	atg	4	agtc
cg2112	-	2006000	2005928	gtg	72	acaacagccgattcacttatttttaggcgaatgcttgaagtcgaagtaagtgagggggagaggatccggtta
cg2113	-	2006553	2006458	atg	95	agaaacttagtcgaacatgtgaacggtattggtgttcgaacgtgtcgtggctaaaagttaagatgtgggcaaacaattgaggcgggagttttgaa
cg2114	+	2006656	2006798	atg	142	agaaatactgacagaggttcgaatagctcagcattcagcttcagaagttcacactggatgaaccctcatcaagagtgaacatggaagcgaacagagtttttagtgctttaacgggcaaacaatgagaggaagggaacggaag
cg2117	-	2011398	2011370	gtg	28	gaaattaactcaatgattgtgaggatgg
cg2117	-	2011463	2011370	gtg	93	gtttgtttgtcaatatccaaatgtttgaatagttgcacaactgttggttttgtggtgatcttgaggaaattaactcaatgattgtgaggatgg
cg2117	-	2011465	2011370	gtg	95	gtgtttgtttgtcaatatccaaatgtttgaatagttgcacaactgttggttttgtggtgatcttgaggaaattaactcaatgattgtgaggatgg
cg2118	+	2011487	2011777	atg	290	aagcgatcaccatatttcatacgttgagaccatcgtcacaagttgatattccaccagcttatcaatgcatttgaaggagatttaacaccttctccatcatagtgactgaggccacatcatgtgttttccgctcgatttattttagattttccgctttaaccagcacttttaataacttcatacggttcttccacaatcggaaccaaaacaacactggtcaaaaaccagtttcccgcttgaacaaaatttcttccacgtcaacaccaactccaacatcagcgaggttaagc
cg2124	-	2017351	2017287	ttg	64	atgcagcttggcccgcacggtttccgcgtgcgggacgtgttcatttctgtataggaaaactacc
cg2126	-	2020226	2020156	gtg	70	aatggatgaaaagaaaaacttaagtcatgatgaacttctcgctcaggccttccgcggtcacaaaaatacc
cg2126	-	2020228	2020156	gtg	72	acaatggatgaaaagaaaaacttaagtcatgatgaacttctcgctcaggccttccgcggtcacaaaaatacc
cg2127	+	2020400	2020400	atg	0
cg2128	+	2021274	2021355	atg	81	gcaatcgtttacgttcgctattaatgtgacacgtataagccgacacttttaacgaagcgcagaaggagtgagagcaagaaa
cg2128	+	2021308	2021355	atg	47	ataagccgacacttttaacgaagcgcagaaggagtgagagcaagaaa
cg2129	-	2022724	2022724	gtg	0
cg2131	-	2024266	2024266	gtg	0
cg2132	+	2024387	2024452	atg	65	acgtaattcgagtttcggcggccgtgtcgcgcggccaggacgaccctagcttttaaggacccacc
cg2132	+	2024389	2024452	atg	63	gtaattcgagtttcggcggccgtgtcgcgcggccaggacgaccctagcttttaaggacccacc
cg2134	-	2027876	2027837	atg	39	cgattaggagtcgatgaaaaagtcggcgccaacgaggag
cg2135	-	2029481	2029481	gtg	0
cg2136	+	2029799	2029799	atg	0
cg2140	-	2034154	2033991	atg	163	aagctgggagtaggcaagtacgctgcagcctcagatgaactcaccgacgatccagtagagctcgtgcctaacgttgacttcgatgatgaagccgacaccgaagcagacgctgaagactaagcaccagttttaacaaagcagggacaatccacacacttaaacc
cg2141	-	2035336	2035165	atg	171	ataaacaaaagaacagatgaaaacacagtgaagtcgggatccaaatccttgaacttcaagtctaagtaagtaggggtcactgctgcagtgctgttttagtcagtgctgaagtgatgcaaccgtaggaattttcgtccacatcaacgtcaataaaactaagaggaattaaaa
cg2141	-	2035375	2035165	atg	210	gagcacgttgtgtcctagggttcatctacagtaacgggcataaacaaaagaacagatgaaaacacagtgaagtcgggatccaaatccttgaacttcaagtctaagtaagtaggggtcactgctgcagtgctgttttagtcagtgctgaagtgatgcaaccgtaggaattttcgtccacatcaacgtcaataaaactaagaggaattaaaa
cg2145	-	2035655	2035655	atg	0
cg2146	-	2036458	2036393	atg	65	ggcagatgtgtcagtggagtatctttgtgaatttacttaaatcttataaacgatcggcaagaaat
cg2151	-	2039490	2039432	atg	58	ataaatgaatacagcgaaattacctgtttcagatatttaggaaggctcacttttcaac
cg2151	-	2039505	2039432	atg	73	atggataatgatcgcataaatgaatacagcgaaattacctgtttcagatatttaggaaggctcacttttcaac
cg2151	-	2039540	2039432	atg	108	ggcgtgaaggcagttgtgccggtatacgtggcgtcatggataatgatcgcataaatgaatacagcgaaattacctgtttcagatatttaggaaggctcacttttcaac
cg2151	-	2039574	2039432	atg	142	gttccgctaacttcataccgctaaaattacatgtggcgtgaaggcagttgtgccggtatacgtggcgtcatggataatgatcgcataaatgaatacagcgaaattacctgtttcagatatttaggaaggctcacttttcaac
cg2151	-	2039580	2039432	atg	148	gtcgaggttccgctaacttcataccgctaaaattacatgtggcgtgaaggcagttgtgccggtatacgtggcgtcatggataatgatcgcataaatgaatacagcgaaattacctgtttcagatatttaggaaggctcacttttcaac
cg2152	-	2039986	2039985	atg	1	g
cg2152	-	2040018	2039985	atg	33	acaaattttagggaaagggagttgaacctaacg
cg2152	-	2040121	2039985	atg	136	attgggacggcatcatattagagagtctgctgtgcagcaaagctttcgcctgctgattgaccatattgagtcgcagtgactcaagtttccaggtaaactgggaacaaattttagggaaagggagttgaacctaacg
cg2154	-	2041170	2041170	gtg	0
cg2154	-	2041247	2041170	gtg	77	aagctttgtgacaagttttttggagaaatcattactagtcgtagtcttcaatttgggtgcaggtagggtggaacacc
cg2154	-	2041325	2041170	gtg	155	aatttggttcacttatattcttctcttgcttttgtggcgcttcgtccgtcgagaggtttttaggaatagagtgggctcaagctttgtgacaagttttttggagaaatcattactagtcgtagtcttcaatttgggtgcaggtagggtggaacacc
cg2154	-	2041344	2041170	gtg	174	ctagacgtacactaaacggaatttggttcacttatattcttctcttgcttttgtggcgcttcgtccgtcgagaggtttttaggaatagagtgggctcaagctttgtgacaagttttttggagaaatcattactagtcgtagtcttcaatttgggtgcaggtagggtggaacacc
cg2155	+	2041364	2041364	atg	0
cg2157	-	2043151	2042954	atg	197	attggaggggagtaccccacaagcagcgttgattcgtcaacacggaaatcaaactttaaagaattttaggttgtgaattcccggtcacactggcccattttgtttttcagatgcatgttagatgcgttgagggacaagggtgggggagacctccggttcttaaattgtctaaccaagaaccggaggttctttttgtc
cg2157	-	2043153	2042954	atg	199	gtattggaggggagtaccccacaagcagcgttgattcgtcaacacggaaatcaaactttaaagaattttaggttgtgaattcccggtcacactggcccattttgtttttcagatgcatgttagatgcgttgagggacaagggtgggggagacctccggttcttaaattgtctaaccaagaaccggaggttctttttgtc
cg2158	-	2046373	2046373	atg	0
cg2159	-	2047074	2047074	atg	0
cg2161	-	2050233	2050233	atg	0
cg2161	-	2050356	2050233	atg	123	cctcttgctcgtgtcaattgttcttatcggaatgtggcttgggcgattgttatgcaaaagttgttaggttttttgcggggttgtttaacccccaaatgagggaagaaggtaaccttgaactct
cg2161	-	2050389	2050233	atg	156	aacatttttggctgtaaaagacagccgtaaaaacctcttgctcgtgtcaattgttcttatcggaatgtggcttgggcgattgttatgcaaaagttgttaggttttttgcggggttgtttaacccccaaatgagggaagaaggtaaccttgaactct
cg2163	-	2052024	2051984	atg	40	gtttgaaaaactcttcgccccacgaaaatgaaggagcata
cg2165	+	2052165	2052165	atg	0
cg2166	-	2055317	2055240	atg	77	gttctagaccgcagaaatcttcgcggcgacaccgatgatcgccgagcagaactaaacatgaggagacctactcgcat
cg2166	-	2055335	2055240	atg	95	actggtaaggtttttaccgttctagaccgcagaaatcttcgcggcgacaccgatgatcgccgagcagaactaaacatgaggagacctactcgcat
cg2167	-	2055869	2055752	atg	117	gtggttttgcgactgcggtccgcagcagttgtgaaaagtacacacatcatccgggtttatcttggatgaatgagtgaaaatttttcatgcggactgaaataacttttaggagacacc
cg2169	-	2057991	2057991	gtg	0
cg2170	+	2058023	2058023	atg	0
cg2175	-	2063591	2063551	atg	40	agaattatttcgactctgtgaagatgaggagtggtccacc
cg2175	-	2063644	2063551	atg	93	agcagggtagataaacttattaaaatttttccaattcagggtagaattccaaaagaattatttcgactctgtgaagatgaggagtggtccacc
cg2176	-	2066885	2066773	gtg	112	gatgagcacacgatgaagcatcagcgatgaacgtcaataattaacgctagaggtcaaaggtcccttaccttttaagggccttcgaacctctggcaagaactagaggagagaa
cg2177	-	2067246	2067229	atg	17	gggattgaacgcagcag
cg2177	-	2067309	2067229	atg	80	aggcccatgtgcgggctgtggaggacgtgcattcacgttctggtcaaatgaaaaacggtgaaagggattgaacgcagcag
cg2178	-	2068522	2068425	gtg	97	cgctaaacctgcgcaggatgagactgccctcgcagaaagcacattcgacgaagccaccgcgtaaacagtacgtggtggaagcttgagaggaagacaa
cg2179	-	2068995	2068995	atg	0
cg2180	+	2069050	2069050	atg	0
cg2181	+	2070233	2070290	atg	57	accggatccgcacgattgcaaaatcctggggaatattcataacaacggaggtcactc
cg2185	-	2077614	2077614	atg	0
cg2185	-	2077678	2077614	atg	64	cttgcctcttaaatcgagggggcagggcagtcgaagccaagttgagagggtatatttgtcacct
cg2186	+	2077702	2077702	atg	0
cg2188	-	2080362	2080305	atg	57	atggatgtgccaggtcacaccaaaaaatctcaagaaaactcacattaaaggacagta
cg2189	-	2081233	2081233	atg	0
cg2190	+	2081288	2081288	atg	0
cg2191	-	2083666	2083666	atg	0
cg2192	-	2085582	2085413	atg	169	acggacaatgtgtacccacgctttcttgtaagaaacaagaagggtaacgccccacgcgtcagtcaaaaatatggccaacacttgcattcgggtgctggcgatcatttatgagatgacgccttgtgttggtgttcggcagagaactcgcggagataaaaggaagttgaac
cg2192	-	2085584	2085413	atg	171	tcacggacaatgtgtacccacgctttcttgtaagaaacaagaagggtaacgccccacgcgtcagtcaaaaatatggccaacacttgcattcgggtgctggcgatcatttatgagatgacgccttgtgttggtgttcggcagagaactcgcggagataaaaggaagttgaac
cg2193	+	2085802	2085802	atg	0
cg2195	+	2088552	2088657	ttg	105	attagattacctcgataaaagtttagggaatctaaattcattgatcaagacttgctgtcgcctagctctaattcacttgagcccggctgctaaaggtcaagatca
cg2195	+	2088555	2088657	ttg	102	agattacctcgataaaagtttagggaatctaaattcattgatcaagacttgctgtcgcctagctctaattcacttgagcccggctgctaaaggtcaagatca
cg2197	+	2089627	2089678	gtg	51	gtacgtcaacttccatatctttagtttgcgaaagcgatcaacttaaaacac
cg2197	+	2089629	2089678	gtg	49	acgtcaacttccatatctttagtttgcgaaagcgatcaacttaaaacac
cg2198	-	2091281	2091281	atg	0
cg2199	-	2093211	2093211	atg	0
cg2206	-	2098652	2098608	gtg	44	aactgacttaacccagaacgttgtccggaagcacacagaccttt
cg2206	-	2098654	2098608	gtg	46	ataactgacttaacccagaacgttgtccggaagcacacagaccttt
cg2206	-	2098674	2098608	gtg	66	gacggtgatacaattttgccataactgacttaacccagaacgttgtccggaagcacacagaccttt
cg2208	-	2101119	2101119	gtg	0
cg2211	+	2101292	2101372	gtg	80	agttaaaccaagttctgtaggtgcttgttgcagcgggcgcgaaggcgtaccactgcaacttgcgaataaaggagtaaaac
cg2213	-	2104389	2104310	atg	79	attattggtgcttttcactaatagcaatgcactaacgcacatagccgccgacacgtgaatcgaaagaagttcatctccg
cg2215	+	2105694	2105694	atg	0
cg2214	-	2105774	2105601	atg	173	gttaccttcgtatgctgggtctaaaccggtgggaaggtcgtttgggttggtctcaaatggatccacaggtctgttgctcatacagccattgaactcgtagaatcaccgttccgccacccaaatcagcccaataagttcaacaattacataacatctgaaagaatagggacatt
cg2214	-	2106035	2105601	atg	434	ggtttggttctgcatgatgaagaccaacagtaggattagcaaaagtgcgcctacgatgagagctacccacgtgccaccggcaagtgtttgttttggagccacaacaggttcggacttctttgtgttctgcttcgcctgacgcttcgactcaacggcagtttctggctccgagtaagcaggttcttcttgaactgcaggtgtgtttgcagtcacctcaggctcgtcgggaatattttttcctccaagcgggtttaactcactgttaccttcgtatgctgggtctaaaccggtgggaaggtcgtttgggttggtctcaaatggatccacaggtctgttgctcatacagccattgaactcgtagaatcaccgttccgccacccaaatcagcccaataagttc…
cg2217	-	2107890	2107890	atg	0
cg2217	-	2107967	2107890	atg	77	aaacagcgtggcttatctaggttcgattctaggatccatcagaatccacgctgttagaaaaacacaggagtgaataa
cg2217	-	2107969	2107890	atg	79	ataaacagcgtggcttatctaggttcgattctaggatccatcagaatccacgctgttagaaaaacacaggagtgaataa
cg2217	-	2107971	2107890	atg	81	ttataaacagcgtggcttatctaggttcgattctaggatccatcagaatccacgctgttagaaaaacacaggagtgaataa
cg2218	-	2108838	2108714	gtg	124	aggaataggggtgccctgaatttgggtctcagtggcttcttggttgctgtgattttttcaaggcgtaccccgtggccgatgttaaaagcggttggcacaacccctactgaaggagaacaccact
cg2221	-	2109914	2109877	atg	37	gcattaattatccatacataaggaggatcgccccgta
cg2221	-	2109919	2109877	atg	42	gtaaagcattaattatccatacataaggaggatcgccccgta
cg2221	-	2109958	2109877	atg	81	agacgggcgggtagggctactgtgccctaacctaagcttgtaaagcattaattatccatacataaggaggatcgccccgta
cg2222	-	2111168	2110936	atg	232	agcagtgtgtccgaattgtgtttcatcatgcctgaaagcatggtgaggggtaattttaactactgactacgcgcggtggcgttgaatgcacattcaactccggagcaacgaggtcccaaacagctcattcgagttttagggtgttgacctgggaaaccaccgctagggtgcaggataaaaacctgcacaaattttcaaaaccgaaaccctaagacttagaaaggggcttaac
cg2222	-	2111240	2110936	atg	304	atgtcctgaaacaatccacagcacctgcgggagggtttgggattgcaggtcaaagtatgtaaacttgtcggcagcagtgtgtccgaattgtgtttcatcatgcctgaaagcatggtgaggggtaattttaactactgactacgcgcggtggcgttgaatgcacattcaactccggagcaacgaggtcccaaacagctcattcgagttttagggtgttgacctgggaaaccaccgctagggtgcaggataaaaacctgcacaaattttcaaaaccgaaaccctaagacttagaaaggggcttaac
cg2224	-	2112860	2112757	atg	103	gcaagcctaagtaaacttcttcaaggttcgggctggttccttgaagacggttccgcaatgtggctccacaactgtggggggacatcgcgctagggttagcact
cg2229	-	2116680	2116616	atg	64	atgtggccaaggcacaccaagaatggctacacgctgcagataatgacacgacggaaggtggagc
cg2229	-	2116741	2116616	atg	125	atccacatggatgcggtgcgccaccacggcgcaagtcccgagcacagatatagttatgcaaatgtggccaaggcacaccaagaatggctacacgctgcagataatgacacgacggaaggtggagc
cg2232	-	2118096	2118096	gtg	0
cg2234	+	2118275	2118275	atg	0
cg2235	-	2120162	2120022	atg	140	gttgactgtgcaaaccccaactcacgttgggcaaacgtgacagcctcgaaaattgaaacggaaacgaaccggccgagcaccccaaacctggggaagtgccgccagggtcctctttccctactagtaaaaggattgtttat
cg2236	+	2120271	2120385	gtg	114	gacttaccccacgggtgcccaatgcattgggctgagattgcgcgctgttgctgcgcgggaccgttcgaacctgtctggttaacaccagcgaaggaagcgaggattgattgtccc
cg2241	-	2126783	2126783	atg	0
cg2244	-	2130717	2130587	ttg	130	aagcccataggtgctaggagcgcgcacaatgtatcccactgacaaagccccattctcctaactttggcagtacgcaggaaatgacactcaactagaaatcttttcttcagatgccacaatcgaaagctgg
cg2247	-	2131599	2131529	atg	70	gctggcgctgatgtttttccgcgcacggaagcaatttgccaagtaaatggttgaaaggaatatgaccacc
cg2249	-	2133112	2133112	gtg	0
cg2250	+	2133148	2133148	atg	0
cg2251	-	2134310	2134310	atg	0
cg2253	-	2135494	2135359	atg	135	ctttcctgcgtattgccgccaacgaccccggtcgtccggaggagtcacgcgcaggttaaacaagaagggctgaaccggctcaccagcacacggtgagtgactgtactgcccagtgacctagtgaggaaaattcac
cg2253	-	2135530	2135359	atg	171	gtctgcgctcgaatgggcgtggcaacgtctaacagactttcctgcgtattgccgccaacgaccccggtcgtccggaggagtcacgcgcaggttaaacaagaagggctgaaccggctcaccagcacacggtgagtgactgtactgcccagtgacctagtgaggaaaattcac
cg2253	-	2135533	2135359	atg	174	gttgtctgcgctcgaatgggcgtggcaacgtctaacagactttcctgcgtattgccgccaacgaccccggtcgtccggaggagtcacgcgcaggttaaacaagaagggctgaaccggctcaccagcacacggtgagtgactgtactgcccagtgacctagtgaggaaaattcac
cg2254	+	2135675	2135675	gtg	0
cg2256	-	2137915	2137915	atg	0
cg2257	-	2139672	2139634	gtg	38	agcaaccccgcactctagaacctactgggagttcattc
cg2257	-	2139675	2139634	gtg	41	attagcaaccccgcactctagaacctactgggagttcattc
cg2260	-	2142380	2142136	atg	244	gtccagatcgtcatcgcgctagtcgctgtagttttcgcaggtgtgattactgcgctcatcgcattcgccctgaaggccacagtaggatggcgcgttgatgatgatgtggagcagcaaggcattgatactcacgaacacgcagaatccgcttatgacaccacgggtccggaaattcgttaagtttgtttaaaaatacctaaaccactctgacattattccgaatgtctttttgaaggagacgatc
cg2262	-	2145536	2145536	atg	0
cg2263	-	2149566	2149513	atg	53	atcacaattagttctagaggaaaacgcattttttgcgcggggagagtgtatac
cg2265	-	2153127	2153124	atg	3	gtt
cg2267	-	2155313	2155272	gtg	41	attaactccaacggcggaaaacggtggaaagtggggcaatt
cg2274	-	2160474	2160471	atg	3	gtc
cg2275	-	2161360	2161360	atg	0
cg2280	-	2166209	2166114	atg	95	ggtgccctcaatgggaaccaccaacatcactaaatggcccaggtacacactttaaaatcgtgcgcgcatgcagccgagatgggaacgaggaaatc
cg2280	-	2166309	2166114	atg	195	gttagtatgacaagccggttgatgtgaacgcagtttttaaaagtttcaggatcagatttttcacaggcattttgctccagcaaacgcctaggatgtacatggtgccctcaatgggaaccaccaacatcactaaatggcccaggtacacactttaaaatcgtgcgcgcatgcagccgagatgggaacgaggaaatc
cg2280	-	2166399	2166114	atg	285	gagcatttaccagcctaaatgcccgcagtgagttaagtctcaaagcaagaagttgctctttagggcatccgtagtttaaaactattaaccgttagtatgacaagccggttgatgtgaacgcagtttttaaaagtttcaggatcagatttttcacaggcattttgctccagcaaacgcctaggatgtacatggtgccctcaatgggaaccaccaacatcactaaatggcccaggtacacactttaaaatcgtgcgcgcatgcagccgagatgggaacgaggaaatc
cg2282	+	2166780	2166914	atg	134	actaaggctagagattttaactaaagagtctcctcatggattcccatttggagccttatttacacaggccacctggcttgtttcccaccgcgatgtgccacaataacgccataacagaaaggcatactgacaca
cg2283	-	2168433	2168433	atg	0
cg2285	+	2169839	2169839	atg	0
cg2291	-	2177123	2177123	gtg	0
cg2291	-	2177125	2177123	gtg	2	gc
cg2292	-	2178324	2178280	atg	44	attacttgtcgcctgactgttaggtttacgttgttgtggatgtc
cg2293	-	2179206	2179180	atg	26	agcattggttggaaggaggttggggc
cg2299	-	2182650	2182650	atg	0
cg2300	-	2183304	2183304	atg	0
cg2303	-	2186582	2186505	atg	77	gcctgaggaaaatgatgcgtttttggacgcagctgcagagatcatcaagctgaacctgtaagagagaagaatttttc
cg2305	-	2189049	2188956	atg	93	atgcgggcttaagaacttgtgttgaggccgcttggattcgggcaccgagctcgaagaatttcgattcaaccttttaagggagaacttttcgcc
cg2305	-	2189051	2188956	atg	95	acatgcgggcttaagaacttgtgttgaggccgcttggattcgggcaccgagctcgaagaatttcgattcaaccttttaagggagaacttttcgcc
cg2308	-	2191922	2191859	ttg	63	gtgaaccgtccgggaatttttaagttttccggagcatgtcgatgatttatcaggagcagaact
cg2308	-	2191934	2191859	ttg	75	agggtaatctgcgtgaaccgtccgggaatttttaagttttccggagcatgtcgatgatttatcaggagcagaact
cg2308	-	2191952	2191859	ttg	93	cagctagattgctttgctagggtaatctgcgtgaaccgtccgggaatttttaagttttccggagcatgtcgatgatttatcaggagcagaact
cg2308	-	2191967	2191859	ttg	108	actatattgggtcgtcagctagattgctttgctagggtaatctgcgtgaaccgtccgggaatttttaagttttccggagcatgtcgatgatttatcaggagcagaact
cg2309	+	2191989	2191989	gtg	0
cg2310	+	2192559	2192559	atg	0
cg2311	+	2195180	2195180	atg	0
cg2314	+	2197916	2197937	atg	21	gattaagaaaaagaggtagat
cg2318	-	2202000	2201964	atg	36	gagacaaatccaaacatagaagggctgtgcattctc
cg2320	-	2202562	2202440	atg	122	aacagagacttaaattaagaactccgaacaacaacttcggattgtttcatttttgaggatgaaagagcttttcaatgaacgtacagtttgaatcagacatggccgtccaaccaggaaacacc
cg2321	+	2202674	2202675	ttg	1	a
cg2323	+	2204844	2204884	atg	40	gtaccgcacgattttgcctaacttttaagggtgtttcatc
cg2324	+	2207360	2207363	atg	3	gat
cg2325	+	2208471	2208510	atg	39	gcagatcatttttatataccaagcaaggagccaaatact
cg2326	-	2209203	2209097	atg	106	aatagccagacccagaagagcagactggagagcttcgaggatttagtgctcctgtgcatttattcgggtcacttcaacgttgaaaagcataggaatgtggaagttc
cg2326	-	2209205	2209097	atg	108	acaatagccagacccagaagagcagactggagagcttcgaggatttagtgctcctgtgcatttattcgggtcacttcaacgttgaaaagcataggaatgtggaagttc
cg2328	-	2210577	2210577	gtg	0
cg2329	+	2210666	2210713	atg	47	atctacaaactcttttaataagtctgatcaacaacgtgaggaaagca
cg2331	-	2212391	2212391	atg	0
cg2332	-	2213078	2213075	atg	3	gct
cg2333	+	2213130	2213130	atg	0
cg2334	-	2216203	2216203	atg	0
cg2336	+	2216337	2216424	ttg	87	gagttgaggatagctttcgctatccaatcttctatcttgtttccatagtaaatccgcatatttattgccaggagaaaagttttgtct
cg2337	-	2218283	2218240	atg	43	gagagtttgatactttctttcgacttttagattggatttttca
cg2338	-	2221954	2221954	atg	0
cg2338	-	2222031	2221954	atg	77	aggttagaaaagccgagatcaatgcgttaatgaaataggagtttcacgggtgtaaggagatggctagactgtcccac
cg2339	+	2222050	2222050	atg	0
cg2338	-	2222126	2221954	atg	172	ggtcctgccggaagaagtagtgggaaaaaggccgggaacatgccccatcccaagtatgcgagtacgccgaaaatcatagctgttaccttatacctaggttagaaaagccgagatcaatgcgttaatgaaataggagtttcacgggtgtaaggagatggctagactgtcccac
cg2340	+	2223139	2223225	atg	86	gaatcggctttcgacacacttgaattataccgctgaaatccttttcagtgacttagcttggcttttgagatttcgaggatccgaca
cg2342	-	2225637	2225600	atg	37	gtacggtagttcgttcgaggacaacgtcgagaaaggc
cg2342	-	2225639	2225600	atg	39	aggtacggtagttcgttcgaggacaacgtcgagaaaggc
cg2344	-	2229345	2229345	atg	0
cg2347	-	2231536	2231536	gtg	0
cg2348	+	2231721	2231721	gtg	0
cg2349	+	2232777	2232883	atg	106	atggatcttcaatagtcaaaaccagcaaactaattttttaagttttacgtaactggccccaccgcttgtggcaggccttgcgttttgacattgaaggacccttttt
cg2350	-	2235242	2235141	gtg	101	gaggcacgagatcatccatcgtcggttccatagaatgggtagctgtcgaatgctgatagatatttggtgaccagagattagagcaaaggatcattttcatc
cg2350	-	2235257	2235141	gtg	116	atttagtgtggggatgaggcacgagatcatccatcgtcggttccatagaatgggtagctgtcgaatgctgatagatatttggtgaccagagattagagcaaaggatcattttcatc
cg2350	-	2235263	2235141	gtg	122	gggtgcatttagtgtggggatgaggcacgagatcatccatcgtcggttccatagaatgggtagctgtcgaatgctgatagatatttggtgaccagagattagagcaaaggatcattttcatc
cg2350	-	2235339	2235141	gtg	198	gaaagtcattgaaaacgtcgcacacctaagtcgcatgcagaaggcgcacgcctaaattgtgcagataacctaaactgggtgcatttagtgtggggatgaggcacgagatcatccatcgtcggttccatagaatgggtagctgtcgaatgctgatagatatttggtgaccagagattagagcaaaggatcattttcatc
cg2350	-	2235341	2235141	gtg	200	gggaaagtcattgaaaacgtcgcacacctaagtcgcatgcagaaggcgcacgcctaaattgtgcagataacctaaactgggtgcatttagtgtggggatgaggcacgagatcatccatcgtcggttccatagaatgggtagctgtcgaatgctgatagatatttggtgaccagagattagagcaaaggatcattttcatc
cg2352	+	2235453	2235453	atg	0
cg2355	-	2239969	2239969	atg	0
cg2357	-	2241933	2241933	atg	0
cg2359	-	2246095	2245821	atg	274	agtcgcgcaacggttgtagcaatcttttcactcgttgtggcggaggttatgatccggcaatcaccggggagcttttcggaagaacggcaccttcccttagtgggaaatgcctagtagaaccgaacgggtgggaccgtgaaagaccttttgtgtcaacgaagggaagctagttaatttagctcaagctgggtggtaccgcgtccgttttttagggcgtccccgcaggtagaacgataattattgttacttgcgtgaaggatgggaccgaacacac
cg2361	-	2247613	2247533	atg	80	gaaattccagtcatgagagattcttgtggctgagtcccggccctgcctggggccaccgttaaatcgaagggaatccgcaa
cg2361	-	2247633	2247533	atg	100	gaagaacagtatgataaatggaaattccagtcatgagagattcttgtggctgagtcccggccctgcctggggccaccgttaaatcgaagggaatccgcaa
cg2361	-	2247767	2247533	atg	234	gttcccttcactgtcattggcatgaagcttttggggtccttgtggccttgaaagtgtgcaggatttttgaattctctttggagttttcggcgcgtatgtcagataaaaaataactgctggctacaatggcacgtgaagaacagtatgataaatggaaattccagtcatgagagattcttgtggctgagtcccggccctgcctggggccaccgttaaatcgaagggaatccgcaa
cg2362	-	2248309	2248309	gtg	0
cg2362	-	2248377	2248309	gtg	68	gtcgatgatcttcgtgatcgtttccagttaatttcatcttctcaacacttcagttaggctgtttcctc
cg2363	-	2249078	2249008	atg	70	aagttaagggtgtgacgagcaccccagctgcacatgaaatttaagacattccaggtgaagggaaactgcc
cg2363	-	2249162	2249008	atg	154	ctagttgctgcgattaaacacggctcaacaatcgtgcgtgtcggaactgaaattcttgggaaccgaccgctagcgtagaaaatcaagttaagggtgtgacgagcaccccagctgcacatgaaatttaagacattccaggtgaagggaaactgcc
cg2365	-	2250531	2250531	atg	0
cg2366	-	2251999	2251887	atg	112	agccggattaacacttttagataagctctcacagtgctgactgcttatctgagatgaaaataaaagcaaaattttttttagtatcaactcttcgaaaggcgagacatcgaca
cg2369	-	2255620	2255421	atg	199	gaagcagtggtcaggacaacggtcgaagcaacgaaggtacggcgcgtagccaatcaactactggtgggcgcgcagccgatcgcagcgttgatcgaagtcgtcaaagcaggcctaccgagcgccgttccgagtcgcgcgatgattggcgtgacaaccgcaaccgcagataaatgtgaaatcaggagaactacgaataaag
cg2369	-	2255652	2255421	atg	231	tccgcgacgctcgactggtagcgtcaaaggtcgaagcagtggtcaggacaacggtcgaagcaacgaaggtacggcgcgtagccaatcaactactggtgggcgcgcagccgatcgcagcgttgatcgaagtcgtcaaagcaggcctaccgagcgccgttccgagtcgcgcgatgattggcgtgacaaccgcaaccgcagataaatgtgaaatcaggagaactacgaataaag
cg2370	-	2257124	2257103	atg	21	aacggaagagaaaggctgatc
cg2370	-	2257127	2257103	atg	24	attaacggaagagaaaggctgatc
cg2372	-	2259767	2259631	atg	136	gctggttaaggcttcaaatgctgatcgcctgtggagggtcgcagaagcactacatggcatggtgccgggcctcaaaaacacaggtggctcggtcaacgacgattctcgtcggaacgtggaaggacagtagaaaaca
cg2374	-	2262847	2262757	atg	90	atctgaacttttgtttgaactcttttcggcatcacccacgtgccgcgtccgaattattaacacctagaaacctgtggaggagagaaaacc
cg2377	-	2266932	2266799	atg	133	acgcactccgtgatttgtggaaaacggactgcgtgatatgtggctatgacattgtcgcgcagtttttttatccacaaacataagtacaagacattggacatctaggccggcaggaaaaggggggaacacgcac
cg2378	-	2267584	2267476	atg	108	agcgggtgcgcggtggtcttgcatgagaggccactacgcaccctcagagacaaactgaatggttggttctgtttatgccactgagttgctgggaaggggacttcaagg
cg2380	-	2268612	2268571	gtg	41	atagaagaaaaaatgtctctactaaccaccgggaggacatc
cg2380	-	2268620	2268571	gtg	49	aataaggcatagaagaaaaaatgtctctactaaccaccgggaggacatc
cg2381	-	2269389	2269326	atg	63	aacaaaagaaacgaaggtttctaggccttcaaagctagagcggattgaaaggagaggaagaca
cg2382	+	2269551	2269551	gtg	0
cg2383	-	2271101	2271101	atg	0
cg2384	+	2271121	2271212	ttg	91	atgagagtgttttgttgggactgcctctggcatttattcacctccaccaaaattcagcccgcatccccctattcgattgaaggacgtctcc
cg2386	-	2274292	2274292	gtg	0
cg2388	+	2274434	2274434	atg	0
cg2389	+	2276522	2276656	gtg	134	gctcgaagcattctggaagaagccggtttaacgctgacaactgatgcggacgacaacgatcgaatttatagtcaaacccctcgtgcacgcagcgaagtctcggtagggggagaagttacagtaagggcgtttta
cg2391	-	2280754	2280754	gtg	0
cg2393	+	2281342	2281489	atg	147	aacgcactagcaattagtccttcacagcgtcgaaaacgtcggtttgttgttcatcgtagccgtaaagcattgagcagtgtcacaaaaggtcacaaggtgcacagctcagttccttaaaaaccgctggatacggatacactatttttc
cg2392	-	2281388	2281348	gtg	40	acaaaccgacgttttcgacgctgtgaaggactaattgcta
cg2393	+	2281489	2281489	atg	0
cg2395	-	2285902	2285764	gtg	138	gaagcataacctgtgtgattctgcttgtcagccttctaacctacaagccttttgctttcgagcgtggaatcatccagagcattagagcaccgctgccttttgaagaattagttaaacagtaaaggatctattttcccc
cg2397	-	2287266	2287095	atg	171	ggttaggcttcaagatttaactaattgttaatctttttggcatacatcgagtcggacggttgcgctgcgaaatgagcgcatcgtcttttttaggagttgtccgccaccgtgaaaactggaaacttaaacccagccccacagcaggtgacggctccccagaacaaggctcgt
cg2398	-	2288127	2288084	atg	43	tcctacagcagtaaagcgcgaagaaggggtaaacccaaacatc
cg2398	-	2288133	2288084	atg	49	agaagttcctacagcagtaaagcgcgaagaaggggtaaacccaaacatc
cg2398	-	2288163	2288084	atg	79	caaaatacacatcgtgggtaacgtattcttagaagttcctacagcagtaaagcgcgaagaaggggtaaacccaaacatc
cg2398	-	2288289	2288084	atg	205	gctgatctagctcgacgctctgtagtggaagccaactaggtgtttttcggtgggctgcgatgacgcatgtccaccaaaagagccaccccttaaagaaattaaaaagtggttttggtagcttcgcagcaaaatacacatcgtgggtaacgtattcttagaagttcctacagcagtaaagcgcgaagaaggggtaaacccaaacatc
cg2400	-	2290503	2290447	gtg	56	agcaccgttttatggtgcgcgtcgctactaagaaatagttcgtcaggagaatcttt
cg2401	-	2291527	2291492	atg	35	gttgcttgaatgaggttgataggggatttttgaag
cg2401	-	2291546	2291492	atg	54	atcgggttagagtagtggagttgcttgaatgaggttgataggggatttttgaag
cg2402	-	2292468	2292266	gtg	202	aaacaaatagacgcttaatcgcaagcatagtttagagaaattctttaaatcgtgcggcgagccggggaaccaaacgtgttcctggggtgagtttcccacaagggttctctcgcagagagagaaggagtggggataggggccttccgctccgaacccgacagctaactcggtcagcaaacaggaagaatttggagtttcatca
cg2402	-	2292509	2292266	gtg	243	gacattgcgggacggacaccgaatttccgccagcattacagaaacaaatagacgcttaatcgcaagcatagtttagagaaattctttaaatcgtgcggcgagccggggaaccaaacgtgttcctggggtgagtttcccacaagggttctctcgcagagagagaaggagtggggataggggccttccgctccgaacccgacagctaactcggtcagcaaacaggaagaatttggagtttcatca
cg2406	-	2297559	2297559	gtg	0
cg2406	-	2297562	2297559	gtg	3	agc
cg2409	-	2299722	2299669	gtg	53	agaaatgaccgtaaggtctctggtttttgtgtggacaggaaggcagaacacac
cg2409	-	2299724	2299669	gtg	55	atagaaatgaccgtaaggtctctggtttttgtgtggacaggaaggcagaacacac
cg2409	-	2299728	2299669	gtg	59	gaagatagaaatgaccgtaaggtctctggtttttgtgtggacaggaaggcagaacacac
cg2409	-	2299855	2299669	gtg	186	attccacctgaggattcgggcatatcgttgcagttgaaagacatttgacgcccctaaaaacgaaacccacgaagatatttccaccaaacacaagatatggaatcggctggcaaataggctattctgcgaagatagaaatgaccgtaaggtctctggtttttgtgtggacaggaaggcagaacacac
cg2411	-	2302655	2302599	atg	56	atgatgtcccggcctaaaagtaattcaaagggccaacagttaaggagactaaagcg
cg2411	-	2302657	2302599	atg	58	ctatgatgtcccggcctaaaagtaattcaaagggccaacagttaaggagactaaagcg
cg2411	-	2302668	2302599	atg	69	acactgcaagcctatgatgtcccggcctaaaagtaattcaaagggccaacagttaaggagactaaagcg
cg2411	-	2302733	2302599	atg	134	acccatccgcttcccatatgaacgtaatccagcatcactcgccggagatccgtaaaaaggggagtacactgcaagcctatgatgtcccggcctaaaagtaattcaaagggccaacagttaaggagactaaagcg
cg2411	-	2302852	2302599	atg	253	agaacgaccatctgtaaggattaaaagtgaagactttcagcccacgcaggtaaaaccaataactaaatacgggtttttccgggtttactcatctgtggacggtgagtaggctggggaacacccatccgcttcccatatgaacgtaatccagcatcactcgccggagatccgtaaaaaggggagtacactgcaagcctatgatgtcccggcctaaaagtaattcaaagggccaacagttaaggagactaaagcg
cg2412	+	2302923	2302923	gtg	0
cg2414	+	2304164	2304199	atg	35	gttttaagaaaacagtcggtttgaaggagttgtta
cg2417	-	2307446	2307413	gtg	33	gtacaaaacgtaggtgactttaaggagaatgca
cg2419	+	2308677	2308868	atg	191	aatgacgtcatggattttaaggtacacctgctacctgacagatacactagtcagccccattttatgggatgaatagccaatttcgtctcacggttttgaggaatggctaggcttgttaaaagttagtttcaatttgatgcctcccccaaccaaagcggagacacaacttcaacgagaggactcagctttca
cg2418	-	2308687	2308687	atg	0
cg2419	+	2308797	2308868	atg	71	agttagtttcaatttgatgcctcccccaaccaaagcggagacacaacttcaacgagaggactcagctttca
cg2420	-	2310812	2310812	gtg	0
cg2421	+	2310813	2310941	atg	128	aagcctattgtagggggcatctgtttagcttgatatgacccgaacaccacacatcacaaattgaatcggtatcctttggggtattagtttccgttttaacgacacgacttgcgaggagtcttaaaata
cg2421	+	2310831	2310941	atg	110	atctgtttagcttgatatgacccgaacaccacacatcacaaattgaatcggtatcctttggggtattagtttccgttttaacgacacgacttgcgaggagtcttaaaata
cg2421	+	2310849	2310941	atg	92	gacccgaacaccacacatcacaaattgaatcggtatcctttggggtattagtttccgttttaacgacacgacttgcgaggagtcttaaaata
cg2421	+	2310895	2310941	atg	46	attagtttccgttttaacgacacgacttgcgaggagtcttaaaata
cg2422	+	2313081	2313084	atg	3	atc
cg2423	+	2313882	2313976	gtg	94	agagccgattgcagaatcggcggaatgagacgtcgaaaagcgtttaagctttccctaaaaatatcactaactcgaaagatgtaaggttgcattt
cg2423	+	2313976	2313976	gtg	0
cg2424	+	2315149	2315151	atg	2	ac
cg2424	+	2315151	2315151	atg	0
cg2425	+	2316103	2316103	gtg	0
cg2429	+	2320392	2320501	gtg	109	gtcgcaaggactacatttgcagccaagtctactacttgatcttcaaaggtcagcaattgtgaacaaagctacaaataaaccgttccgcccatgtcaatgaggagtcacc
cg2429	+	2320395	2320501	gtg	106	gcaaggactacatttgcagccaagtctactacttgatcttcaaaggtcagcaattgtgaacaaagctacaaataaaccgttccgcccatgtcaatgaggagtcacc
cg2428	-	2320410	2320220	atg	190	caaatgtagtccttgcgacgttgtcagtataatgcattacctgtcgatctatcaaaacttttctgaaaaattgtggctgacctcaacagattaggatcttaaaggtaggaaattgcgctttgcgacgtcgaaaagcaacgccttttgactgcagtatccgccctctacatgtttggatttgattgtaaca
cg2430	-	2322316	2322244	atg	72	aacgcaagaaacaaataaagtgatttgaaccacaaactttttggttcgaaacagtttcgaaaggagaaggaa
cg2432	-	2323546	2323515	atg	31	caaagattaccaattggagaggttttgctgc
cg2434	+	2323595	2323595	atg	0
cg2435	+	2324553	2324553	atg	0
cg2437	-	2326714	2326714	gtg	0
cg2438	+	2326816	2326855	atg	39	gatcactttcaattgtcggttttaggatgtgctttaaag
cg2443	+	2329266	2329399	atg	133	gccgacgctgacgctggggctggacataagcagcggcgaagtgggcacggttctaacgattttcgccgtcgcaaccgtgatcaccggtcgctttccggcatcgtgtcgtcgcggctagggggccaggcgcggg
cg2444	-	2330347	2330305	atg	42	aaagcacacttcggtactcgacaggaagttaggaattccacc
cg2444	-	2330359	2330305	atg	54	agtctcgggtgtaaagcacacttcggtactcgacaggaagttaggaattccacc
cg2445	-	2331195	2331089	atg	106	agcgtgaggatttctctgaggaatctagacgcagattaacttccgcttggcagcgaccgggataacaccgcggttgcggccacgcaggctcacaaaggacaccact
cg2447	-	2335828	2335828	atg	0
cg2447	-	2336074	2335828	atg	246	aagagtcttgtgcgtcggtgacgttgtcggagaagtgggagagagtcattgcggtttccttattcgtaggagtgttctaatttcggtgcggttctcagtgaaccacccaagctggacacctcccacccccgtgtcatcaaaaaaccgcgacatccttgagtaactctgagaaaaactacccccgatgggagtataaaagtggcaaatgcgccagtcgatgtcccatcgctgcgtagattagttttc
cg2451	-	2339361	2339326	atg	35	accgtgatttgtttcgtgattggagctgagcccac
cg2451	-	2339372	2339326	atg	46	acacactacaaaccgtgatttgtttcgtgattggagctgagcccac
cg2452	+	2339424	2339464	atg	40	gtatttatttgtgatttctatctgtggaggcttctctcac
cg2453	-	2342195	2342195	atg	0
cg2453	-	2342197	2342195	atg	2	gc
cg2457	-	2346167	2346135	gtg	32	gaacatgcggtaccaaccaggggagttaatgc
cg2457	-	2346169	2346135	gtg	34	acgaacatgcggtaccaaccaggggagttaatgc
cg2458	+	2346217	2346217	gtg	0
cg2459	+	2346718	2346860	atg	142	ggtgatcgatcacacgatattgaaggttcgagtgaattcggcatcgattgtgttgccgtaacctggggctacggcagcaaaactgaatgggacgctgcccgctacaccgtgagcaccgcagaagaattagaaaggatcatcc
cg2459	+	2346788	2346860	atg	72	acggcagcaaaactgaatgggacgctgcccgctacaccgtgagcaccgcagaagaattagaaaggatcatcc
cg2460	+	2347395	2347395	gtg	0
cg2462	+	2349571	2349572	gtg	1	a
cg2464	-	2351069	2350985	gtg	84	ggatatatcaatagccccgcggtttcatgttgaatccatgtaatcgaaaaacacatcggggcccacacgaggaggattattaaa
cg2466	+	2351534	2351652	atg	118	aacttatgcgttgactcattcgtgcacttcggcgtgtcacaattaggtacgaccaagaatgggaccgggaaaccgggacgtataaacgaaataaaacattccaacaggaggtgtggaa
cg2466	+	2351582	2351652	atg	70	acgaccaagaatgggaccgggaaaccgggacgtataaacgaaataaaacattccaacaggaggtgtggaa
cg2470	-	2357258	2357171	atg	87	gagacatttcacatatggttctttatccgagacatgtgttgacgctgtctgcccctttttgaaaataacactttaaggagatgtgcc
cg2471	+	2357453	2357456	atg	3	acc
cg2472	-	2359300	2359300	atg	0
cg2473	+	2359340	2359340	atg	0
cg2474	+	2359670	2359670	atg	0
cg2475	+	2360511	2360511	atg	0
cg2477	-	2362678	2362534	atg	144	gtagtcattcaagggattttgaagcgagctcgaggccgttggggaagacgaacctcgtcttacttcctttagtaactgcacatatctacttgtatatgtgtgcgggaattgaaggcagttaagtgttgccgaaggaaaccgaac
cg2478	-	2363665	2363665	atg	0
cg2480	-	2364814	2364814	atg	0
cg2480	-	2365067	2364814	atg	253	agggccaaaaaccaacaatatcctggtagccaagaataagatcgtgcttatgactgacatcggtgatgtcgatcaaatagtctgggaattcatccatttccacgatgactcgataaatccattctttgagttcatcaagagtgattgcatcaacgatgaggcaatcgaacgcaaaacccagatcctcggaatcatcttgggtaacgagccatgcgggagtgttattcacgcccgccagaatacaataaagccc
cg2484	+	2366173	2366269	atg	96	aagaaatttcgcacctcaggagtagcgatacttcgtaaatttgggaagaaggagtagccacatgacgttgatcgacctcactgctggagtgagcgc
cg2485	+	2366864	2366891	atg	27	atactcggcgctattttgaggagcctc
cg2487	+	2368939	2368939	atg	0
cg2488	+	2370788	2370833	atg	45	gtcattcttggtacaagttttatatttagggagagttatccacac
cg2489	-	2372972	2372972	atg	0
cg2490	+	2373018	2373018	atg	0
cg2492	-	2375687	2375687	atg	0
cg2494	-	2378012	2377933	atg	79	atctttgcgcgcaatccaaggtctgctgcgcccttcgcggcgtgcacgccatgagcaacttcggaggctgaaaaagtag
cg2495	-	2378611	2378611	gtg	0
cg2496	+	2378653	2378653	atg	0
cg2498	-	2382536	2382536	atg	0
cg2499	-	2384070	2384013	gtg	57	ggtatgtcctaaaagggacggttattttttcattcgacgtggaggagagcatccgac
cg2500	+	2384150	2384255	gtg	105	aataactattttttcatttccctcataaaaggtttatatagaaggtaaaatagcaagcgtgctagatccattccagacctagcctaaggacggaaggacttcccc
cg2500	+	2384208	2384255	gtg	47	gtgctagatccattccagacctagcctaaggacggaaggacttcccc
cg2502	+	2384636	2384667	gtg	31	gtacattttgtgtcattgaggaggatcaacg
cg2502	+	2384638	2384667	gtg	29	acattttgtgtcattgaggaggatcaacg
cg2504	+	2385204	2385243	atg	39	attagcacagggaactaaacgggaaagggggaagacacc
cg2508	-	2388774	2388774	gtg	0
cg2510	-	2390627	2390558	atg	69	ccaaggaaaccggcccttttttgccaagaagtggctggttcgatcatcccaaactttcaaagaggattt
cg2515	-	2395613	2395520	gtg	93	gttggtcgtgtgctcgctggcgaatagctgcgggtatagttggccatttgttttgattaatctgtttagaagctaaaggaagtatcacccacc
cg2516	-	2396615	2396615	atg	0
cg2517	-	2397779	2397779	atg	0
cg2518	+	2397865	2397865	atg	0
cg2519	-	2399290	2399128	atg	162	cttgaaaaacatggttgttaaccgtgtgactcctgtcgtgtttggtgcgaatgttagctggaaaatagctgagaaattggctagaggacggctagcaaaccggatcaagaccggctagaactttagctacgaggcaagaaaaggaaggtgtgttggaacgcg
cg2519	-	2399350	2399128	atg	222	gttaagggaaactctcaagtgttacttgagggtctcaaggtgtgaaaatgcactaaagagcttgaaaaacatggttgttaaccgtgtgactcctgtcgtgtttggtgcgaatgttagctggaaaatagctgagaaattggctagaggacggctagcaaaccggatcaagaccggctagaactttagctacgaggcaagaaaaggaaggtgtgttggaacgcg
cg2519	-	2399352	2399128	atg	224	ccgttaagggaaactctcaagtgttacttgagggtctcaaggtgtgaaaatgcactaaagagcttgaaaaacatggttgttaaccgtgtgactcctgtcgtgtttggtgcgaatgttagctggaaaatagctgagaaattggctagaggacggctagcaaaccggatcaagaccggctagaactttagctacgaggcaagaaaaggaaggtgtgttggaacgcg
cg2521	-	2401815	2401703	atg	112	atagagaaaaattccatgtggttaaagatatgcctaaagatctgaccaaaaacgtgactaaagacgtgacgacacaagtacagccaaattaaaggaaaggttgaatttgacc
cg2523	+	2401968	2401971	gtg	3	gtt
cg2523	+	2401971	2401971	gtg	0
cg2526	-	2406451	2406451	atg	0
cg2527	-	2408513	2408513	atg	0
cg2529	+	2409770	2409770	atg	0
cg2531	-	2413246	2413246	atg	0
cg2535	-	2416253	2416226	gtg	27	gaacctattactaagaaggagcccgaa
cg2536	+	2416281	2416281	atg	0
cg2537	+	2417280	2417391	atg	111	aatgatggcgcagcttttggtggtttcaccacctgcgctcgtcttaattttgcgtgttccagagagacccttgaggaggggctgcgccgtatcgccagcgtgttgtaaata
cg2539	-	2421877	2421847	atg	30	tcgtagttatccactgattggaagaatgag
cg2539	-	2421917	2421847	atg	70	gaaggtgagaatctgggaatttctcggtactctttcagattcgtagttatccactgattggaagaatgag
cg2542	-	2423460	2423460	atg	0
cg2544	+	2426400	2426400	atg	0
cg2546	-	2428762	2428741	atg	21	ggtcacttaaaggaggcgctt
cg2549	+	2429539	2429539	atg	0
cg2553	-	2434826	2434826	atg	0
cg2554	+	2434874	2434917	atg	43	accccttatgaaaacgtttgcataactccgctaaggatgttcc
cg2558	+	2438834	2438834	atg	0
cg2559	-	2442001	2441817	atg	184	atcgccaaacacgataagggttgaaatcgaaagaagagtggcacctagattccagaggtagtcagagtgcttttcttaaaagagttttcacaaccgttaacggcgtagccaaaacaagaaggattcgcattcttctggtttaggcacaggtcatctaaaacccatgctttaaaaggagccttca
cg2560	+	2442306	2442417	atg	111	acgccaccacgcaaaccgatgcacatcacgtcgaaacagtgacagtgcattagctcatactttgtggtcggcaccgcccattgcgaatcagcacttaaggaagtgactttg
cg2561	+	2443890	2443927	atg	37	aagtcgccagattaaagtcgtcaatgaaaggacatac
cg2562	-	2445157	2445157	atg	0
cg2564	-	2447853	2447795	atg	58	aggttaacagccgggggttcaagtattaactccctcggaaacagaaaggaacacgaca
cg2565	+	2448142	2448174	atg	32	agagacaagcttaagaaggacaggggccggcc
cg2571	-	2456099	2456069	atg	30	gttatttaattgaagggacccctgacgcat
cg2573	+	2456992	2457150	atg	158	gctgttgtccatctttgatgtgagcattccagtgacatgcggacaggaccttgggttcgttgcactttatgccaagcagtttatttaaaactgcgggagaaacactcctcgatgggtttgtacacaactttaactagaaagttcaagaggtatttgcg
cg2573	+	2456995	2457150	atg	155	gttgtccatctttgatgtgagcattccagtgacatgcggacaggaccttgggttcgttgcactttatgccaagcagtttatttaaaactgcgggagaaacactcctcgatgggtttgtacacaactttaactagaaagttcaagaggtatttgcg
cg2575	-	2458552	2458552	atg	0
cg2576	-	2459561	2459561	gtg	0
cg2579	-	2462869	2462788	atg	81	gcccagtggtatcttgacggctggaacatgggtgttacgcagtaaagaagatggcaataaaaatgtggaggagtaaaggcg
cg2579	-	2462950	2462788	atg	162	agtgagaacccagaagatgacctcaagatttcttcggcggtttccaacagccctcattttgagggcaacaatgtggaaaacgcccagtggtatcttgacggctggaacatgggtgttacgcagtaaagaagatggcaataaaaatgtggaggagtaaaggcg
cg2582	-	2464104	2464020	gtg	84	gttgacgttgcggaatctctccgcagcgtcggttcggaccctaaaaaagggtgaggaaccacatgagctgttttaaggaatttt
cg2583	-	2464267	2464151	ttg	116	gatggcgtggtgcaatacattgccaaacgccaactctatcgacctgaaggatccgataaggatatggatcccaagggccaaaaccaagcataaatctagtcaaaagtttcaacttc
cg2584	-	2464831	2464831	atg	0
cg2585	-	2465959	2465914	atg	45	agttaataaaagatttcataccaacttgtcagcaggggagctttc
cg2586	-	2467311	2467311	atg	0
cg2587	-	2468437	2468284	atg	153	aatggttggtatgcaaacgcaggaccttccagatggcatgcagcgcccggtagtgcatgcagattatctgtccaactacgccagccgcgcgtaaagcgcgggcctgctggtggcgggtggcgtcgaaaagcatttttaaaggagtttaagacg
cg2588	-	2469642	2469573	atg	69	gctatgaatgatacgcagaacacacctgaaagcgttcgattacgggataatctcccaacgccaacccaa
cg2589	-	2471271	2471188	atg	83	accttggcgcccacacatccccctttatttttctacttatacgtcggcgcccgttttatcccgatcaggagtgacaccgtttt
cg2591	-	2474376	2474326	atg	50	ccaattcatctcaacctaaggcgcattttggtgcgcatcaaggagaaaat
cg2592	+	2474412	2474412	atg	0
cg2593	+	2475133	2475212	atg	79	atgggttaagtagaaagtgtcattttctgactgctctgaaccccaacaaacactcagcaccgttatttaaggagaaaac
cg2595	-	2476345	2476278	atg	67	cgtaagtccaatcagggactcatcatccgagtacctgagccgagaatcagataaggggtagccctct
cg2595	-	2476453	2476278	atg	175	gtcgctgttttaggcaatgtcagtaatgcccatttgcccatttcacggcgaatgtgtgaatgacgtgaggtcattttggctccgcatgtctaaaacgcaattgtaaaacgtaagtccaatcagggactcatcatccgagtacctgagccgagaatcagataaggggtagccctct
cg2595	-	2476456	2476278	atg	178	acagtcgctgttttaggcaatgtcagtaatgcccatttgcccatttcacggcgaatgtgtgaatgacgtgaggtcattttggctccgcatgtctaaaacgcaattgtaaaacgtaagtccaatcagggactcatcatccgagtacctgagccgagaatcagataaggggtagccctct
cg2595	-	2476494	2476278	atg	216	gcggtttgtgttgaagccgcctttaggggtaaccttggacagtcgctgttttaggcaatgtcagtaatgcccatttgcccatttcacggcgaatgtgtgaatgacgtgaggtcattttggctccgcatgtctaaaacgcaattgtaaaacgtaagtccaatcagggactcatcatccgagtacctgagccgagaatcagataaggggtagccctct
cg2597	-	2479721	2479569	gtg	152	aggcctggcgaatatatttgcgggtcggaaaatttagaccatacagttttagattggcgcatgtacctgcgcggcggcggtaggagatcttgtccctaccagcgcccgggtgcattgctcaatcgtggagataagaaaataggagtgtcgct
cg2598	+	2479782	2479782	atg	0
cg2599	+	2480562	2480598	atg	36	acgtttcctcagctcaggagaagttcggagaagtcc
cg2603	-	2484032	2484032	atg	0
cg2604	-	2484402	2484402	atg	0
cg2605	+	2484479	2484479	atg	0
cg2606	-	2485294	2485294	atg	0
cg2607	-	2485859	2485790	atg	69	aggtgttgtgatcaccggttcaatcgtgaccgccggcgatgcgcgcacgctgtttggaaaggaacctgc
cg2607	-	2485955	2485790	atg	165	ctacggcgatgagcgtgtgcacgtccaagaagatcttgctggcgcggtagaactcgctattgaactagcagaagacaccgatgtacagtccggatcaggtgttgtgatcaccggttcaatcgtgaccgccggcgatgcgcgcacgctgtttggaaaggaacctgc
cg2607	-	2485957	2485790	atg	167	atctacggcgatgagcgtgtgcacgtccaagaagatcttgctggcgcggtagaactcgctattgaactagcagaagacaccgatgtacagtccggatcaggtgttgtgatcaccggttcaatcgtgaccgccggcgatgcgcgcacgctgtttggaaaggaacctgc
cg2608	-	2487377	2487310	gtg	67	gtggccgtgcgcagattgcccaagaagaagttgagcgcattaacaagcgtctggaggaattggccta
cg2609	-	2490012	2490012	gtg	0
cg2611	+	2491885	2491885	atg	0
cg2612	-	2493927	2493927	atg	0
cg2613	-	2494957	2494924	atg	33	agaggaccccctacaaggattgaggattgttta
cg2614	+	2495138	2495237	atg	99	gttgtcagctgggatttgccgatggtgttatctttgatatttaccttaaccccgtttctaattcacgttttctcgttacccgaaaggaattgatcgatt
cg2614	+	2495141	2495237	atg	96	gtcagctgggatttgccgatggtgttatctttgatatttaccttaaccccgtttctaattcacgttttctcgttacccgaaaggaattgatcgatt
cg2615	-	2496591	2496591	gtg	0
cg2620	-	2502477	2502437	atg	40	agtaaatcttttcaatcgtggaagcgggtctcacagtcta
cg2620	-	2502512	2502437	atg	75	acccattgccaatattgttggttagagttgtacgcagtaaatcttttcaatcgtggaagcgggtctcacagtcta
cg2621	+	2502566	2502567	atg	1	a
cg2620	-	2502665	2502437	atg	228	acagtagcgttctactatttctttgctgagtcgatgcgggcgaaggcccctgtttgtggtttcaatttcggttgcgccgtgaataaattcgggattcattagcttaagcgtaccgctctgcagagttcacaggtaaagcgctaagatggaacaacccattgccaatattgttggttagagttgtacgcagtaaatcttttcaatcgtggaagcgggtctcacagtcta
cg2623	-	2505020	2505020	atg	0
cg2624	+	2505045	2505094	atg	49	atcatatgcacaagggttcgcaatgcgaacaaaaagaggagttgatggg
cg2641	+	2521447	2521447	atg	0
cg2644	-	2527616	2527616	atg	0
cg2645	-	2528298	2528244	atg	54	attgaaccaaatgaacgtacccaagatttaagaatgtaggagttgactgttttc
cg2647	-	2529816	2529782	gtg	34	ctttccctttcccgatcatccaggagatttactc
cg2647	-	2529822	2529782	gtg	40	ctgaaactttccctttcccgatcatccaggagatttactc
cg2647	-	2529897	2529782	gtg	115	ttgaggacgagctcggtttcggacgacgcgagaaatcgcattaatcgtcggaaaccgggcttgtttttgtaatatctgaaactttccctttcccgatcatccaggagatttactc
cg2648	+	2530285	2530285	atg	0
cg2651	+	2532791	2532791	atg	0
cg2657	+	2534581	2534639	gtg	58	agggaactttaacgaaagacttgtcgttactttagtaattagaccaacatggtggtga
cg2657	+	2534617	2534639	gtg	22	aattagaccaacatggtggtga
cg2657	+	2534621	2534639	gtg	18	agaccaacatggtggtga
cg2657	+	2534637	2534639	gtg	2	ga
cg2658	-	2536078	2536078	atg	0
cg2662	+	2537970	2538021	ttg	51	attgcgcaccttctaagggtagcgccccctcaaatttcaaggagcattaaa
cg2661	-	2537976	2537907	atg	69	gcgcaatgacaccacgatagttcgcgcctagtgtggattgctagaaaactttaagaaagaggaaataat
cg2661	-	2537978	2537907	atg	71	gtgcgcaatgacaccacgatagttcgcgcctagtgtggattgctagaaaactttaagaaagaggaaataat
cg2661	-	2538097	2537907	atg	190	gcaatgtcatagttttctacactcagtaacctcgaacgatccgaagcttcctgtcgggtgagattagtggacgtcaatttaatgctccttgaaatttgagggggcgctacccttagaaggtgcgcaatgacaccacgatagttcgcgcctagtgtggattgctagaaaactttaagaaagaggaaataat
cg2666	+	2543160	2543186	atg	26	aacgactcaaaaaagaaagtggcagc
cg2667	+	2543869	2543869	atg	0
cg2674	-	2548925	2548889	atg	36	gaactcaatcttggactataggagcagatcttaaaa
cg2674	-	2549101	2548889	atg	212	acgtgtttatttcccacgacctggctgtggtccgtgaaatctctgacactgtgtctgtgatgagtcgcggcaaccaggtggaacttggaaaaaccgcagaagtatttaacaacccgcaaaccgatttcactcgccgactcatcgacgcgatcccaggatcgcgctatcgtggtggcgaactcaatcttggactataggagcagatcttaaaa
cg2679	+	2554107	2554240	gtg	133	agtgaatctttaagttactttacgtgtcagctaatttatgttccagaacttaacacacttttagactgatcggtatattggttcagaccaacctgtctaattggggtatttattttaatgatcaggagttttc
cg2678	-	2554145	2554093	gtg	52	ataaattagctgacacgtaaagtaacttaaagattcactggaggtaagccta
cg2683	+	2557861	2557889	atg	28	aacaacacggggaaagggggaagacacc
cg2684	+	2559652	2559652	atg	0
cg2685	-	2561137	2561108	atg	29	atacagaaaattcatacgaaaggttgatc
cg2686	+	2561241	2561241	atg	0
cg2685	-	2561495	2561108	atg	387	gcgcacccagacgcgatcaatgatttcttgacgatttagcacatggttatacagtgcgcgaggggtgacacccatgtctcgggcgaggcggttcatggtcacggcagcgaatccttcgcggccggcaatgtttaaagtgcgctccactatggattcgacggaaaggatacgttgggtggggcgtccaggacgacgtcccgtggaagtggccgccagagttgacgctacggctggtttcatagtttcgctaggcatgttatatgacgttacgcctttttctacaagacaaccagcgttttcagcgagatactggacatatcaactaaaatccctgaataaaacatctaacatgggttttatacagaaaattcatacgaaaggttgatc
cg2687	-	2563197	2563145	ttg	52	aagaccggtccttttagggccatagaattctgattacaggagttgatctacc
cg2688	-	2564032	2564032	atg	0
cg2689	+	2564078	2564078	atg	0
cg2692	-	2566814	2566737	atg	77	gagacgcttgatttgcaagatgtgagcaaagagacggccaagcaaacagctacaaagaaagaggctaggcgaacccc
cg2694	-	2567800	2567659	atg	141	acgagaagaacaaggtggagcgcctcggtgctgacgccgcacgtccttcccgtgtcactcaccgcaagctgactcgctagagtcgaagcagcgctaaacccctcacagagattgttctgtgaggggttttagtttttactg
cg2695	-	2569426	2569391	ttg	35	tacttaaacgcaaattcgcatttaaaggggttaca
cg2695	-	2569429	2569391	ttg	38	gagtacttaaacgcaaattcgcatttaaaggggttaca
cg2699	-	2572488	2572488	atg	0
cg2700	+	2573146	2573323	atg	177	aagcgtcgttcgcttgcaatcacttgcgccatcacctccagcattgttctcgctggaatctccggcaccgctgccgcccagtcctcctacgtttctggatcctcaggactgctgtcctccagcgagctccatcctgaaactccagcacctctggatgctccaaagaacatcatctac
cg2701	-	2576258	2576258	atg	0
cg2705	-	2579726	2579564	ttg	162	aaggctaaccagttcatagtcggactgcaatccgctatgaagtacttggtggcgctgggaagaagccttcgttatgggaggtctcccagacacaatcgaatacgggccggatatccatctcggctcatcaccccgctttttatcaagaaagatgaggacctc
cg2708	-	2582404	2582314	atg	90	agcactctagatggcgcacagtgactcacttcactgtttctcacactacggatcgttcggcacgtacctgccgatggaggagattctgca
cg2715	-	2588845	2588794	atg	51	ataaaccttttgtgaaccgaattttttaactgatttgaagaagcgagaata
cg2716	+	2588894	2588920	ttg	26	acatcacattgaaggagcttcttatc
cg2717	+	2589713	2589746	atg	33	gaacgttttaaagaagccacgaaggagcctgac
cg2720	-	2593974	2593855	gtg	119	agtttttgtcagtttcttaggtttctagcagttctccgccttggttttcaccgcacggagggggcttacagaactggcgctttttaagttgtggcaattttgccagaagggcgtaacag
cg2720	-	2594080	2593855	gtg	225	agctacatgaggaaatgttgtgtattggtgtcgttcttctaacgatttgattactcagggaatgttcgtttagtttccatcgttttcgctagtagcgtgttgttttagtttttgtcagtttcttaggtttctagcagttctccgccttggttttcaccgcacggagggggcttacagaactggcgctttttaagttgtggcaattttgccagaagggcgtaacag
cg2722	+	2594635	2594635	atg	0
cg2728	-	2599405	2599405	atg	0
cg2734	+	2604179	2604217	atg	38	gagtaagcaccaacacatttcaaaggaagggtttcacc
cg2735	-	2605160	2605092	gtg	68	agtaacgggttttcatgacgcgttaaattttttagttgatcacagatacaccaatcaggagtagcgca
cg2736	+	2605265	2605265	atg	0
cg2737	+	2605694	2605817	atg	123	gcaactggtcacgtggagcgcatcgtccgcgaaatcaccgcggcgtaatagcaccagcttaaaaaccttatgacatcagacaaagacactgaacaattggaagcggcaggcactgaaatttta
cg2738	-	2606825	2606825	atg	0
cg2739	-	2608360	2608263	ttg	97	gcaagtatccgccccgttttctgcacgatgcaggaactggggcggtatgcatttacctcgcgatagcgccctttgattcgagaaaggagctggagcc
cg2741	-	2609444	2609318	atg	126	gtcagtgaagttactaagaagctaaccaacgatggagtgctattcgtaacgaggtgacattcccaccggcaccttgatccagatagaaaaacggatggaaccagtattgggaaaaggatggttgcg
cg2741	-	2609448	2609318	atg	130	gagggtcagtgaagttactaagaagctaaccaacgatggagtgctattcgtaacgaggtgacattcccaccggcaccttgatccagatagaaaaacggatggaaccagtattgggaaaaggatggttgcg
cg2743	-	2619502	2619310	gtg	192	agcggaaaatgccacgcccgcaaaagatgacgttttcctcatgatttgtggcatattgttttctatccaatgtcaccctggtggtttacaggcgtgccattttctttacaaaagagtattaaccgaaacttcaggtcaggatccacgccctgcgttcatcccggctaagttatacaaggagcgagttctcac
cg2745	-	2619799	2619799	atg	0
cg2746	-	2621090	2621090	atg	0
cg2748	+	2622115	2622115	atg	0
cg2750	+	2622619	2622660	gtg	41	gaagccctatcccgctattttatttttgaaggaagagttgc
cg2753	-	2624475	2624475	atg	0
cg2757	-	2626436	2626334	atg	102	atgggcatcttctccggtcggcatttccctcgcgagatccatcctgtgggcggtgcggtggtactgccgctacggggtgagctgacctaagatctcgaagag
cg2759	+	2628004	2628126	gtg	122	atgagtctcttctcgggtcgtcatttccctcgcgagatccatcctgtgggcggtgcacaggtcactgccgctacgggctcagctgacctaagatctcgaggaaatgatgacttcagcgcgga
cg2761	-	2630174	2630174	atg	0
cg2762	-	2631119	2631119	gtg	0
cg2765	+	2631188	2631188	atg	0
cg2762	-	2631352	2631119	gtg	233	gacaaacgcaatcacgatgatggccaccaagatcaagatcaacccaatgagactgcctttgggtgaacgtttcgcggatgccacagctgtaggagagccaatggtctccgaggttgctcgcaccgcagcgaatcgtctggtttcttgatcgggtgaatcagccattgccatattgtgacacatcttggacggataaaaagggaagcaacgcgaggtggcttatgatggcaacc
cg2766	-	2632312	2632312	atg	0
cg2766	-	2632314	2632312	atg	2	ac
cg2767	-	2633144	2633091	atg	53	atacttaccgcgagtccgggactcgggctcaaaagcttcagggaacttttacc
cg2772	-	2634928	2634928	atg	0
cg2773	+	2635107	2635186	atg	79	gaaattgtaccgagcatttgattttgttcccctatcaatgctggttttggtgacaaaaactcggcggaaggaccaccga
cg2774	+	2635734	2635734	gtg	0
cg2776	+	2637533	2637654	atg	121	aatgtctgcgcctgaatcacccacaaataccaccccagatccgctcaatgcttccacggaagagttgcttactgctgccgttgaagcgttgggcggtgcccgtcgtgctggacaggaagca
cg2777	-	2640467	2640434	atg	33	gcttattgcacacaattgaaaaaggacattgtt
cg2779	-	2642529	2642529	gtg	0
cg2780	-	2644544	2644488	atg	56	gttgttaaaggacgatcggtaatccgaatggatcgtcccgtagtcaggaggaacct
cg2780	-	2644546	2644488	atg	58	gtgttgttaaaggacgatcggtaatccgaatggatcgtcccgtagtcaggaggaacct
cg2780	-	2644598	2644488	atg	110	accggcctttttgggttggcatcggatcctgcctgtggcctaagatcaggcagtgttgttaaaggacgatcggtaatccgaatggatcgtcccgtagtcaggaggaacct
cg2780	-	2644600	2644488	atg	112	ataccggcctttttgggttggcatcggatcctgcctgtggcctaagatcaggcagtgttgttaaaggacgatcggtaatccgaatggatcgtcccgtagtcaggaggaacct
cg2780	-	2644602	2644488	atg	114	gcataccggcctttttgggttggcatcggatcctgcctgtggcctaagatcaggcagtgttgttaaaggacgatcggtaatccgaatggatcgtcccgtagtcaggaggaacct
cg2781	-	2646078	2646013	atg	65	ctgaaatcgcgctgcattgtggcgtcgaaaagcaaaaaaatttgtagaagggaagagcgcaccta
cg2781	-	2646117	2646013	atg	104	gggtcttctgaagggcttcggttggggtaagctggcgatctgaaatcgcgctgcattgtggcgtcgaaaagcaaaaaaatttgtagaagggaagagcgcaccta
cg2782	+	2646445	2646478	atg	33	acagccttgcggaagttgtgtacgttaggggcc
cg2782	+	2646478	2646478	atg	0
cg2783	+	2647114	2647165	atg	51	acattcttttctattaagtaagcaagtacaccggcccattaaagaggcacc
cg2787	-	2651899	2651801	atg	98	cagttcttcccttcaacgcccttgaagggggaaactgataccagcaagcacactaggcttgcgcacaaacggtatttagaagggaagtgagttcgagg
cg2789	-	2652399	2652323	atg	76	ctttaaaaacagatctaaaaaagtgagatgaggcattagcgtcaaccgctaaagccgataagggaaggtccaaaaa
cg2789	-	2652421	2652323	atg	98	gtcgccttgagcgatgcaaagactttaaaaacagatctaaaaaagtgagatgaggcattagcgtcaaccgctaaagccgataagggaaggtccaaaaa
cg2791	-	2653107	2653016	atg	91	gtgtcatagctggttagacgtacgtgtttatttgtccatctaaccgctgaaaaatagccttatatagcgcatgagagaaaggagcgcccga
cg2792	+	2653220	2653220	atg	0
cg2794	-	2655260	2655215	atg	45	accggatattctttttttctttagtttgtgggagtggagataact
cg2795	-	2656320	2656320	atg	0
cg2796	+	2656562	2656593	atg	31	aagccaaacttaactagtagataggattgca
cg2799	-	2659947	2659914	ttg	33	agtagccgatgctgcacacaacggtaggtagcg
cg2800	-	2661751	2661724	atg	27	aaagtattggtgttttaaggagcaaac
cg2800	-	2661753	2661724	atg	29	agaaagtattggtgttttaaggagcaaac
cg2803	+	2662447	2662447	atg	0
cg2805	+	2664940	2664973	atg	33	gttcccattgtttacctaccaaggaatacctaa
cg2809	-	2669770	2669770	gtg	0
cg2812	-	2675082	2675012	atg	70	agtacctgggctgtttttctaaaatggcctgacgttttcaagattgaatttaaggaaagcatcgtagttc
cg2829	-	2691360	2691360	gtg	0
cg2830	+	2691421	2691421	atg	0
cg2831	-	2692971	2692898	gtg	73	gtcgaatgattgttactcgtgacgcgccctatgggtgtaccagcacgggtgtaaagcaggaggaaatctgaag
cg2833	+	2693243	2693596	atg	353	gctgaaattagtgtcatagaacacctttttccttgtggaaaaagtgaaattattggacgaaactgccaaacctttgagatttttccgacaacggacttctttaaaagatgcttttcgacgccgctccccaaccattaaccccgcgagaaatattcatcgaatagatgtcgatctacctgcaaatacgctcggtctacaaataatgaacagaactgtctacttttcaaactgctttttgtgtagactcaagtcacagaggccacttcaagtagatgtttcgtaattgtttacagcgtttacgcaagcggtcgaccaacaaaaacagcacttcaatgattggagcaccacccgac
cg2833	+	2693495	2693596	atg	101	acagaggccacttcaagtagatgtttcgtaattgtttacagcgtttacgcaagcggtcgaccaacaaaaacagcacttcaatgattggagcaccacccgac
cg2833	+	2693497	2693596	atg	99	agaggccacttcaagtagatgtttcgtaattgtttacagcgtttacgcaagcggtcgaccaacaaaaacagcacttcaatgattggagcaccacccgac
cg2833	+	2693562	2693596	atg	34	aaacagcacttcaatgattggagcaccacccgac
cg2833	+	2693579	2693596	atg	17	ttggagcaccacccgac
cg2834	+	2694717	2694717	atg	0
cg2835	-	2695775	2695728	atg	47	gtagttccggttaattccaccgggatgagataccgaggagaacgcac
cg2835	-	2695784	2695728	atg	56	aaaggaagagtagttccggttaattccaccgggatgagataccgaggagaacgcac
cg2835	-	2695786	2695728	atg	58	ataaaggaagagtagttccggttaattccaccgggatgagataccgaggagaacgcac
cg2838	-	2699850	2699804	atg	46	gaataaatctattccaactacgcgtaaaacgaggacgtttaaagct
cg2839	-	2700696	2700696	atg	0
cg2840	-	2702772	2702554	atg	218	aacatcaaagtggggtacatcatatgcttccggttgaagtgacctatctgaaaagattggtcgaaccttgaagcaatggtgtgaactgcgttaacgaattttgtcggacgttaaaatggtcgcattctgcttgctgaagtggcacacctatgtgttctgcttgggtatagcagtgcgggaaaaatttgaaaaagtccgattacctgaggaggtattca
cg2840	-	2702774	2702554	atg	220	acaacatcaaagtggggtacatcatatgcttccggttgaagtgacctatctgaaaagattggtcgaaccttgaagcaatggtgtgaactgcgttaacgaattttgtcggacgttaaaatggtcgcattctgcttgctgaagtggcacacctatgtgttctgcttgggtatagcagtgcgggaaaaatttgaaaaagtccgattacctgaggaggtattca
cg2841	+	2702826	2703047	gtg	221	agtgggatttcaaggcccagcattacccccaaatttgcatgccccctgtttgcaagcctcccaaagcccaggaataaagctcagaccaaccctagagcccgcgaagcttaacccaaccccagcccccaaaaagtgaaagcacaccactttcctagttgcgccctgctcacaatttgcttcaaatattttgcccaacctgattcacgggggacaatagttag
cg2841	+	2703047	2703047	gtg	0
cg2842	+	2704307	2704307	atg	0
cg2846	-	2709289	2709209	gtg	80	gtgagcaatccggagggaaactagcccgcctacaggatctgctcagacgatgtcttcacttaaaccggaaaggcttcccc
cg2847	-	2710382	2710382	atg	0
cg2848	+	2710442	2710442	gtg	0
cg2849	-	2712300	2712300	gtg	0
cg2850	+	2712314	2712341	atg	27	agtgccaaaacgctagtcttgagtgtc
cg2850	+	2712338	2712341	atg	3	gtc
cg2850	+	2712341	2712341	atg	0
cg2851	-	2714248	2714248	atg	0
cg2852	+	2714355	2714355	gtg	0
cg2853	+	2715596	2715680	atg	84	aggaatacagttaatacatcttgaaaagcccatgggccatccgaattcccaggatcggcccgctcactccaagggggtcaggca
cg2856	-	2719298	2719262	atg	36	aagttccaaaccccagcaggagaagcgaagtacacg
cg2856	-	2719314	2719262	atg	52	cagttatgttcctaataagttccaaaccccagcaggagaagcgaagtacacg
cg2856	-	2719376	2719262	atg	114	gataggggttgagcatttttgctctccccgtatgcgtgggggttgtcccgcgcacttttagacagttatgttcctaataagttccaaaccccagcaggagaagcgaagtacacg
cg2857	-	2720935	2720935	gtg	0
cg2859	-	2721365	2721365	atg	0
cg2860	+	2721403	2721403	atg	0
cg2861	-	2723259	2723231	gtg	28	aacaagtcagggaagaaagaagcgtgaa
cg2865	-	2726588	2726545	gtg	43	gtaaaacattgtcctccccatttcttgagtaagggaaaatacc
cg2867	-	2727112	2727112	atg	0
cg2873	-	2734957	2734957	atg	0
cg2874	-	2735983	2735983	atg	0
cg2874	-	2735985	2735983	atg	2	ac
cg2875	-	2736463	2736417	atg	46	cagtcagacagcaagagtctggcgaacaacagaaagagagatcaca
cg2875	-	2736465	2736417	atg	48	cccagtcagacagcaagagtctggcgaacaacagaaagagagatcaca
cg2875	-	2736467	2736417	atg	50	atcccagtcagacagcaagagtctggcgaacaacagaaagagagatcaca
cg2876	-	2738240	2738240	gtg	0
cg2877	-	2739435	2739435	atg	0
cg2878	-	2740729	2740729	atg	0
cg2880	+	2740895	2740895	atg	0
cg2888	-	2748166	2748123	atg	43	aagttaatcattccgctaatggacaccaatggaagagataaaa
cg2890	-	2750244	2750077	atg	167	gtactgatcgatatcgtcacggatcctaatgcgctgtcgatcccaccaaccatcacgtgggaacaggtcatgggattcagcaaggcggccacccgaaccgtctttggtggaggagtaggagcgatgatcgatctggcccgttcgaacataaggaatattcctactcc
cg2891	-	2751858	2751813	atg	45	gcaccaagttaggcaacacaatagccataacgttgaggagttcag
cg2895	+	2754305	2754305	atg	0
cg2896	-	2757823	2757790	ttg	33	ataaacaagtttgaaaaaggaaggttatccatc
cg2899	-	2759664	2759664	gtg	0
cg2900	-	2761060	2761024	atg	36	gacagtgccaccacaattttggaggattacaagaac
cg2901	+	2761094	2761094	atg	0
cg2902	-	2762708	2762708	atg	0
cg2903	-	2763250	2763214	atg	36	gaaaagttgaaactaatcgatgacagggagagccag
cg2903	-	2763255	2763214	atg	41	gaactgaaaagttgaaactaatcgatgacagggagagccag
cg2903	-	2763263	2763214	atg	49	ctaggatcgaactgaaaagttgaaactaatcgatgacagggagagccag
cg2903	-	2763371	2763214	atg	157	gctcggcattgagctcggtccaggatcgaaagcctggcaggtggggcgaaattcaatatgaatgattagggctaatttccctaggcgaatcctcctaaaatcgttaccctaggatcgaactgaaaagttgaaactaatcgatgacagggagagccag
cg2906	+	2765812	2765840	ttg	28	gatcgcttttaaacactcaggaggatcc
cg2909	+	2768179	2768179	atg	0
cg2910	-	2770061	2770058	atg	3	att
cg2911	+	2770174	2770174	atg	0
cg2910	-	2770193	2770058	atg	135	gtccaaagaagctttttcatacctgccattaaatgcttattgaaaaaggatgtcaacatgaaaacttattgaaaatcgcaaaatcgcgttagacctcggatacgccataggggtaactggtagattgaaatgatt
cg2922	-	2780674	2780561	ttg	113	atggctaattcttcatcgggggaaacggtgttgcaacgcaccatgcgggtgttgcactgctttgatgcagaaaacgcgaggttggggcctcggaaatcgcgcgtcgcagtggt
cg2923	-	2781673	2781673	atg	0
cg2924	-	2783087	2783087	gtg	0
cg2925	-	2785176	2785115	atg	61	agcttttgaacaaacattcatgtctgaatatttttgcttcttcccggttaaggagaaattc
cg2927	-	2786555	2786555	atg	0
cg2928	-	2787382	2787346	atg	36	gagcaaaactttcctgataataaaaggagtccgacc
cg2929	-	2788553	2788553	atg	0
cg2936	-	2793610	2793585	atg	25	atctccagattaggaagtgaacaca
cg2937	+	2793795	2793893	atg	98	acagcaattcaatgacaccgctcacaatttcttttaatgagcatagcgtcacaattcaactcacggcctgggcccctcttttaaaaaggatgtacctc
cg2943	-	2801126	2801126	atg	0
cg2946	-	2803199	2803058	atg	141	ggttaaagcctgccccgaattcgattgaaatttgaggggtagcgcagcagggtgaagtattaaataggtcgcttgcatggacaatgcgggcgccaccggctggttctagcaaaaatggaaccgccattagaaggagtggga
cg2949	+	2805347	2805409	gtg	62	agcatatccagatttttctggataaatcctggaatttcttaaaaccaatggaggacgaatcc
cg2950	+	2806099	2806099	atg	0
cg2951	+	2807497	2807497	atg	0
cg2952	-	2809269	2809269	gtg	0
cg2953	-	2810836	2810808	gtg	28	gtatccacaatcaactttaggagacctt
cg2954	-	2811885	2811885	atg	0
cg2955	+	2811949	2811952	atg	3	gtc
cg2956	+	2812871	2812871	atg	0
cg2957	-	2814237	2814237	atg	0
cg2957	-	2814239	2814237	atg	2	ac
cg2958	+	2814262	2814384	atg	122	atggtgtgtgcagaaatatttttgctggtctattgtggcgaccgagggcctttgaaggttcgacaaactgtataaggccttgaatcttgagaatttattttgaggaagcaagaggaagtgtc
cg2958	+	2814305	2814384	atg	79	gagggcctttgaaggttcgacaaactgtataaggccttgaatcttgagaatttattttgaggaagcaagaggaagtgtc
cg2958	+	2814308	2814384	atg	76	ggcctttgaaggttcgacaaactgtataaggccttgaatcttgagaatttattttgaggaagcaagaggaagtgtc
cg2960	+	2815620	2815802	atg	182	aaggcgaaaagcgtctgccatctgggacgactttttcactctttgattcaacttcatatagtcctgaagtcttctcggatggtgcagttatgattaaactaactcctagcagtggccaactacatgtctggcttaatagcctatgaacgcctaagcctggagccacaacaaccacattccga
cg2962	-	2817082	2817030	atg	52	gtccggttgtgaatagtgcagcggacggggttccgctgcggaggaggtcatc
cg2963	-	2820278	2820248	atg	30	atttagaaataaagaattaaggggagagac
cg2963	-	2820285	2820248	atg	37	aaagcgaatttagaaataaagaattaaggggagagac
cg2964	+	2820502	2820537	atg	35	gttcagggataactgattaatcaactaggagaccc
cg2968	+	2825325	2825325	atg	0
cg2969	+	2827077	2827077	atg	0
cg2970	+	2829103	2829103	atg	0
cg2974	-	2835390	2835390	gtg	0
cg2977	-	2837678	2837678	atg	0
cg2981	-	2839117	2839043	atg	74	gcgcgtgcacgatgtcccagtatcaagggacgctgttgatgttgccgcattgtggcgaagtggaggaactcacc
cg2981	-	2839119	2839043	atg	76	gtgcgcgtgcacgatgtcccagtatcaagggacgctgttgatgttgccgcattgtggcgaagtggaggaactcacc
cg2984	-	2843112	2843035	atg	77	gtctagtagatcccttttattcgattccgagaaaggcacgggcaaaacggccttagttgagccggttgccactgcgt
cg2985	-	2843805	2843770	atg	35	gacacctgaatctacaacacaaggggaacgcgacg
cg2985	-	2843812	2843770	atg	42	actgattgacacctgaatctacaacacaaggggaacgcgacg
cg2987	-	2846083	2846033	atg	50	ctgatatcgcaagaagaatcgcaagaaaatttgcaggagaaggagcgccc
cg2988	+	2846201	2846234	atg	33	gcagtaactaatttcaacccgggagaaatacct
cg2988	+	2846203	2846234	atg	31	agtaactaatttcaacccgggagaaatacct
cg2994	-	2850724	2850693	atg	31	accgaacttagaaaactcatgggagtttcgc
cg2994	-	2850726	2850693	atg	33	gtaccgaacttagaaaactcatgggagtttcgc
cg2999	-	2853078	2853018	atg	60	agatccatgcggtcgaccttgcgcctgaccgtccacttttttagggactaggagtacagc
cg3000	+	2853229	2853273	atg	44	acaaactatttcaagaatttattcaacaaaggagttcttcacaa
cg3001	+	2853852	2853852	atg	0
cg3003	+	2854077	2854306	gtg	229	gttgactcacttgaggtacgcggctgggcgaaaagggaacgtgatcccaaagaccgtcgtcgccaaattgttgcgtcaacgaagaagggaaaaaacgcccaggcggatctgcacaaagttgtgcttgaggcagaggatgctgcgttggatgagtctacgtccaagcagttgaagcaccttcgtaaattggccgcagcaattatctccaccgaagaggactaaatataac
cg3004	-	2859842	2859805	atg	37	acacgagcatcagaacgcgaaacgaaggtaaaagccc
cg3007	-	2861120	2861120	atg	0
cg3009	-	2861718	2861643	atg	75	gtgacgtcctgagggcgtcagcaaactggcaaccatcaccagctttctttgctggtcctctcaaggagatttctc
cg3009	-	2861720	2861643	atg	77	gagtgacgtcctgagggcgtcagcaaactggcaaccatcaccagctttctttgctggtcctctcaaggagatttctc
cg3011	-	2863994	2863848	atg	146	agcactcaactaatcagagtgccaatattgatcatcaactgcttggtgggtgaggttggtccacactcactaaccgtgccgtcgcgggcgcctaccgggcagaagacgtgagtgtcgtcctacaaatatttcaggagcacaaacac
cg3013	-	2865574	2865446	atg	128	agcaccacctatttcgatccagtgctgattaacgctattaaaaatcatgatcagcgtcttctcgctggacctgtccaccaaatgtttaacgcgttgacttcggttgcacgacgagaggatccaacgac
cg3018	-	2877258	2877228	atg	30	gcgattaaaaactaacttaaggatttacac
cg3020	-	2880645	2880558	atg	87	acaggaaaatgtcagagaagaaggcatatctcaaggaaacttggcagctttagagtttcgatcaattattcacgtgcggagtagctg
cg3021	+	2880823	2880823	atg	0
cg3022	+	2882320	2882539	atg	219	gtgactaaaaacattgaccttaagcgagtagccaaggctacgtaccctactgcgggatagatggactggctccccgcactagggaagtagtcgttaatcaacaccaagaagcttaagagtcggtcctccacctaacaggatccttcacacccttcttttcaatatctagaaaagaccgatccgcccaacatctttttcatgacgcaaaggaccgtgtca
cg3024	+	2883296	2883480	gtg	184	gtattggtcgcgccctgtgcgacgccgactgagctttaaaagtgtttctcagttgacagacttggtttcttaattactaaaaaatcgatgtgtgttgctaactgggggtggcacgcacgttggcgttgttgtttggtgtggctccagagtaatccacaacgcgcaaaggggaactggagaacac
cg3024	+	2883298	2883480	gtg	182	attggtcgcgccctgtgcgacgccgactgagctttaaaagtgtttctcagttgacagacttggtttcttaattactaaaaaatcgatgtgtgttgctaactgggggtggcacgcacgttggcgttgttgtttggtgtggctccagagtaatccacaacgcgcaaaggggaactggagaacac
cg3032	-	2892787	2892717	atg	70	gacttcggacatgcagaattctccacagcactcggccacgccttcagaagaaaaacaaggcggactgccc
cg3032	-	2892789	2892717	atg	72	atgacttcggacatgcagaattctccacagcactcggccacgccttcagaagaaaaacaaggcggactgccc
cg3032	-	2892791	2892717	atg	74	acatgacttcggacatgcagaattctccacagcactcggccacgccttcagaagaaaaacaaggcggactgccc
cg3033	-	2893007	2893007	atg	0
cg3034	+	2893023	2893023	atg	0
cg3036	+	2894628	2894628	atg	0
cg3039	+	2898649	2898705	atg	56	aacgtctacggcaattgacacgtcaatttaattcaggaaaggggtggggagaattt
cg3042	-	2902539	2902539	atg	0
cg3043	-	2903055	2903055	atg	0
cg3044	+	2903142	2903142	atg	0
cg3046	+	2905551	2905672	atg	121	gaacggatccgcacagaccgcatgtggtggacaatgttcgacgattggttcggaccttatctctggtcctacggtccaccacagctgcagtacatgccagaggaagaagggacagaaaacg
cg3049	+	2911599	2911711	atg	112	gatagcagggcaccattagcagtcgcaccccgataggagtcgaatctacaagtggaacccccgctcacatactccacattttttagaacccctttaaggaatcgaactttat
cg3050	+	2913213	2913213	atg	0
cg3052	-	2915848	2915806	atg	42	acaagtggactccagcacacctcgtgagatggcaggttcatc
cg3054	-	2917577	2917541	atg	36	aatatttctgacatcttccaacggaggctaaaaggc
cg3057	-	2919739	2919709	atg	30	gttctccttcctaaactcgaaaggtttaac
cg3059	-	2921427	2921192	atg	235	acaggtctgtgtgacttcactgcaaggatactggaaagtagttatttcactacctttgaaatgtgaggattcttaaattgtctctatttgttgaacttgttcaatcacttactataactgctggaatttgcgacattttacccaccttccctgtttgtcgttaaagggacctggcccctgtttggtagacacctaacatcccaacattctgggatagaaaggtaacctaccgatc
cg3059	-	2921654	2921192	atg	462	attgctgaaacggcgtttgctttagccttcaatgaggcagtctgtaatgcaattaaacattctccgcccaaggcaaacgttactattcgcataacagaaaaagcacagtctcttcagattctagtaatgaatcctattggagattggcatgcaaatggggagtccgcaattccaggtgtgggcattggcgtagaaagcttaaccagaaggatacgtaatattaaaggacaggtctgtgtgacttcactgcaaggatactggaaagtagttatttcactacctttgaaatgtgaggattcttaaattgtctctatttgttgaacttgttcaatcacttactataactgctggaatttgcgacattttacccaccttccctgtttgtcgttaaagggacct…
cg3061	-	2923242	2923188	atg	54	atgagcataaatatactgcgctcactcttcctttttcatagttaggattctctc
cg3061	-	2923413	2923188	atg	225	aacgtgtacttatctagcagtaatttcccggaatatagaatttcgggagaagtggactctaggtgtacctagccgttgaaaggcgagcttcgcaagagatttacgtcgactcggaaagtagtggaagtattcacgttttacccagttatggcagatcttaaaatcaatgatatgagcataaatatactgcgctcactcttcctttttcatagttaggattctctc
cg3063	-	2925088	2925029	atg	59	gtctgtgtgcgcacacgcgtgcatactccaacttcatggatcggatgtgacgtaaacca
cg3063	-	2925090	2925029	atg	61	acgtctgtgtgcgcacacgcgtgcatactccaacttcatggatcggatgtgacgtaaacca
cg3065	+	2925149	2925149	atg	0
cg3066	+	2925953	2926015	atg	62	gttaccttctatcgacatttgcgcgatctccaaatcgtgcggccgtaaaacaaggagccagc
cg3067	-	2927447	2927447	atg	0
cg3068	-	2928617	2928578	atg	39	catagttcagtgacagtcaccttttggaggagacacctt
cg3068	-	2928726	2928578	atg	148	aggcaactgaagatgccacaatcaatgtttgatccaacagaatcagacattgtgaatgtgggattatcggttcgcgcttcaccatgtttctgcatgatgaaattacatacatagttcagtgacagtcaccttttggaggagacacctt
cg3069	-	2930090	2930043	gtg	47	gtcgtatttagttgtacaacacctgcattggagcgaagaaacactca
cg3069	-	2930102	2930043	gtg	59	atacttttgggtgtcgtatttagttgtacaacacctgcattggagcgaagaaacactca
cg3071	-	2931395	2931342	atg	53	acaaacgcgggtttaaacctcaatcatcaaattagggaagggctgggaaatcc
cg3072	-	2932782	2932782	gtg	0
cg3073	-	2933647	2933647	atg	0
cg3075	+	2934608	2934648	gtg	40	agtttgagggtttttgctccccatctttaggagacacccc
cg3077	-	2936413	2936314	ttg	99	acttaatagatccctctgtatcagttgactaccgatacccaaagcctctcaaggtgaatatgtactggcagagttttatcgcttctatgtttttttgga
cg3079	-	2939558	2939467	atg	91	agagagttaaataatggcgcttgacctgcaggaaattgagatcaacactgattgtgtaggttggcgcccaacaaagaaagggcgttgaaag
cg3079	-	2939682	2939467	atg	215	acgggttttccctgatgcttaagtggtagtcagtgcttaaaattgactgcggtccactcaatttattttcaaattttttgaacttgagtggaacatactcaactctttgtgcgttatagatattagagagttaaataatggcgcttgacctgcaggaaattgagatcaacactgattgtgtaggttggcgcccaacaaagaaagggcgttgaaag
cg3082	+	2941727	2941727	atg	0
cg3085	+	2944323	2944323	atg	0
cg3087	-	2947122	2947102	atg	20	aaagcgacattattgtctgc
cg3088	+	2947194	2947267	atg	73	gcacaaaacggatcgggtcacggggctcggaagactacgatgattcacccacctaccgaaagcgcttactgcg
cg3088	+	2947196	2947267	atg	71	acaaaacggatcgggtcacggggctcggaagactacgatgattcacccacctaccgaaagcgcttactgcg
cg3090	+	2947773	2947773	atg	0
cg3092	+	2949809	2949926	gtg	117	gagggcttctcgcgggaaggattgggtgaggagggaggcgtcgaaaagcaagaaacgcctgacacgcgtagccgtggctgcgcaccttttaccttgattaggtgcacaatagggagt
cg3092	+	2949926	2949926	gtg	0
cg3093	-	2951950	2951950	atg	0
cg3096	-	2955097	2955004	atg	93	aagcgtgcgaatgtgcgcgttgtcacaatcgttgaccaagtgtcacctgacgcacaggtagtgctcaggtggaggtggcccaaaggagaccca
cg3098	-	2957032	2956985	gtg	47	gcatacaattcaccgcatataagactcatggaaggaggggatgccca
cg3100	-	2959810	2959703	atg	107	aggcaggctcaatgaggagtttttcttaccggcgaaagtcggtgggaagcaagtcaaagctcaagccgtggacagtactaaaatcacctaaaacaggaggcaccatt
cg3100	-	2959823	2959703	atg	120	gtaagcttgagtcaggcaggctcaatgaggagtttttcttaccggcgaaagtcggtgggaagcaagtcaaagctcaagccgtggacagtactaaaatcacctaaaacaggaggcaccatt
cg3101	+	2960073	2960073	gtg	0
cg3102	-	2962077	2962077	atg	0
cg3106	-	2968711	2968711	atg	0
cg3118	-	2978520	2978468	atg	52	agatcaaaccgagtgacatgtacttcactagctctttaaggattaactcccc
cg3119	+	2978745	2978851	atg	106	aagcggtctaggagtgttaaacagcctggacttgaaacacctttaactacttgattttcacacccttgtttccataaaagggctcacgaaaggcaacttcaaacac
cg3120	+	2980321	2980321	atg	0
cg3121	-	2982000	2981962	atg	38	aaagcttgattttgagcattgaggaaaaggtggttgcc
cg3122	-	2982501	2982468	atg	33	agaaaatgctctcgcttggaaggcaggaatccg
cg3124	+	2982526	2982548	atg	22	atgcgtcaatctgcttccagac
cg3129	-	2987862	2987862	atg	0
cg3130	+	2987922	2987922	atg	0
cg3132	+	2990579	2990790	atg	211	ctagtaatgtttcttcgaacacgctaaccatgcaccagcccacatgactttccagcgtgcccgattcgaaagcatcacccacccaacacaacgtcacagtatgaaacaaaccagctcacgatatggaatttcaccaaatgcgaactaccctaaataccaaagacagacagtgacagccccttcgagaatgcagcaagagacgacacctcct
cg3132	+	2990736	2990790	atg	54	caaagacagacagtgacagccccttcgagaatgcagcaagagacgacacctcct
cg3135	-	2995332	2995299	ttg	33	gtttccgccagcacgaggtgacatactgctggc
cg3136	-	2996255	2996234	atg	21	aacagcgagagaaagaagccc
cg3138	+	2997642	2997685	atg	43	tcacattctttttcagcaccccagacttaaaaggagcaccacc
cg3138	+	2997644	2997685	atg	41	acattctttttcagcaccccagacttaaaaggagcaccacc
cg3142	+	3000864	3000867	atg	3	att
cg3142	+	3000867	3000867	atg	0
cg3146	-	3003625	3003367	atg	258	gagatcgacccacaaaaccagatcggttgcatgattattgccgttcctcgttatggcattaccccggacccacgcgatcaacttaccgcccagcaaaagtcccacgaggactatgccttcggcaatattcacgtccgtggcgaatacccaggctacttgctgcacaaattccgcgaaagggtatcaccatcgacatcacagatgaagaccgtgagatcttaaaaaaacaccgtcgatttcatttccttctcctattac
cg3147	-	3003727	3003646	ttg	81	gtggaaggcgtagcggaaggcaaagtttgaatcgtgaaggactgcgaccaggctgtttaccatgattgagtagcaagtgct
cg3149	+	3003975	3003975	gtg	0
cg3153	+	3007432	3007487	gtg	55	gtaaaagtgcctgcctatgcctgaaacttgagcatggcaacagcaaggagacacc
cg3155	-	3010717	3010717	gtg	0
cg3157	-	3013987	3013987	gtg	0
cg3158	-	3015208	3015208	gtg	0
cg3159	+	3015266	3015300	atg	34	aagtactttccgaaagattcacagggagcatgca
cg3164	+	3020491	3020539	atg	48	gacattatttcaacatgcgagtttagcggaaaggtgtgggctgttttt
cg3165	+	3021170	3021364	atg	194	atactgcggatacgttgaagcttctgcaggatcatgcgcatgatattgatcagcggttgtcgtgggctaaggggtttgatttcttttctaaattcttaggcctgtcgttgcttgcgattggtgtgttcctcacgggaattttcaagcgcggccagctgatgagcactgtgaataaactcaggagttaaatcctt
cg3165	+	3021172	3021364	atg	192	actgcggatacgttgaagcttctgcaggatcatgcgcatgatattgatcagcggttgtcgtgggctaaggggtttgatttcttttctaaattcttaggcctgtcgttgcttgcgattggtgtgttcctcacgggaattttcaagcgcggccagctgatgagcactgtgaataaactcaggagttaaatcctt
cg3166	-	3023864	3023862	atg	2	ct
cg3167	+	3023909	3023909	atg	0
cg3169	-	3027234	3027197	atg	37	gagaactctgtcgaatgacacaaaatctggagaagta
cg3169	-	3027265	3027197	atg	68	agttctgtatctgaaagctacgctagggggcgagaactctgtcgaatgacacaaaatctggagaagta
cg3172	+	3029036	3029173	atg	137	aatgagaagaatcgtcggaaagcttaaatctcaactggcctaaattgcagcgagaggtctaaaaggtagtgctctagggattcatccaaactcacgaatattgaagttttaaagttgaacaggaaaaataacaaata
cg3172	+	3029172	3029173	atg	1	a
cg3176	+	3034000	3034039	gtg	39	agactctaaccgacagtccgcaattgaaaggccagatac
cg3177	-	3036397	3036233	ttg	164	gatggaggatggtccggaattgtcaacgatttggaaattgttcagctgaatggtgaccacctggcagttgtcgatgaaccagaaatcggcacagtcggagctcatttgagtcgccgcattgatgagatttctcggaagaattagtaacggagagctgacggaag
cg3177	-	3036399	3036233	ttg	166	aagatggaggatggtccggaattgtcaacgatttggaaattgttcagctgaatggtgaccacctggcagttgtcgatgaaccagaaatcggcacagtcggagctcatttgagtcgccgcattgatgagatttctcggaagaattagtaacggagagctgacggaag
cg3177	-	3036433	3036233	ttg	200	atcgaacttgaaccaaactatgccaagattgatcaagatggaggatggtccggaattgtcaacgatttggaaattgttcagctgaatggtgaccacctggcagttgtcgatgaaccagaaatcggcacagtcggagctcatttgagtcgccgcattgatgagatttctcggaagaattagtaacggagagctgacggaag
cg3177	-	3036499	3036233	ttg	266	gcagactgggccaacgttgaagcccctgtcatcctgttccgcgcggaacgcatgcatgatggagctatcgaacttgaaccaaactatgccaagattgatcaagatggaggatggtccggaattgtcaacgatttggaaattgttcagctgaatggtgaccacctggcagttgtcgatgaaccagaaatcggcacagtcggagctcatttgagtcgccgcattgatgagatttctcggaagaattagtaacggagagctgacggaag
cg3178	-	3041279	3041086	atg	193	agcggtggacgcgataggtttacaaatccgtctggaaaaaattgcttctgacctggggatgaaacgttcgaaggttgaatagcgataaacgtctggatgtctattctcctcagcctcgttttggttgaggcggatagttttaatatttttttaagtttaagttgtaatcgagctgaaaggctgaggcctcaat
cg3179	-	3043338	3043308	atg	30	agtcattaaagaattgtaagaggggttcac
cg3180	-	3044446	3044446	atg	0
cg3182	-	3047137	3046926	atg	211	attctgaagttgtgacctgcatcagaagagttacatacccacatgtgtaaccttctggactaagatcacgacagactgaaaagaactgaagactctcaaggcatagcccacgtgtgtttgtcgggccggaagcggggaactttcgggacggatctaactcattgcgggcctgtgcgcagtatccaaaaatcaaaatgagaaggaaaacttc
cg3186	-	3049927	3049868	atg	59	gaggtatcagcggtccataccgccgatgggtacatatcaatttttgccggaggagaatt
cg3186	-	3049949	3049868	atg	81	ggaaaaacaagataggcatcgagaggtatcagcggtccataccgccgatgggtacatatcaatttttgccggaggagaatt
cg3187	-	3052078	3052078	atg	0
cg3189	-	3053312	3053154	gtg	158	gcgcgcatcaccaagtcaccagtgccactgctaggaatccccatcatggtgctatcacgcatggtgcttggcgtgcattacccaaccgatgtgctagccggcgcgttgttgggagcagcgaccgcagaggccgtccataagatcgaaagggctacgaa
cg3189	-	3053353	3053154	gtg	199	cttcacatgcgacctcgacaaccgcaactatggtttatcttgcgcgcatcaccaagtcaccagtgccactgctaggaatccccatcatggtgctatcacgcatggtgcttggcgtgcattacccaaccgatgtgctagccggcgcgttgttgggagcagcgaccgcagaggccgtccataagatcgaaagggctacgaa
cg3191	-	3055657	3055617	atg	40	aagataaattgtgagttcaatgaagggtgaagatacgtca
cg3192	+	3055869	3055869	atg	0
cg3191	-	3055965	3055617	atg	348	gaacaggcgatgcgaaagggacggagagaaacagcaacgctcccgctgcaataccagcgacggagctgttggttaaggacagtggaaaaggttgcatactccccacagtacgtccgataaaggacatgaatccatgaaaaaccgacattgtgaccagatctagataacggccgaacggtgcgtcgaaaagcaaaatcttttaaagacagcccggttaaacagacaatctcatacaattgccaggatcttccatggcggatacggcgcgtaagttctgtgaatgcggggtccggatactacgcttaggcaagataaattgtgagttcaatgaagggtgaagatacgtca
cg3194	-	3058320	3058320	gtg	0
cg3196	-	3061609	3061609	atg	0
cg3197	+	3061785	3061854	gtg	69	agaagtgcactaggcttctcagttgtttcatatagtctcagccgcaccaatatcatcagggagaacatc
cg3197	+	3061806	3061854	gtg	48	gttgtttcatatagtctcagccgcaccaatatcatcagggagaacatc
cg3197	+	3061809	3061854	gtg	45	gtttcatatagtctcagccgcaccaatatcatcagggagaacatc
cg3198	-	3065593	3065593	atg	0
cg3201	-	3068650	3068650	atg	0
cg3202	+	3068797	3068797	atg	0
cg3203	+	3069629	3069633	atg	4	aatt
cg3207	-	3072829	3072829	atg	0
cg3208	+	3072868	3072869	atg	1	c
cg3210	+	3074834	3074834	atg	0
cg3212	+	3077157	3077233	atg	76	aagcaaccacaagttgcaccaccattcttccatccagagaatacgaattcgtttacctctagaaaggcactttccc
cg3214	-	3080271	3080271	atg	0
cg3215	-	3081046	3081016	atg	30	aggtatataaaggccaggagagatgggttc
cg3215	-	3081052	3081016	atg	36	gatagcaggtatataaaggccaggagagatgggttc
cg3218	-	3085668	3085627	atg	41	gttggatggaatttagagtgtttgtagcttaaggagctcaa
cg3219	-	3086788	3086697	atg	91	gtaacaaaggaatccgggcacaagctcttgctgattttctgagctgctttgtgggttgtccggttagggaaatcaggaagtgggatcgaaa
cg3219	-	3086790	3086697	atg	93	gtgtaacaaaggaatccgggcacaagctcttgctgattttctgagctgctttgtgggttgtccggttagggaaatcaggaagtgggatcgaaa
[truncated: 149 more rows]
