# Supplementary material for: Comprehensive analysis of the Corynebacterium glutamicum transcriptome using an improved RNAseq technique
Source: BMC Genomics. 2013 Dec 17;14:888. doi: 10.1186/1471-2164-14-888 (PMC3890552; doi:10.1186/1471-2164-14-888)
Supplement: Additional file 1: Table S1 — List of identified TSSs with −10 and −35 promoter motifs for the primary sigma factor A predicted by Improbizer within 60 bases upstream of the TSSs. Table S2. List of genes with corrected genes starts by RNAseq data. Table S3. List of protein-coding genes including length and sequence of 5′-UTRs. Table S4. List of ribosome binding site motifs within max. 20 nt upstream of the initiation codon in 5′-UTRs. Table S5. List of operons, sub-operons, and monocistronic transcripts. Table S6. List of yet undescribed intergenic transcripts. Table S7. List of yet undescribed antisense transcripts. Table S8. List of yet undescribed intragenic transcripts. Table S9. Comparison of predicted rho-independent terminator for C. glutamicum and the determined transcript ends. Table S10. Verification of four ncRNAs predicted by Rfam database for C. glutamicum. [file 1471-2164-14-888-S1.zip › Table_S4.xlsx]

## Sheet: Table S4
Table S4: List of ribosome binding site motifs within max. 20 nt upstream of the initiation codon in 5’-UTRs.
Gene	Strand	TSS	5'-UTR length	Improbizer Score	5'-UTR search sequence with RBS in upper cases	Spacing
cg0004	+	2163	129	4.21	ccaAGGAGctttaaaacagc	12
cg0007	+	5397	38	4.21	gcgAGGAGtgttcgttaaaa	12
cg0015	+	11808	23	3.29	gacacgaagaaAGGTGatca	4
cg0016	+	14221	184	4.65	aaaacggcgAGGAAtaattt	6
cg0021	+	16882	369	0	attgtttttgacagattgga
cg0038	+	24273	22	4.82	ctcacgacAGGAAtactgct	7
cg0039	-	26614	41	1.77	attgTGGGGcactcgccacc	11
cg0048	+	34234	144	0	atgtagttatgatgggcgtt
cg0047	-	34307	33	5.58	caatttaAGGAGagttgaat	8
cg0057	-	42581	68	5.57	ttggatgtAGGAGgagcgca	7
cg0064	-	49544	146	4.77	gaaaAGGAGgtcgcaaagtt	11
cg0066	-	51436	51	1.46	ttgaaaaAGTAGtcttccgc	8
cg0067	-	53222	127	4.02	gtgaAGGAAaataacgcatc	11
cg0075	+	57368	29	5.1	gggcaacaaaAGGAGaaaaa	5
cg0081	-	64087	47	3.22	aatgaaagAGGTTcacgcac	7
cg0083	-	66438	241	4.36	tttgaaaAGGGGacaagatc	8
cg0090	+	71854	308	1.54	ctaccgggagtaaTGGAGta	2
cg0092	+	73815	30	4.35	tctcttttggAGGAActtta	5
cg0104	-	84991	31	0.03	ccagagttTGAAAatatgcc	7
cg0108	+	86319	93	2.41	tagagccaaTGGGGgaggat	6
cg0113	+	91151	24	3.88	cctgacagaaAGGGGcaaaa	5
cg0129	+	107354	82	5.57	gatcttgaAGGAGaaccacc	7
cg0131	+	111355	32	3.63	cataggaaaTGGAGcacggc	6
cg0133	+	112419	145	0	gcgataaatttctcaatggt
cg0134	+	114018	76	4.6	tcctcgaAGGATaagttttc	8
cg0135	+	115546	33	3.59	ttcagggtAGGGAgattgtt	7
cg4018	+	116355	18	3.13	aacgcccaAGGGAttggg	5
cg0138	-	118558	57	1.24	gtcgCGGTGagcgacaatca	11
cg0141	+	119766	256	0.32	tcggaactattcTGGCGacc	3
cg0147	+	124803	169	4.58	aacggaagAGGATttttaag	7
cg0149	-	128198	199	0	tcacatctatactcatgccc
cg0154	+	131803	20	5.4	aggttagaaAGGAGccttcg	6
cg0161	+	136698	107	1.29	agttgaatCGGTAagctcct	7
cg0166	+	143540	36	4.65	tttccatatccAGGAGagtc	4
cg0168	-	146431	34	5.4	aaggaaacgAGGAGctgata	6
cg0171	+	147092	147	4.11	cgtaaagataAGGATcagaa	5
cg0176	+	151336	255	5.58	atgtgatAGGAGcgcaccac	8
cg0175	-	151488	33	4.58	gacggttaAGGATgattcat	7
cg0178	-	155970	317	3.9	ctgtagaagttAGGAAaaag	4
cg0191	+	162397	43	4.35	aaattaagtaAGGAAtatcc	5
cg0192	+	162954	30	5.18	gtttgAGGAGaaggttttct	10
cg0197	+	168981	58	2.56	gtgaAGGGTtgcatcgccac	11
cg0205	+	177260	69	3.31	atttctacgcttaAGGAGtt	2
cg0211	+	182740	80	5.4	tctttttcgAGGAGgtcata	6
cg0214	+	185189	26	4.34	caaaaggcAGGGGttcaggc	7
cg0215	+	186328	181	4.02	gattAGGAAaaggtacaaat	11
cg0222	+	189786	135	0	gcgattaagcgaactttact
cg0228	-	195072	33	2.39	ccccgtgaaAGAAGataaaa	6
cg0237	-	210060	91	1.91	gaaAGGGCttgaactaaaca	12
cg0250	+	218733	247	5.58	ggttgaaAGGAGtgcctttc	8
cg0259	-	227489	258	0.9	actggCGGTAaatctgggga	10
cg0263	-	230546	31	4.44	accgtAGGAAaggcactcag	10
cg0264	+	230644	31	2.24	cagAGGGAagtttcaacaac	12
cg0273	+	236287	40	0.36	tttagtgaaAGCAGaaccaa	6
cg0275	+	238181	38	4.05	tgaggggagAGGTGtgtgac	6
cg0277	+	239838	98	4.47	cagaaaAGGATtgttcagca	9
cg0282	+	243979	37	4.77	aagtAGGAGatgagcaccac	11
cg0283	+	244485	84	4.05	agcaagcctcagAGGAGcgg	3
cg0284	+	244864	39	5.18	ttaagAGGAGaagcaacccc	10
cg0293	-	255854	59	0	aactccgtaagcacaccatc
cg0294	+	256546	72	3.46	acatgcggAGGTAcgcagtt	7
cg0297	+	260891	97	5.58	acttcttAGGAGccattctc	8
cg0298	+	261369	34	3.35	tcagatAGGTAgtgtaagac	9
cg0306	+	269335	36	4.21	agatcgaaAGGTGcacaaag	7
cg0307	+	270068	592	5.18	tttaaAGGAGtagttttaca	10
cg0310	+	274281	43	4.71	cataaaAGGAAggaatgcta	9
cg0316	-	278320	43	5.1	aatattttttAGGAGtccca	5
cg0326	-	286294	86	3.43	tgggcgattAGGGAtaatgc	6
cg0337	+	296901	154	5.4	cgcattttaAGGAGattgtc	6
cg0350	-	307784	322	5.57	gcagatgaAGGAGaaaagca	7
cg0354	+	308594	151	3.46	ggcAGGAAtgtagaaaacaa	12
cg0356	+	310074	58	1.37	aagcgtAGAACaccaaacca	9
cg0359	-	313652	141	1.2	ttcacccaAGATGagatttc	7
cg0370	-	321791	101	0	agagtgaaaagactcaagct
cg0371	+	321838	169	3.3	aatcagtaaAGGTAagacaa	6
cg0373	+	322648	263	3.48	aacgagAGGGAtgcattccc	9
cg0378	+	329842	92	4.36	gagtaagAGGGGagttagag	8
cg0387	+	334979	31	5.1	cttattgaaaAGGAGtgtcc	5
cg0396	+	342390	28	4.65	gagagtatgAGGAAtatttg	6
cg0399	-	346782	321	5.1	caatcctccaAGGAGccatc	5
cg0404	-	351976	27	4.11	acacataaaaAGGATaaaaa	5
cg0407	-	354491	103	1.69	attcatAGAAAgcaaaacac	9
cg0410	-	359386	145	0	agatcactaacctgaacttc
cg0413	-	363346	194	3.59	agttcacgAGGGAaagacgt	7
cg0414	+	363351	474	4.51	ctgcaagAGGACtgcaaaat	8
cg0416	+	365578	278	3.81	aaagcacTGGAGtctgcgta	8
cg0418	+	368419	229	3.28	cagattCGGAGatcatctaa	9
cg0420	+	370532	82	4.11	aattgAGGACaggtgtgtca	10
cg0421	+	371774	156	3.06	atttataTGGAAgaagaccg	8
cg0422	+	373416	85	3.46	tttctgaaAGGTAtttagat	7
cg0427	+	377829	265	0	acaaataccgccgtacgctt
cg0431	-	380298	460	0	tttatctatagcattggcca
cg0432	-	380902	59	2.64	gaatcataCGGAAggttttt	7
cg4009	+	380962	178	4.42	cgttggttcAGGATgcgttg	6
cg4027	+	381196	70	0	ggtggtttgtcagttgatgg
cg0435	+	381491	458	4.82	acacgaaaAGGAAtactttt	7
cg0436	-	383962	193	0	gacgtgcattttgaagcgac
cg0438	-	386246	50	1.64	tattctcaaAGAAAgccacc	6
cg0439	+	386435	122	1.34	acttgcaattaagAGGGAag	2
cg0445	+	392690	15	3.33	gacacTGGAGgtgcc	5
cg0448	+	396128	187	1.33	cagttaaaccAGAAAgacga	5
cg0452	+	399529	69	5.58	cttaactAGGAGtaaccatc	8
cg0461	-	406534	60	0	aattctccaaatgagctcta
cg0463	-	407830	123	5.4	ttcaaagcaAGGAGcaacta	6
cg0464	-	410003	29	5.57	ctcgcagaAGGAGcgatccc	7
cg0466	+	410564	142	4.11	ggaaaAGGACactgctgttc	10
cg0468	+	413470	166	3.16	atgtgcAGGGCggcgagtag	9
cg0470	+	415609	33	5.57	tatcgaacAGGAGaacaaaa	7
cg0480	-	423820	28	2.67	aacgcagttgaAGGGAcacc	4
cg0484	+	427015	156	4.35	gggcgccgaaAGGAAaaatc	5
cg0486	-	432112	90	1.83	ccatcacgTGGCGcagcgtt	7
cg0489	+	433919	99	5.46	ccggaaAGGAGttggcgaaa	9
cg0495	-	438117	74	1.86	ggaAGGTTtttgtttgtctc	12
cg0496	+	438127	63	2.24	gtgAGGGAgtgggcgcaacc	12
cg0499	+	441182	46	0.15	cagaaaAGAGCttgatcgtt	9
cg0503	+	446012	74	2.88	aattagaaaTGGAAcctaaa	6
cg0505	-	447757	88	0.32	cactcacctattgTGGGGgc	2
cg0510	+	452359	277	1.82	aagtactAGAAAagatattg	8
cg0511	+	454160	298	3.36	ttttcactAGGGTgttgtcc	7
cg0512	+	454928	38	3.22	gagagcaaAGGTTacaagca	7
cg0514	+	456483	157	2.59	acgaCGGAGatttcaccaca	11
cg0515	+	457213	53	2.55	acaacccaAGAAGgtttatc	7
cg0517	+	460916	195	4.65	cttaaactaagAGGAGtttc	4
cg0528	-	471447	28	5.58	atatttaAGGAGaggttcaa	8
cg0530	+	471514	84	1.72	aaaaagctgccCGGAAaaac	4
cg0532	+	472902	45	4.21	aggAGGAGtcgcagaagttt	12
cg0536	-	478025	31	5.1	cactcacccaAGGAGccctc	5
cg0554	+	489051	157	1.94	aactgcgatgtAGGCAtgat	4
cg0559	+	493724	336	3.46	atcaccaaAGGTAgcgatga	7
cg0561	+	496721	88	4.65	tagtgatttagAGGAGtgct	4
cg0562	+	497159	541	1.11	atgcagagtacaAGGCTcgt	3
cg0563	+	498417	180	3.46	acaAGGAAgcaggtttaacg	12
cg0565	-	501494	59	5.46	attgacAGGAGtttaacgcc	9
cg0572	+	509744	253	5.58	aagaggaAGGAGgcgaagta	8
cg0576	+	512702	210	0	ggtgcaattacccgcgtgag
cg0581	+	522431	262	4.11	ctccgaaataAGGATggttc	5
cg0583	+	523684	199	2.57	caacaagtTGGGGtaccact	7
cg0587	+	526175	200	5.58	gaagtccAGGAGgacataca	8
cg0591	-	531872	82	5.46	atctttAGGAGtcacgcgat	9
cg0593	+	532677	394	1.53	gcttttccaaaaTGGAAgat	3
cg0594	+	533286	150	3.41	ttggcagCGGAGaataaata	8
cg0602	+	536925	402	5.58	cagaagcAGGAGggctaaac	8
cg0607	-	539482	70	5.46	tagtttAGGAGgtacatggc	9
cg0608	+	539554	186	5.57	tccaggtcAGGAGaccagta	7
cg0625	-	554361	233	4.51	cattttaAGGACatgttttc	8
cg0628	+	555104	235	1.07	tcAGGTCgtctctaatgaca	13
cg0646	-	569208	131	5.46	acttagAGGAGcattaaata	9
cg0647	+	569338	116	5.1	tgaggaggccAGGAGgataa	5
cg0648	+	570638	138	4.11	tacgaAGGACttctaaaata	10
cg0651	+	573318	91	2.25	gttcTGGAAaagcggaggat	11
cg0656	+	576167	245	5.58	acgtacaAGGAGtacatcta	8
cg0658	+	577950	243	1.39	ggttgcTGGGCttgtgggag	9
cg0664	+	585690	134	0	cggagacctgtagttaaccc
cg0673	+	594795	145	5.1	gactaattcaAGGAGtcatt	5
cg0682	+	601968	113	5.1	aatacgtttaAGGAGcagca	5
cg0683	+	602507	305	3.55	aaaaAGGGGagtgattgtga	11
cg0688	+	607833	126	0.46	aaacatttAGTATtagttcc	7
cg0690	+	610254	95	3.68	ttctcaTGGAGggattcatc	9
cg0696	+	614502	115	4.21	atgcaggaAGGTGcgagaac	7
cg0697	+	615025	158	5.58	gagcagcAGGAGaacaagta	8
cg0699	+	616719	78	4.71	atgaggAGGAActgtcgcac	9
cg0700	+	618403	31	2.8	tttaAGGGAggcccgtcaca	11
cg0702	+	620525	22	3.33	tgaacaatttTGGAGgtgtc	5
cg0704	+	623139	39	5.57	cagaaagcAGGAGagacccg	7
cg0707	+	625117	96	0	ggcatgacatgatcgaagat
cg0723	-	641007	114	0	actggccgtgtgatactcga
cg0730	+	645129	358	2.44	ccgTGGAGaaagccagattt	12
cg0736	-	651701	47	4.33	tacgaatcgAGGACaccgtc	6
cg0737	-	652811	62	4.11	aaacaAGGACgtatttgaaa	10
cg0748	+	660969	35	3.39	ttagaaaaCGGAGatttgtc	7
cg0752	-	665345	123	0	cagaaagcaagtgatcattt
cg0754	-	667813	39	3.5	cagaacAGGCGgttattttc	9
cg0755	-	669270	39	4.33	aaactcttaAGGACctccaa	6
cg0756	+	669437	226	0.44	aagAGAAAacagtaaagatc	12
cg0766	-	681548	31	4.65	cccatcaaccaAGGAGactc	4
cg0771	-	686450	52	1.64	gaaagagagAGAAActtttc	6
cg0775	+	689547	73	4.11	acgaaaagtaAGGATtgtac	5
cg0778	-	693231	36	2.44	aattttcattaAGGGTcgtt	4
cg0780	+	694467	34	4.42	aagggtcggAGGATtttcgt	6
cg0788	-	703483	37	4.2	aacaaAGGATcggggtgttc	10
cg0789	+	703496	55	3.3	aaaacagaaAGGTAtttcac	6
cg0790	+	704568	310	3.81	acacgtgTGGAGgtgcctta	8
cg0791	+	706628	56	4.02	tgaaAGGAAtaattactcta	11
cg0793	+	711240	26	4.65	gcaatgacacaAGGAGacaa	4
cg0796	+	714175	36	4.65	aataaatctcaAGGAGcccc	4
cg0800	-	719563	81	3.24	tttcgggAGGTTgtcaaagg	8
cg0802	-	722067	242	5.4	atttaaatcAGGAGttatta	6
cg0803	-	722976	54	2.48	atggaAGGCAgcgaccccac	10
cg0806	+	723073	177	0	gaaagtgaaatccaacaccc
cg0811	-	729988	163	0.67	AGGATttagactaagaaacc	15
cg0820	+	736842	33	5.57	cgcgcttaAGGAGaatttca	7
cg0822	+	737642	244	2.76	actgatagtgAGGTTttcgc	5
cg0823	-	740043	41	1.47	tacagacTGGTTttcaacta	8
cg0825	-	742651	162	3.29	cccaagaAGGGCgttttttc	8
cg0826	+	742845	25	4.65	gtaatcctctaAGGAGcgcg	4
cg0833	-	746998	27	5.1	cttgtgtgaaAGGAGtccgg	5
cg0834	-	748393	27	4.21	gttaagaaAGGTGacttcct	7
cg4013	-	749807	133	5.18	gaaggAGGAGcactccgccg	10
cg0839	-	758916	48	2.53	ccgttcaaAGGCCtcattcc	7
cg0841	-	762306	37	3.25	attctaAGGGTgaatatcca	9
cg0849	+	781447	112	3.3	cacgagtgaaatAGGAAcac	3
cg0850	+	782757	280	4.36	aagtgagAGGGGggcgagta	8
cg0854	+	784625	32	2.33	cctaaccccttcgAGGATtt	2
cg0855	+	786080	28	4.11	aggaaAGGACttcaatcccc	10
cg0858	-	789479	54	4.21	cacttcggAGGTGaaccacg	7
cg0860	+	790082	51	4.77	taaaAGGAGctcgccaggac	11
cg0862	+	792179	26	4.83	aattagcAGGAAggattctc	8
cg0865	+	794436	45	4.34	ccgtgggaAGGGGagcagca	7
cg0867	+	796699	222	5.46	attgggAGGAGaagtagcac	9
cg0868	+	797640	83	4.51	atttataAGGACgactgctc	8
cg0870	+	800710	47	2.67	aaaccaaagaaAGGGAaata	4
cg0871	+	800792	378	5.18	ctagaAGGAGaattctaatc	10
cg0876	+	805788	93	3.42	gcattttcgaaAGGGGccac	4
cg0877	+	806328	176	3.41	aaaaattCGGAGgcataacg	8
cg4014	-	806926	33	5.1	ttgaactaaaAGGAGgactc	5
cg0878	-	807467	202	5.58	tacgaaaAGGAGttatcgaa	8
cg0882	+	810711	48	4.65	acgattcttttAGGAGagct	4
cg0895	-	828070	80	4.65	gttcacaaaAGGAAaaaatt	6
cg0901	+	835005	40	0	aaagtgaactaaagatatct
cg0905	+	838751	34	3.36	gtaacgaaAGGGTtatgtga	7
cg0906	+	839921	477	5.46	tggaatAGGAGaattgcggc	9
cg0909	-	842623	546	0	caactaaagactcaatcgac
cg0922	-	851751	37	3.78	agtcAGGATattcacagccc	11
cg0923	-	852505	36	3.41	tcccaccCGGAGgtctcccc	8
cg0924	+	852741	80	2.98	atagactttcaaAGGACgac	3
cg0933	-	866565	28	5.46	ctcgttAGGAGaagcatttc	9
cg0935	+	868811	43	1.56	agtttgaaAGAATgtatgac	7
cg0936	-	870136	284	4.83	aaatgagAGGAAaacttttc	8
cg0938	+	870341	68	2.44	aatgaaagTGGTGaggacaa	7
cg0941	-	872941	51	1.78	ggaAGGTCtaactacacgtc	12
cg0944	+	873117	107	3.46	agaaattgAGGTAtccggca	7
cg0947	-	877384	30	5.1	cccagctagaAGGAGtcaac	5
cg0948	-	878643	60	0	gcagaaagttgcccgaagac
cg0949	+	879188	121	0	gagtttttttccgaacaaat
cg0950	+	880684	63	4.21	tcaAGGAGcatgtacagcac	12
cg0952	+	882675	443	0.46	gaaagcgAGATAagtttcca	8
cg0951	-	882729	177	2.28	ttccgactaTGGTGtggggc	6
cg0955	-	886903	44	1.5	ttttgggAGAACttttggac	8
cg0957	+	887078	65	5.46	agacttAGGAGctttatttc	9
cg0958	+	896147	27	2.92	aatctactatCGGAGatctc	5
cg0963	+	898867	27	5.1	cccgaccttaAGGAGcagaa	5
cg0964	-	899469	35	5.58	aggtttaAGGAGcaaacaac	8
cg0971	-	908017	155	3.23	gtgatcgcgCGGAGtaaacg	6
cg0973	-	910877	28	5.1	acgacaataaAGGAGttttc	5
cg0979	-	918368	23	1.65	caactcttgatTGGGGaaca	4
cg0980	-	919239	88	2.26	agaatCGGAAgcaggcgaaa	10
cg0982	+	919398	109	0	aggcagctcagcaatcaaag
cg0984	+	921226	212	2.51	ctggagAGGCTaaatccttc	9
cg0987	-	925484	25	4.65	agaactggaAGGAAtcactc	6
cg0990	-	926566	201	2.57	cgtggggAGAAGatctaaag	8
cg0991	-	926715	111	5.18	cggctAGGAGaaagtaagtt	10
cg0993	-	928739	27	2.92	agcctagtcaCGGAGgaata	5
cg0994	+	928804	140	2.8	cctgAGGGAatcgagagtaa	11
cg0996	+	929473	45	0	ggtgttagcataagtgaaat
cg0999	+	933116	60	2.56	ccaagtatgagtgAGGAAca	2
cg1001	-	934484	40	4.36	tatcgtcAGGGGtaacaacc	8
cg1005	+	936798	22	5.57	ttccgattAGGAGgtccgta	7
cg1007	+	938817	34	1.42	cacccgtaCGGGAaggttag	7
cg1010	+	941039	116	0	gctgatgtactctgtcaacc
cg1017	+	948113	196	4.05	cataaattaAGGTGgtacgc	6
cg1022	+	955169	273	0	gggaaaagccagcgccttct
cg1027	-	959068	201	4.83	tgaatatAGGAAgcttagag	8
cg1030	+	961278	273	0	gggaaaagccagcgccttct
cg1035	+	964045	234	1.45	acggctAGAATgtgaatcct	9
cg1037	+	965252	31	2.39	cgagagcgaAGAAGttttac	6
cg1048	-	974650	145	4.71	tcggaaAGGAAtccaaacaa	9
cg1052	+	977712	44	4.71	ggaaaaAGGAAgagttaaca	9
cg1053	-	979921	73	4.82	ggaactgaAGGAAaatgtag	7
cg1056	+	983017	84	4.05	gtcgatcaaAGGTGccccaa	6
cg1059	+	984299	271	4.23	cgggaaAGGGGgaagacacc	9
cg1069	+	994563	81	4.03	aagtcagtgaAGGACttttt	5
cg1072	-	997771	175	5.58	atccatgAGGAGaaatcact	8
cg1073	+	997831	41	4.02	tttgAGGAAgtggaactcct	11
cg1075	-	1000062	152	3.66	gaaggctaagcAGGATcctc	4
cg1076	-	1001421	42	3.78	tttaAGGATttgagataatc	11
cg1080	+	1002762	34	3.21	gtttgAGGGAgtgaaggcgc	10
cg1085	-	1008405	70	4.71	acacaaAGGAAgtttggttc	9
cg1087	+	1009703	26	4.11	gtaatagggaAGGATtaacc	5
cg1091	+	1015357	129	4.83	gaaggaaAGGAAgaagcact	8
cg1092	-	1016313	78	2.06	ccaaAGGCAgttcaggccgc	11
cg1095	+	1017398	141	2.01	gtggcgaacCGGGGgtacta	6
cg1096	+	1017758	269	0.47	gacattccaacatTGGACtt	2
cg1106	+	1033399	43	2.62	gtttagaaAGGCTggagacc	7
cg1110	+	1035424	24	3.55	gttcAGGGGttagaaaagca	11
cg1111	+	1036349	70	5.4	agttggcatAGGAGgccaca	6
cg1117	+	1041168	85	4.02	ggaaAGGAAcgtagactgtc	11
cg1120	+	1042337	58	4.11	gcttgtagtgAGGATgagat	5
cg1121	+	1043444	53	4.2	ttgaaAGGATcggggactcc	10
cg1123	-	1045909	144	4.77	ccccAGGAGggtaagtaatt	11
cg1125	-	1046475	193	0	aaatcatcgcagtcattggc
cg1127	+	1046569	50	3.3	tataaagcttcaAGGAAagg	3
cg1128	+	1047511	32	4.38	ttaggaAGGACcttttcggc	9
cg1133	+	1052031	63	2.84	gtgaaAGGTTagctgacctg	10
cg1144	+	1062288	86	5.46	cagggaAGGAGgcgcacccc	9
cg1145	-	1065123	37	1	agtaAGAAAtgagtgatttc	11
cg1150	-	1067384	48	5.4	aacttttagAGGAGtacacc	6
cg1157	-	1074054	102	5.46	tgccccAGGAGgcccttcag	9
cg1159	-	1076872	162	5.1	ccccctttttAGGAGccaca	5
cg1165	-	1080751	136	0.53	gatcggtaaAGTAAtcactc	6
cg1169	-	1084276	147	3.41	atgacTGGAGactcgttaag	10
cg1171	+	1085704	145	4.6	gattgctAGGATatgtgcct	8
cg1172	+	1086945	23	0	cctcgttatacgctggtctc
cg1179	+	1091589	43	0	agccctattctccgtgaagg
cg1180	+	1094287	409	3.9	tacctgggggtAGGAAgaat	4
cg1189	+	1097834	84	0.29	tttcTGGCAtcaagcattgc	11
cg1191	+	1098661	38	4.02	gacaAGGAAgtgatcagaag	11
cg1195	+	1101387	42	2.06	ttgtacCGGGGataaccgcg	9
cg1202	-	1107544	16	5.18	aAGGAGcaccacagcc	10
cg1206	+	1110393	70	5.4	actttatttAGGAGcatgtt	6
cg1210	-	1113858	57	4.18	tttaagcaaAGGGGattgtg	6
cg1211	-	1114469	43	1.53	aaAGGGAgcgaattaccata	13
cg1212	+	1114526	45	4.65	tttcgatttaaAGGAGaaca	4
cg1216	-	1120657	154	1	tagaAGAAAagaccccaatc	11
cg1218	-	1121228	32	3.74	attgaccctaAGGTGgtttc	5
cg1224	+	1124485	34	3.59	cttctttgAGGGAgaaaccc	7
cg1227	+	1127765	110	3.9	cggcgatagggAGGAAaaat	4
cg1237	-	1138362	61	5.4	tttaaggaaAGGAGtgccca	6
cg1238	-	1139388	29	5.4	tctctacaaAGGAGtcatca	6
cg1240	+	1140301	47	1.58	tagggatAGAATcaagatcc	8
cg1247	-	1145400	193	2.1	gaaAGGTAagtaaaactcaa	12
cg1248	+	1145508	69	2.43	cttctttatccggcAGGAGa	1
cg1250	+	1149008	52	4.35	tgcaagttggAGGAAaaacg	5
cg1252	+	1150364	57	3.5	tcAGGAGaaaacgaaatccc	13
cg1254	+	1151870	39	0.41	tttccgtcgaaAGAGGccat	4
cg1259	-	1157328	235	0.13	tTGGAAtcgcaaatatcgcc	14
cg1265	+	1161055	48	4.77	tgtgAGGAGatggaatcaat	11
cg1266	+	1161304	29	5.18	cctcaAGGAGtaaaacgcac	10
cg1267	-	1163739	40	4.38	gaaggcAGGACaataaagag	9
cg1271	+	1167098	116	0.51	agTGGGGcaaaatgacttat	13
cg1272	+	1167979	65	3.5	acAGGAGgtcatcggaagat	13
cg1277	+	1172129	32	4.44	tgaaaAGGAAgatgataaag	10
cg1280	-	1177838	207	3.22	aaaagAGGCGagtacctgcc	10
cg1282	-	1182549	244	5.57	ctatttttAGGAGgcaccac	7
cg1285	+	1184760	315	3.06	agtttttTGGAAgtagataa	8
cg1286	+	1185771	52	3.16	agatggaAGGTCatcagaac	8
cg1287	-	1187180	24	0	tcaaacaccgaaaccgccta
cg1290	-	1192330	240	0	gcagaaagtctttaactcac
cg1301	-	1205205	105	4.02	gaagAGGAAgtgtacctagc	11
cg1303	-	1208722	31	4.65	cagtagttctgAGGAGaatc	4
cg1304	+	1208812	30	2.64	gtaaagatCGGAActcaaaa	7
cg1305	-	1211128	45	3.03	gaaacgAGGTCagcatctcg	9
cg1312	-	1218888	46	3.03	attgaaAGGTCcaccagccc	9
cg1322	-	1231215	31	4.33	tcaccgaaaAGGACttcaca	6
cg1326	-	1233002	201	1.8	gattgttgAGAAAgatgaac	7
cg1328	+	1234014	57	4.51	taccgaaAGGACtggttccc	8
cg1332	-	1239630	37	3.33	caaacgtcctTGGAGccgta	5
cg1336	-	1243770	27	2.98	atcaacccggggAGGACatt	3
cg1337	+	1243888	87	2.88	gcgattattttTGGAGaatc	4
cg1345	-	1255420	61	1.94	taaccatgaagAGGCAtcac	4
cg1346	+	1255583	34	5.4	ccccacttgAGGAGaaattg	6
cg1349	-	1260853	120	3.74	gtgttgaggcAGGTGgaatc	5
cg1354	+	1266214	396	3.9	actgcaatgaaAGGAAatct	4
cg1358	+	1270763	101	5.57	ccaacttcAGGAGaaaaaca	7
cg1362	+	1273601	84	0	cccctgtgatcgttgcgctg
cg1366	+	1276296	180	3.9	caaccgagagcAGGAAgaac	4
cg1367	+	1278145	31	3.62	tgaagggAGGCGtgtgaacc	8
cg1369	+	1280356	263	3.46	ggaaagtaAGGTAgagacac	7
cg1375	+	1283586	76	2.25	agaAGGCGtgagttttaatc	12
cg1382	-	1293107	101	5.4	tgcatgttgAGGAGaaaact	6
cg1386	+	1296744	159	4.21	gaattgaaAGGTGagtgtgg	7
cg1388	+	1298570	110	3.31	aacaagcgcaagtAGGAGtt	2
cg1392	-	1301872	35	2.81	ccgaaagtTGGATccaaagg	7
cg1394	-	1303604	207	1.82	taaagaaAGAAAgctttttc	8
cg1396	+	1304543	224	3.44	caatagtagAGGCGgaagca	6
cg1397	+	1305249	48	3.88	agctttgtagAGGGGagatc	5
cg1402	-	1312602	37	4.83	gaaaagaAGGAAgcgagcca	8
cg1403	+	1312718	70	4.2	cgaagAGGATcagaaaccaa	10
cg1405	+	1314704	34	2.3	atatcgataagAGGTTttcc	4
cg1418	+	1323811	50	3.48	tcctgaAGGGAcgggcgcca	9
cg1419	+	1324951	50	2.67	cgctatcagttAGGGAgcac	4
cg1426	-	1332469	33	4.51	ccaagagAGGACaccacaca	8
cg1432	-	1336937	188	0.05	gcagattTGAAAagcgcatc	8
cg1433	-	1337762	249	1.53	ctttactactatTGGAAatt	3
cg1436	+	1341158	336	5.46	ggcataAGGAGagacccaag	9
cg1437	+	1342097	96	2.25	gaaAGGCGagattttctccc	12
cg1451	+	1352229	93	5.4	agtttttccAGGAGtaactt	6
cg1453	+	1354926	30	3.21	tgagaAGGGAatcccacaac	10
cg1454	-	1357059	24	0.23	ctttagcgaaAGTAActtcc	5
cg1459	+	1360541	56	1.78	accAGGTCaccccagaatcc	12
cg1466	-	1365779	59	3.21	gttgaAGGGAaactccccca	10
cg1467	-	1366387	14	0	atccaataaagcac
cg4019	+	1367696	122	5.1	gaccagtaaaAGGAGagtgt	5
cg1476	-	1373210	106	4.82	aggaagagAGGAAtggtgca	7
cg1478	+	1374005	135	5.4	attttttgaAGGAGattccc	6
cg1484	-	1380440	31	5.4	gcaaatcgcAGGAGgaatag	6
cg1487	+	1381847	60	4.11	tttaaAGGACggtgagttcc	10
cg1490	-	1385410	91	3.41	cggaAGGTGaatcgcaccca	11
cg1492	+	1385565	32	4.23	tttcgaaAGGTGggtttcgc	8
cg1493	+	1386605	15	0	gtaagcttcaatgct
cg1495	+	1388776	101	2.19	gagacctCGGGGaatttgaa	8
cg1506	-	1401039	38	2.34	gaaagataatTGGATtacct	5
cg1510	+	1403573	166	0	gaagttgataagttgagctc
cg1511	+	1404273	322	2.75	gaagaaAGGCAtggactggg	9
cg1512	+	1405276	188	1.7	actgttacgaaAGGCTaatt	4
cg1514	-	1407634	98	5.4	tacatgatcAGGAGctcttt	6
cg1517	-	1409389	61	2.88	cacaccgatTGGAAtgtgac	6
cg4006	+	1409653	64	1.84	cacagatTGGGAgcccttcg	8
cg1519	-	1411483	214	4.42	aaaactgggAGGATgagtaa	6
cg1523	+	1413545	282	0.49	agcaCGGTAcagtgctaaaa	11
cg1522	-	1413610	143	4.35	tctagctcaaAGGAAtactt	5
cg1524	-	1414543	25	0	acgggcttgacacttagctt
cg1531	+	1422416	150	3.01	catttCGGAGcaatttacat	10
cg1537	+	1424429	255	2.3	tacgtttagaaAGGTTtgac	4
cg1547	-	1434145	66	1.35	atgagataaagcgAGGCGct	2
cg1551	+	1437741	61	1.82	taagttttTGGGAaggtcac	7
cg1553	+	1438792	31	3.63	acacacgaaTGGAGcaagaa	6
cg1556	-	1443138	85	3.41	ttgatTGGAGcatcaccata	10
cg1560	+	1443744	210	3.16	ttttgaAGGGCagttgagca	9
cg1563	+	1449053	206	2.98	catAGGGGcaatcacctcaa	12
cg1568	+	1452218	140	0	gtcacataacatttccgctc
cg1574	+	1458456	43	2.56	gggaagggcTGGACtacacg	6
cg1577	+	1462502	122	5.58	cgggaaaAGGAGaagcaaac	8
cg1579	+	1464972	28	4.35	atcttagggaAGGAAaacat	5
cg1586	+	1471571	107	5.58	aaaatgaAGGAGcacacctc	8
cg1595	-	1479908	48	2.66	tggaAGGTAgataccgcacc	11
cg1597	+	1486107	86	3.9	tctcaacatcaAGGAAcaac	4
cg1601	+	1489436	90	4.02	gtaaAGGAAggtccgcaata	11
cg1606	+	1494734	246	1.78	ggaAGGTCgtctcagacatc	12
cg1610	+	1500095	148	3.46	tcaAGGAAgaaggtttgact	12
cg1611	+	1501196	202	1.02	ttccggcatCGGGTttccaa	6
cg1615	+	1504703	43	4.33	tcaagattaAGGACacttac	6
cg1619	-	1509398	29	5.58	aatctttAGGAGccctcgcc	8
cg1624	-	1516047	53	0.6	gacccgaAGAGAccttattc	8
cg1628	-	1518474	30	3.24	tgtcgaaAGGTTtgctcccg	8
cg1629	+	1518604	33	3.41	agctcacCGGAGgtataacc	8
cg1630	+	1520939	129	4.35	gtcgacacggAGGAAgttta	5
cg1631	+	1521601	56	2.66	cagcAGGTAgcagcaacatc	11
cg1633	+	1523154	84	3.23	ctgaataatCGGAGaaacta	6
cg1640	-	1529648	268	0	caacagcttaaaccacgcta
cg1648	-	1536991	117	3.42	ccgcatcatgaAGGGGgcta	4
cg1655	-	1544485	96	3.21	agcgaAGGGAtggccttaac	10
cg1656	-	1546211	190	4.21	atcAGGAGactttgacaaat	12
cg1657	+	1546361	82	3.83	actggAGGTGcatcaaacgt	10
cg1658	-	1549198	39	3.61	attgtgtgAGGCGataactc	7
cg1662	+	1551896	40	4.51	agggtggAGGACccaagcac	8
cg1664	+	1553542	383	0	agattaagtgagattctttc
cg1665	-	1556177	26	1.33	acccaattcgAGAAAggcca	5
cg1671	+	1557518	325	4.11	ggcaaAGGACtgatacctag	10
cg1672	-	1559455	165	5.46	gggacgAGGAGgacaacacc	9
cg1685	-	1572976	127	3.81	gtgaattTGGAGtagaccac	8
cg1687	-	1575102	169	1.88	ccgctcgcacttCGGAGgcc	3
cg1689	-	1576855	252	5.18	acggcAGGAGagtgagtgta	10
cg1695	+	1583233	91	5.1	gatccacgaaAGGAGtgttc	5
cg1697	-	1586997	40	1.94	caacttgtgagAGGCAgtac	4
cg1701	-	1592703	76	0.92	tggatgcgtTGGCAaaccat	6
cg1715	+	1604572	59	0	aactccgtaagcacaccatc
cg1726	-	1617918	153	1	caagAGAAAgtaagtctacg	11
cg1727	+	1618006	39	4.21	cccAGGAGaatcctgcggac	12
cg1728	+	1618795	70	3.96	aacaaAGGGGgcagccaccc	10
cg1735	-	1626662	279	5.1	cggattgaacAGGAGaacat	5
cg1736	-	1627539	147	2.76	acactaatgaAGGTTtttag	5
cg1737	+	1627636	110	0	tcaccctaaaaaagttagaa
cg1744	+	1634896	137	3.16	atgtgaaAGGTCtgttttag	8
cg1746	+	1638345	203	0.53	ccaattgaaAGTAAagtcca	6
cg1760	-	1649657	93	3.79	caattcttTGGAGttgagta	7
cg1764	-	1654508	166	5.4	cctgatgaaAGGAGcggatc	6
cg1765	-	1655084	40	5.46	tcaagcAGGAGgtgacacca	9
cg1773	-	1665390	364	5.1	aacgttctggAGGAGaaccc	5
cg1774	+	1665705	165	3.3	ccggtttaacccAGGAAgga	3
cg1776	+	1668067	73	4.02	tttaAGGAAaatttagtttc	11
cg1778	+	1669232	95	0.67	AGGATcgtgacactaccatc	15
cg1786	-	1678813	67	4.44	ggcaaAGGAAcattttccac	10
cg1791	-	1685276	183	5.57	atctttagAGGAGacacaac	7
cg1796	-	1691324	77	4.2	ttctaAGGATttgtgaaatc	10
cg1798	-	1693199	106	3.22	gagagactAGGTTagacaac	7
cg1804	-	1698489	49	3.5	gaAGGAGccttcccacaacc	13
cg1806	-	1701911	46	2.55	tcttcgaaAGAAGggtattt	7
cg1807	-	1703275	34	3.66	tcttactttgaAGGATtgtt	4
cg1809	-	1703842	58	2.7	atacttttgaaaAGGTGtca	3
cg1811	-	1704831	55	3.9	cacgataacggAGGAAcccc	4
cg1814	-	1710508	156	2.25	gaaAGGCGacaacagtcacc	12
cg1819	+	1713545	159	3.81	actgactTGGAGaagcccct	8
cg1817	-	1713715	320	5.4	aggcggggaAGGAGgtcacg	6
cg1821	+	1715197	101	3.14	ggaAGGACtgaaactcccca	12
cg1825	-	1718236	75	3.21	ccacgAGGGAgatcacatcc	10
cg1826	-	1719374	37	5.1	tgaatttttaAGGAGagaac	5
cg1831	-	1723290	96	1.64	attagcgaaAGAAAttatca	6
cg1836	-	1728203	109	2.8	gagaAGGGAaatttcccagg	11
cg1838	-	1731587	70	4.42	ttctaaggcAGGATaccgct	6
cg1840	-	1734383	119	5.57	atgtattaAGGAGaatgccc	7
cg1841	-	1736390	110	4.11	gcggaAGGACttccaccaac	10
cg1846	+	1742703	79	4.33	gtcaactagAGGACaacaac	6
cg1845	-	1742808	120	2.66	ccacttaCGGAAgaagatac	8
cg1848	+	1744136	34	4.51	agttggaAGGACacattacc	8
cg1852	+	1746312	41	1.74	gaaaAGGCCcaccctcagcc	11
cg1857	+	1751509	54	3.48	gtagcaAGGGAtcaaactct	9
cg1859	+	1752930	36	4.58	tgaaatgaAGGATccaggaa	7
cg1860	+	1753692	33	4.34	taaacctaAGGGGtttagca	7
cg1861	-	1756505	139	3.62	gaaagaaAGGCGgcaggaaa	8
cg1862	-	1757166	215	4.65	ccagaagtgAGGAAtaagta	6
cg1864	-	1758593	37	1.47	aaaggcTGGGTacttcacac	9
cg1865	-	1760488	219	5.58	caagaggAGGAGaagtagcc	8
cg1867	-	1762334	149	5.4	tggaattgaAGGAGactttc	6
cg1871	-	1765366	55	4.33	gaatcagtgAGGACacgaat	6
cg1872	-	1766389	175	2.67	tagacgacgaaAGGGAgcat	4
cg1873	-	1767514	182	1.82	aaattaatTGGGAgtgatca	7
cg1880	-	1774101	203	2.19	actagTGGGGgcggccaggt	10
cg1884	-	1776682	142	2.3	ccatctatgagAGGTTgaat	4
cg1888	-	1779464	178	0	ggcaattttttttatgaata
cg1894	+	1783306	90	2.89	agaagAGGGCacactaccct	10
cg1902	-	1792458	30	2.3	atacgacagaaAGGTTaggg	4
cg1903	+	1793129	185	4.11	aacctcagatAGGATtctaa	5
cg1905	+	1794978	208	1.7	cggttgctagtAGGCTacaa	4
cg1911	-	1800374	145	4.2	agaagAGGATaatttttaaa	10
cg1916	+	1802782	184	1.8	cccattcaAGAAAagagcac	7
cg1917	-	1804078	29	5.4	acgaggctaAGGAGtatgta	6
cg1925	+	1808413	249	3.11	atcctgcagAGGGCacagat	6
cg1930	+	1811964	61	1.66	tttatctaaTGGGAgactca	6
cg1931	+	1812994	42	4.71	gttaagAGGAAacaacaata	9
cg1935	+	1815208	44	1.01	acagcctgaaAGAACatact	5
cg1939	-	1819543	337	0	gtgactaaataattagcagc
cg1942	+	1819881	63	2.88	ttcactgatTGGAAtgtgac	6
cg1944	-	1821769	343	3.33	gtcaatagttTGGAGtacat	5
cg1945	-	1824315	461	0.49	agcaCGGTAcagtgctagaa	11
cg1949	-	1827229	151	5.46	taggatAGGAGaattgaggc	9
cg1951	-	1828869	460	3.08	gggaaAGGTAatctgccacc	10
cg1966	-	1848331	173	1.36	ttacatgattggttAGGACt	1
cg1992	-	1870808	441	2.57	gatagaaAGAAGaatttatt	8
cg1996	+	1879579	205	0	aaaacattgcgagatttttc
cg1997	+	1880659	225	0.53	gaagctgattaAGTAGatat	4
cg2004	-	1890945	28	1.28	atatttgaaAGTAGtttgag	6
cg2005	-	1893393	214	0	gtcagacctacattgagcca
cg2025	+	1917863	37	1.42	ggatcAGAAAgcaaaagatt	10
cg2026	+	1918374	42	5.57	cataaacaAGGAGgcacctg	7
cg2030	-	1921709	43	2.44	gagaaaAGAAGatagcagcg	9
cg2036	+	1929968	38	4.71	gttaaaAGGAAatatcaaca	9
cg2041	-	1934817	466	0	aatttagctaccatgcgtag
cg2043	-	1937601	217	4.42	gtcgagtagAGGATagctac	6
cg2044	+	1937622	142	3.06	ggtgtgcTGGAAtggacagt	8
cg2046	+	1938516	158	4.18	agcacttaaAGGGGagaatc	6
cg2047	-	1939633	142	3.29	gagaggtAGGGCagtgcatt	8
cg2051	+	1942531	48	4.49	tttaaaaaAGGACactgatt	7
cg2053	+	1943955	90	2.98	agcAGGGGagtaaaccacag	12
cg2052	-	1943974	72	4.35	caaaacagaaAGGAAtcccg	5
cg2060	-	1948544	35	5.46	tggaatAGGAGaattgcggc	9
cg2061	-	1950156	34	4.58	gtaacgaaAGGATcatgtga	7
cg2066	-	1961136	324	2.75	gaagaaAGGCAtggactggg	9
cg2069	-	1964512	34	3.06	gacaggtaaAGGTTtgatat	6
cg2071	-	1965502	160	4.77	attgAGGAGagatcgaaaag	11
cg2078	+	1969473	117	2.98	gaccatcttgagAGGACagc	3
cg2079	-	1971383	119	4.83	ccacgaaAGGAAgttaccct	8
cg2080	+	1971463	83	0.32	taattAGTAAattgcagatt	10
cg2083	-	1975463	106	1.3	aAGGTGtctgactcgcgcca	14
cg2085	-	1977723	38	2.53	aaaggaCGGAAaagaatctc	9
cg2088	-	1979178	48	1.38	agagaaaTGGTCtggccttc	8
cg2089	-	1979685	67	4.65	ccactcgggAGGAAcaaaag	6
cg2092	+	1981544	379	3.63	caggagccgTGGAGagcagc	6
cg2096	-	1986232	63	2.66	gtcgaTGGAAaggccagctg	10
cg2102	+	1990877	25	5.57	gcgaatttAGGAGgccagtt	7
cg2103	+	1992045	269	4.02	aacaAGGAAggcagcctcct	11
cg2106	+	1995404	67	5.1	gagctataaaAGGAGgaaaa	5
cg2110	-	2001447	34	2.47	agggAGGGCgacgaaaaaca	11
cg2112	-	2006000	72	4.58	agggggagAGGATccggtta	7
cg2113	-	2006553	95	2.81	attgAGGCGggagttttgaa	11
cg2114	+	2006656	142	4.02	tgagAGGAAgggaacggaag	11
cg2117	-	2011463	93	2.33	ctcaatgattgtgAGGATgg	2
cg2118	+	2011487	290	2.3	caacatcagcgAGGTTaagc	4
cg2124	-	2017351	64	4.82	ttctgtatAGGAAaactacc	7
cg2126	-	2020226	70	0.17	tccgCGGTCacaaaaatacc	11
cg2128	+	2021274	81	3.5	gaAGGAGtgagagcaagaaa	13
cg2132	+	2024389	63	4.03	ctagcttttaAGGACccacc	5
cg2134	-	2027876	39	1.4	aagtcggcgccaacgAGGAG	0
cg2140	-	2034154	163	0	acaatccacacacttaaacc
cg2141	-	2035375	210	4.65	aaaactaagAGGAAttaaaa	6
cg2146	-	2036458	65	0.52	ataaacgatCGGCAagaaat	6
cg2151	-	2039580	148	1.82	aggaAGGCTcacttttcaac	11
cg2152	-	2040121	136	1.53	aaAGGGAgttgaacctaacg	13
cg2154	-	2041344	174	3.37	tgcaggtAGGGTggaacacc	8
cg2157	-	2043151	197	3.11	aaccggAGGTTctttttgtc	9
cg2161	-	2050389	156	2.1	agaAGGTAaccttgaactct	12
cg2163	-	2052024	40	4.65	cacgaaaatgaAGGAGcata	4
cg2166	-	2055335	95	4.21	atgAGGAGacctactcgcat	12
cg2167	-	2055869	117	5.1	aataacttttAGGAGacacc	5
cg2175	-	2063644	93	5.46	aagatgAGGAGtggtccacc	9
cg2176	-	2066885	112	4.65	gcaagaactagAGGAGagaa	4
cg2177	-	2067309	80	1.53	aaAGGGAttgaacgcagcag	13
cg2178	-	2068522	97	4.35	gaagcttgagAGGAAgacaa	5
cg2181	+	2070233	57	3.39	cataacaaCGGAGgtcactc	7
cg2185	-	2077678	64	1.29	agAGGGTatatttgtcacct	13
cg2188	-	2080362	57	3.58	actcacattaaAGGACagta	4
cg2192	-	2085582	169	4.82	gagataaaAGGAAgttgaac	7
cg2195	+	2088552	105	3.14	gctgctaaAGGTCaagatca	7
cg2197	+	2089629	49	0	aagcgatcaacttaaaacac
cg2206	-	2098674	66	0	ccggaagcacacagaccttt
cg2211	+	2101292	80	5.4	tgcgaataaAGGAGtaaaac	6
cg2213	-	2104389	79	2.17	tcgaaAGAAGttcatctccg	10
cg2214	-	2106035	434	2.67	tctgaaagaatAGGGAcatt	4
cg2217	-	2107969	79	5.57	aaaaacacAGGAGtgaataa	7
cg2218	-	2108838	124	5.46	tactgaAGGAGaacaccact	9
cg2221	-	2109958	81	4.47	ataaggAGGATcgccccgta	9
cg2222	-	2111240	304	4.18	gacttagaaAGGGGcttaac	6
cg2224	-	2112860	103	3.36	atcgcgctAGGGTtagcact	7
cg2229	-	2116741	125	3.29	gacacgacggaAGGTGgagc	4
cg2235	-	2120162	140	4.58	ctagtaaaAGGATtgtttat	7
cg2236	+	2120271	114	4.2	aagcgAGGATtgattgtccc	10
cg2244	-	2130717	130	0	atgccacaatcgaaagctgg
cg2247	-	2131599	70	4.44	ttgaaAGGAAtatgaccacc	10
cg2253	-	2135533	174	4.82	acctagtgAGGAAaattcac	7
cg2257	-	2139675	41	1.84	aacctacTGGGAgttcattc	8
cg2260	-	2142380	244	5.4	tctttttgaAGGAGacgatc	6
cg2263	-	2149566	53	1.37	tgcgCGGGGagagtgtatac	11
cg2267	-	2155313	41	2.1	cggtggaaagTGGGGcaatt	5
cg2280	-	2166399	285	3.3	gagatgggaacgAGGAAatc	3
cg2282	+	2166780	134	2.48	cagaaAGGCAtactgacaca	10
cg2292	-	2178324	44	1.29	tttacgttgttgTGGATgtc	3
cg2293	-	2179206	26	5.58	ggttggaAGGAGgttggggc	8
cg2303	-	2186582	77	2.57	gtaagagAGAAGaatttttc	8
cg2305	-	2189049	93	2.24	ttaAGGGAgaacttttcgcc	12
cg2308	-	2191967	108	5.57	gatttatcAGGAGcagaact	7
cg2314	+	2197916	21	1.95	attaagaaaaagAGGTAgat	3
cg2318	-	2202000	36	2.47	tagaAGGGCtgtgcattctc	11
cg2320	-	2202562	122	4.35	ccgtccaaccAGGAAacacc	5
cg2323	+	2204844	40	3.37	acttttaAGGGTgtttcatc	8
cg2325	+	2208471	39	5.46	caagcaAGGAGccaaatact	9
cg2326	-	2209203	106	4.02	gcatAGGAAtgtggaagttc	11
cg2329	+	2210666	47	3.9	tcaacaacgtgAGGAAagca	4
cg2336	+	2216337	87	3.5	ccAGGAGaaaagttttgtct	13
cg2337	-	2218283	43	2.65	cttttagatTGGATttttca	6
cg2338	-	2222126	172	0	agatggctagactgtcccac
cg2340	+	2223139	86	4.42	gagatttcgAGGATccgaca	6
cg2342	-	2225637	37	0.59	AGGACaacgtcgagaaaggc	15
cg2349	+	2232777	106	4.49	gacattgaAGGACccttttt	7
cg2350	-	2235339	198	4.2	agcaaAGGATcattttcatc	10
cg2359	-	2246095	274	1.67	aAGGATgggaccgaacacac	14
cg2361	-	2247767	234	3.61	aaatcgaAGGGAatccgcaa	8
cg2362	-	2248377	68	2.64	ttcagttAGGCTgtttcctc	8
cg2363	-	2249162	154	3.59	ccaggtgaAGGGAaactgcc	7
cg2366	-	2251999	112	2.81	cgaaAGGCGagacatcgaca	11
cg2369	-	2255652	231	2.65	cAGGAGaactacgaataaag	14
cg2370	-	2257124	21	1.82	acggaagAGAAAggctgatc	8
cg2372	-	2259767	136	3.7	tggaAGGACagtagaaaaca	11
cg2374	-	2262847	90	5.58	cctgtggAGGAGagaaaacc	8
cg2377	-	2266932	133	3.55	gaaaAGGGGggaacacgcac	11
cg2378	-	2267584	108	4.23	ctgggaAGGGGacttcaagg	9
cg2380	-	2268620	49	2.98	ctaaccaccgggAGGACatc	3
cg2381	-	2269389	63	5.46	attgaaAGGAGaggaagaca	9
cg2384	+	2271121	91	4.33	ttcgattgaAGGACgtctcc	6
cg2389	+	2276522	134	3.11	gttacagtaAGGGCgtttta	6
cg2393	+	2281342	147	1.05	ataCGGATacactatttttc	12
cg2392	-	2281388	40	4.38	ctgtgaAGGACtaattgcta	9
cg2395	-	2285902	138	3.78	gtaaAGGATctattttcccc	11
cg2397	-	2287266	171	1.37	ctccccAGAACaaggctcgt	9
cg2398	-	2288289	205	1.43	aAGGGGtaaacccaaacatc	14
cg2400	-	2290503	56	5.57	agttcgtcAGGAGaatcttt	7
cg2401	-	2291546	54	3.96	ttgatAGGGGatttttgaag	10
cg2402	-	2292509	243	3.81	aagaattTGGAGtttcatca	8
cg2409	-	2299855	186	3.46	gacAGGAAggcagaacacac	12
cg2411	-	2302852	253	5.46	cagttaAGGAGactaaagcg	9
cg2414	+	2304164	35	5.4	tcggtttgaAGGAGttgtta	6
cg2417	-	2307446	33	5.4	gtgactttaAGGAGaatgca	6
cg2419	+	2308677	191	4.11	acgagAGGACtcagctttca	10
cg2421	+	2310813	128	5.18	ttgcgAGGAGtcttaaaata	10
cg2423	+	2313882	94	3.06	aaagatgtaAGGTTgcattt	6
cg2429	+	2320392	109	5.1	catgtcaatgAGGAGtcacc	5
cg2428	-	2320410	190	1.45	gttTGGATttgattgtaaca	12
cg2430	-	2322316	72	5.4	agtttcgaaAGGAGaaggaa	6
cg2432	-	2323546	31	3.22	aattggagAGGTTttgctgc	7
cg2438	+	2326816	39	3.78	ttttAGGATgtgctttaaag	11
cg2443	+	2329266	133	2.98	gctAGGGGgccaggcgcggg	12
cg2444	-	2330359	54	4.82	aggaagttAGGAAttccacc	7
cg2445	-	2331195	106	4.33	ggctcacaaAGGACaccact	6
cg2447	-	2336074	246	0.21	cgctgcgtAGATTagttttc	7
cg2451	-	2339372	46	3.41	gtgatTGGAGctgagcccac	10
cg2452	+	2339424	40	3	tctgTGGAGgcttctctcac	11
cg2457	-	2346167	32	4.23	ccaaccAGGGGagttaatgc	9
cg2459	+	2346718	142	4.11	agaattagaaAGGATcatcc	5
cg2464	-	2351069	84	5.18	acacgAGGAGgattattaaa	10
cg2466	+	2351534	118	5.58	ttccaacAGGAGgtgtggaa	8
cg2470	-	2357258	87	5.57	acactttaAGGAGatgtgcc	7
cg2477	-	2362678	144	4.82	gttgccgaAGGAAaccgaac	7
cg2480	-	2365067	253	0.21	gccAGAATacaataaagccc	12
cg2484	+	2366173	96	3.79	ctcactgcTGGAGtgagcgc	7
cg2485	+	2366864	27	4.65	gcgctattttgAGGAGcctc	4
cg2488	+	2370788	45	1.53	ttAGGGAgagttatccacac	13
cg2494	-	2378012	79	2.24	ttcggAGGCTgaaaaagtag	10
cg2499	-	2384070	57	5.18	cgtggAGGAGagcatccgac	10
cg2500	+	2384150	105	4.33	aaggacggaAGGACttcccc	6
cg2502	+	2384638	29	5.58	gtcattgAGGAGgatcaacg	8
cg2504	+	2385204	39	4.23	cgggaaAGGGGgaagacacc	9
cg2510	-	2390627	69	2.33	caaactttcaaagAGGATtt	2
cg2515	-	2395613	93	3.46	taaAGGAAgtatcacccacc	12
cg2519	-	2399350	222	2.85	ggaAGGTGtgttggaacgcg	12
cg2521	-	2401815	112	2.84	aggaaAGGTTgaatttgacc	10
cg2535	-	2416253	27	5.4	ttactaagaAGGAGcccgaa	6
cg2537	+	2417280	111	0	tcgccagcgtgttgtaaata
cg2539	-	2421917	70	3.04	ccactgatTGGAAgaatgag	7
cg2546	-	2428762	21	5.4	gtcacttaaAGGAGgcgctt	6
cg2554	+	2434874	43	4.11	aactccgctaAGGATgttcc	5
cg2559	-	2442001	184	5.4	tgctttaaaAGGAGccttca	6
cg2560	+	2442306	111	4.71	cacttaAGGAAgtgactttg	9
cg2561	+	2443890	37	3.58	tcgtcaatgaaAGGACatac	4
cg2564	-	2447853	58	4.82	aaacagaaAGGAAcacgaca	7
cg2565	+	2448142	32	4.18	aagaaggacAGGGGccggcc	6
cg2571	-	2456099	30	2.24	tgaAGGGAcccctgacgcat	12
cg2573	+	2456995	155	3.3	aagttcaagAGGTAtttgcg	6
cg2579	-	2462950	162	5.58	aatgtggAGGAGtaaaggcg	8
cg2582	-	2464104	84	3.9	gagctgttttaAGGAAtttt	4
cg2583	-	2464267	116	0	tagtcaaaagtttcaacttc
cg2585	-	2465959	45	4.34	ttgtcagcAGGGGagctttc	7
cg2587	-	2468437	153	5.46	ttttaaAGGAGtttaagacg	9
cg2588	-	2469642	69	0	atctcccaacgccaacccaa
cg2589	-	2471271	83	4.21	atcAGGAGtgacaccgtttt	12
cg2591	-	2474376	50	5.1	gtgcgcatcaAGGAGaaaat	5
cg2593	+	2475133	79	5.1	ccgttatttaAGGAGaaaac	5
cg2595	-	2476494	216	4.23	cagataAGGGGtagccctct	9
cg2597	-	2479721	152	5.57	aagaaaatAGGAGtgtcgct	7
cg2599	+	2480562	36	3.23	ggagaagttCGGAGaagtcc	6
cg2607	-	2485957	167	4.35	ctgtttggaaAGGAAcctgc	5
cg2608	-	2487377	67	4.83	cgtctggAGGAAttggccta	8
cg2613	-	2494957	33	4.42	caaggattgAGGATtgttta	6
cg2614	+	2495141	96	4.44	ccgaaAGGAAttgatcgatt	10
cg2620	-	2502665	228	0.38	gaagCGGGTctcacagtcta	11
cg2624	+	2505045	49	5.58	caaaaagAGGAGttgatggg	8
cg2645	-	2528298	54	4.21	tgtAGGAGttgactgttttc	12
cg2647	-	2529897	115	5.58	atcatccAGGAGatttactc	8
cg2657	+	2534581	58	1.52	ttagaccaacaTGGTGgtga	4
cg2662	+	2537970	51	5.57	aaatttcaAGGAGcattaaa	7
cg2661	-	2538097	190	4.35	tttaagaaagAGGAAataat	5
cg2666	+	2543160	26	1.82	tcaaaaaAGAAAgtggcagc	8
cg2674	-	2549101	212	4.21	tatAGGAGcagatcttaaaa	12
cg2679	+	2554107	133	5.1	tttaatgatcAGGAGttttc	5
cg2678	-	2554145	52	3.68	attcacTGGAGgtaagccta	9
cg2683	+	2557861	28	4.23	ggggaaAGGGGgaagacacc	9
cg2685	-	2561495	387	2.3	attcatacgaaAGGTTgatc	4
cg2687	-	2563197	52	5.18	attacAGGAGttgatctacc	10
cg2692	-	2566814	77	3.44	aaagaggctAGGCGaacccc	6
cg2694	-	2567800	141	0.44	AGGGGttttagtttttactg	15
cg2695	-	2569429	38	3.88	tcgcatttaaAGGGGttaca	5
cg2700	+	2573146	177	1.37	ctccaaAGAACatcatctac	9
cg2705	-	2579726	162	2.98	tcaagaaagatgAGGACctc	3
cg2708	-	2582404	90	5.58	ccgatggAGGAGattctgca	8
cg2715	-	2588845	51	2.57	gatttgaAGAAGcgagaata	8
cg2716	+	2588894	26	5.46	cattgaAGGAGcttcttatc	9
cg2717	+	2589713	33	5.4	aagccacgaAGGAGcctgac	6
cg2720	-	2594080	225	3.27	ttgccagaAGGGCgtaacag	7
cg2734	+	2604179	38	4.44	ttcaaAGGAAgggtttcacc	10
cg2735	-	2605160	68	5.57	caccaatcAGGAGtagcgca	7
cg2737	+	2605694	123	2.06	cggcAGGCActgaaatttta	11
cg2739	-	2608360	97	5.58	tcgagaaAGGAGctggagcc	8
cg2741	-	2609448	130	4.58	ttgggaaaAGGATggttgcg	7
cg2743	-	2619502	192	4.77	tacaAGGAGcgagttctcac	11
cg2750	+	2622619	41	4.82	atttttgaAGGAAgagttgc	7
cg2757	-	2626436	102	0.14	tgacctaAGATCtcgaagag	8
cg2759	+	2628004	122	0	aatgatgacttcagcgcgga
cg2762	-	2631352	233	0	ggtggcttatgatggcaacc
cg2767	-	2633144	53	3.48	agcttcAGGGAacttttacc	9
cg2773	+	2635107	79	4.33	ctcggcggaAGGACcaccga	6
cg2776	+	2637533	121	3.3	gtcgtgctggacAGGAAgca	3
cg2777	-	2640467	33	4.33	aattgaaaaAGGACattgtt	6
cg2780	-	2644600	112	5.4	cccgtagtcAGGAGgaacct	6
cg2781	-	2646117	104	2.24	agaAGGGAagagcgcaccta	12
cg2782	+	2646445	33	2.09	agttgtgtacgttAGGGGcc	2
cg2783	+	2647114	51	0.6	cggcccattaaagAGGCAcc	2
cg2787	-	2651899	98	1.53	gaAGGGAagtgagttcgagg	13
cg2789	-	2652421	98	2.98	gataagggaAGGTCcaaaaa	6
cg2791	-	2653107	91	5.57	tgagagaaAGGAGcgcccga	7
cg2794	-	2655260	45	3.63	ttgtgggagTGGAGataact	6
cg2796	+	2656562	31	3.66	aactagtagatAGGATtgca	4
cg2799	-	2659947	33	1.95	gcacacaacggtAGGTAgcg	3
cg2800	-	2661751	27	5.1	tggtgttttaAGGAGcaaac	5
cg2805	+	2664940	33	4.82	acctaccaAGGAAtacctaa	7
cg2812	-	2675082	70	2.75	taAGGAAagcatcgtagttc	13
cg2831	-	2692971	73	4.83	aagcaggAGGAAatctgaag	8
cg2833	+	2693243	353	3	tgatTGGAGcaccacccgac	11
cg2835	-	2695784	56	5.57	agataccgAGGAGaacgcac	7
cg2838	-	2699850	46	4.11	aaacgAGGACgtttaaagct	10
cg2840	-	2702774	220	5.57	attacctgAGGAGgtattca	7
cg2841	+	2702826	221	0.81	tcaCGGGGgacaatagttag	12
cg2846	-	2709289	80	2.26	taaacCGGAAaggcttcccc	10
cg2850	+	2712314	27	0	aaacgctagtcttgagtgtc
cg2853	+	2715596	84	4.36	cactccaAGGGGgtcaggca	8
cg2856	-	2719376	114	2.65	cAGGAGaagcgaagtacacg	14
cg2861	-	2723259	28	2.39	agggaagaaAGAAGcgtgaa	6
cg2865	-	2726588	43	3.59	cttgagtaAGGGAaaatacc	7
cg2875	-	2736467	50	1	caacAGAAAgagagatcaca	11
cg2888	-	2748166	43	2.94	caccaaTGGAAgagataaaa	9
cg2890	-	2750244	167	3.46	ataAGGAAtattcctactcc	12
cg2891	-	2751858	45	5.1	cataacgttgAGGAGttcag	5
cg2896	-	2757823	33	4.02	aaaaAGGAAggttatccatc	11
cg2900	-	2761060	36	4.47	ttttggAGGATtacaagaac	9
cg2903	-	2763371	157	3.59	tcgatgacAGGGAgagccag	7
cg2906	+	2765812	28	5.1	ttaaacactcAGGAGgatcc	5
cg2910	-	2770193	135	0.1	actggtAGATTgaaatgatt	9
cg2922	-	2780674	113	0	aaatcgcgcgtcgcagtggt
cg2925	-	2785176	61	5.4	tcccggttaAGGAGaaattc	6
cg2928	-	2787382	36	5.57	ataataaaAGGAGtccgacc	7
cg2936	-	2793610	25	4.71	cagattAGGAAgtgaacaca	9
cg2937	+	2793795	98	4.58	ttttaaaaAGGATgtacctc	7
cg2946	-	2803199	141	5.1	cgccattagaAGGAGtggga	5
cg2949	+	2805347	62	4.33	aaccaatggAGGACgaatcc	6
cg2953	-	2810836	28	5.1	aatcaactttAGGAGacctt	5
cg2958	+	2814262	122	4.35	aggaagcaagAGGAAgtgtc	5
cg2960	+	2815620	182	0	ccacaacaaccacattccga
cg2962	-	2817082	52	5.4	ccgctgcggAGGAGgtcatc	6
cg2963	-	2820285	37	4.18	aaagaattaAGGGGagagac	6
cg2964	+	2820502	35	4.65	attaatcaactAGGAGaccc	4
cg2981	-	2839119	76	4.65	gcgaagtggAGGAActcacc	6
cg2984	-	2843112	77	0.67	tgagcCGGTTgccactgcgt	10
cg2985	-	2843812	42	4.23	aacacaAGGGGaacgcgacg	9
cg2987	-	2846083	50	5.1	ttgcaggagaAGGAGcgccc	5
cg2988	+	2846203	31	1.33	tcaacccgggAGAAAtacct	5
cg2994	-	2850726	33	1.82	aaaactcaTGGGAgtttcgc	7
cg2999	-	2853078	60	5.4	ttagggactAGGAGtacagc	6
cg3000	+	2853229	44	5.18	aacaaAGGAGttcttcacaa	10
cg3003	+	2854077	229	4.11	cgaagAGGACtaaatataac	10
cg3004	-	2859842	37	3.46	cgaaacgaAGGTAaaagccc	7
cg3009	-	2861718	75	5.57	tcctctcaAGGAGatttctc	7
cg3011	-	2863994	146	5.46	tatttcAGGAGcacaaacac	9
cg3013	-	2865574	128	4.6	cgacgagAGGATccaacgac	8
cg3018	-	2877258	30	4.42	actaacttaAGGATttacac	6
cg3020	-	2880645	87	3.23	attcacgtgCGGAGtagctg	6
cg3022	+	2882320	219	4.49	tgacgcaaAGGACcgtgtca	7
cg3024	+	2883296	184	3.33	aaaggggaacTGGAGaacac	5
cg3032	-	2892789	72	3.62	aaaaacaAGGCGgactgccc	8
cg3039	+	2898649	56	2.98	gaaAGGGGtggggagaattt	12
cg3046	+	2905551	121	3.48	ggaagaAGGGAcagaaaacg	9
cg3049	+	2911599	112	4.02	tttaAGGAAtcgaactttat	11
cg3052	-	2915848	42	2.3	cgtgagatggcAGGTTcatc	4
cg3054	-	2917577	36	3.01	tccaaCGGAGgctaaaaggc	10
cg3057	-	2919739	30	2.3	ctaaactcgaaAGGTTtaac	4
cg3059	-	2921654	462	2.66	agaaAGGTAacctaccgatc	11
cg3061	-	2923413	225	4.42	ttcatagttAGGATtctctc	6
cg3063	-	2925090	61	0.34	atCGGATgtgacgtaaacca	13
cg3066	+	2925953	62	5.1	ccgtaaaacaAGGAGccagc	5
cg3068	-	2928726	148	5.57	ccttttggAGGAGacacctt	7
cg3069	-	2930102	59	1.64	ttggagcgaAGAAAcactca	6
cg3071	-	2931395	53	2.89	agggaAGGGCtgggaaatcc	10
cg3075	+	2934608	40	5.57	ccatctttAGGAGacacccc	7
cg3077	-	2936413	99	0	cgcttctatgtttttttgga
cg3079	-	2939682	215	3.29	caaagaaAGGGCgttgaaag	8
cg3087	-	2947122	20	0	aaagcgacattattgtctgc
cg3088	+	2947194	73	0	taccgaaagcgcttactgcg
cg3092	+	2949809	117	2.15	ttAGGTGcacaatagggagt	13
cg3096	-	2955097	93	5.1	ggtggcccaaAGGAGaccca	5
cg3098	-	2957032	47	5.18	atggaAGGAGgggatgccca	10
cg3100	-	2959823	120	5.58	ctaaaacAGGAGgcaccatt	8
cg3118	-	2978520	52	4.47	tctttaAGGATtaactcccc	9
cg3119	+	2978745	106	2.06	cgaaAGGCAacttcaaacac	11
cg3121	-	2982000	38	4.05	ttgaggaaaAGGTGgttgcc	6
cg3122	-	2982501	33	3.9	gcttggaaggcAGGAAtccg	4
cg3124	+	2982526	22	0	gcgtcaatctgcttccagac
cg3132	+	2990579	211	0.48	agcaagAGACGacacctcct	9
cg3135	-	2995332	33	2.15	cgAGGTGacatactgctggc	13
cg3136	-	2996255	21	1.8	acagcgagAGAAAgaagccc	7
cg3138	+	2997644	41	5.57	gacttaaaAGGAGcaccacc	7
cg3146	-	3003625	258	0	tcatttccttctcctattac
cg3147	-	3003727	81	1.46	atgattgAGTAGcaagtgct	8
cg3153	+	3007432	55	5.1	ggcaacagcaAGGAGacacc	5
cg3159	+	3015266	34	3.59	agattcacAGGGAgcatgca	7
cg3164	+	3020491	48	2.85	gaaAGGTGtgggctgttttt	12
cg3165	+	3021170	194	5.18	aactcAGGAGttaaatcctt	10
cg3169	-	3027265	68	3.33	acacaaaatcTGGAGaagta	5
cg3172	+	3029036	137	3.46	aacAGGAAaaataacaaata	12
cg3176	+	3034000	39	2.37	gcaattgaaAGGCCagatac	6
cg3177	-	3036499	266	2.03	taaCGGAGagctgacggaag	12
cg3178	-	3041279	193	2.07	tgaaaggctgAGGCCtcaat	5
cg3179	-	3043338	30	3.88	gaattgtaagAGGGGttcac	5
cg3182	-	3047137	211	4.65	aaaatgagaAGGAAaacttc	6
cg3186	-	3049949	81	4.65	atttttgccggAGGAGaatt	4
cg3189	-	3053353	199	3.11	aagatcgaaAGGGCtacgaa	6
cg3191	-	3055965	348	2	tgaAGGGTgaagatacgtca	12
cg3197	+	3061785	69	3.59	atatcatcAGGGAgaacatc	7
cg3212	+	3077157	76	2.86	ctctagaaAGGCActttccc	7
cg3215	-	3081052	36	5.18	aggccAGGAGagatgggttc	10
cg3218	-	3085668	41	5.1	ttgtagcttaAGGAGctcaa	5
cg3219	-	3086933	236	3.46	atcAGGAAgtgggatcgaaa	12
cg3223	+	3089363	23	3.88	gtttccggaaAGGGGttgct	5
cg3226	+	3091518	73	2.57	gtttcagAGAAGaggtcacc	8
cg3227	+	3092901	26	4.65	ccctccgaaAGGAAccaccc	6
cg3236	-	3099488	36	4.44	tcgaaAGGAAcattcctgtt	10
cg3237	+	3099607	92	4.47	tacgaaAGGATtttttaccc	9
cg3244	+	3106378	44	0.11	atgaaagAGTTGagacgata	8
cg3247	-	3109880	82	3.14	ggaAGGACctagttcaaaca	12
cg3252	+	3112849	145	3.5	ttggaaAGGCGaacacgata	9
cg3251	-	3112873	111	0.66	ttTGGACgaaaacagtaacg	13
cg3253	-	3114922	92	4.11	ccgaaAGGACgtggccgaac	10
cg3254	-	3115302	26	5.4	cgaaagaaaAGGAGaaccac	6
cg3255	-	3116729	66	3.14	tcaatgaaAGGTCgaccgac	7
cg3258	+	3117790	130	0	agaattcaatgattgggttg
cg3261	-	3125549	38	0.95	aaccaaccatCGGGAtcgtc	5
cg3263	+	3125643	77	3.31	cagaatcggaattAGGAGcc	2
cg3264	-	3128450	377	2.8	cctcAGGGAagtgactgata	11
cg3271	+	3131294	77	3.55	gcagAGGGGgtagccaagcg	11
cg3270	-	3131302	59	5.4	cacgatttaAGGAGtaatcc	6
cg3272	-	3133136	29	2.24	cctgcaccgataaAGGACtg	2
cg3273	-	3133896	59	5.57	tgtggcgaAGGAGttttacg	7
cg3277	-	3135546	225	3.06	ggctccgaaAGGTTgtttat	6
cg3282	-	3139735	40	5.57	gatcccacAGGAGcgatccg	7
cg3286	+	3142017	58	5.4	cacgatccaAGGAGattgac	6
cg3290	-	3145900	57	4.82	acgaggagAGGAAgcacacg	7
cg3292	+	3146885	46	4.38	gatgaaAGGACctggttacg	9
cg3300	+	3151828	148	4.82	acatcggaAGGAAgagaatt	7
cg3299	-	3151900	110	3.39	atcttgaaCGGAGattctta	7
cg3303	-	3154498	65	5.58	caagaacAGGAGataatgat	8
cg3304	-	3156331	158	2.59	atcagatTGGGGaaaagaaa	8
cg3308	-	3158377	85	4.21	catAGGAGgtgatgaggtcc	12
cg3309	-	3158581	17	2.87	agaaAGGCAggtaacag	8
cg3311	-	3158962	119	4.35	aaagcattgaAGGAAgtaag	5
cg3313	-	3162760	252	2.64	tgattgaaCGGAAacaccag	7
cg3315	+	3163032	164	0	ataccgctatgctggcaggc
cg3317	+	3164663	22	5.46	ctgcaaAGGAGgacaacttc	9
cg3323	+	3170663	56	5.46	tttaagAGGAGaaattttag	9
cg3325	-	3174030	37	2.19	gcaacTGGGGagttggcgct	10
cg3330	+	3177437	26	0	tgacgggtttagattgaggg
cg3340	-	3188504	33	5.4	cccaccctcAGGAGggtttc	6
cg3343	-	3191118	33	4.42	tcgattttaAGGATattctc	6
cg3348	-	3196786	27	2.1	agaaaatgacTGGGGgcgat	5
cg3356	-	3205763	151	4.35	attagaaataAGGAAcaacc	5
cg3372	+	3221656	44	2.53	aactaaCGGAAagcacactc	9
cg3373	-	3222875	45	3.63	gagatcattTGGAGggtgtc	6
cg3374	+	3222927	44	3.63	tcgatcgaaTGGAGcctttg	6
cg3375	+	3224037	29	5.57	tactttaaAGGAGagttgac	7
cg3381	+	3226841	27	2.66	tttcctaCGGAAggtccgtt	8
cg3384	-	3229637	31	2.17	caacaAGAAGagcaacacca	10
cg3386	-	3232065	266	0.44	tttAGAAAgtgattctcgct	12
cg3389	+	3235344	109	5.57	tgcgttttAGGAGaattccc	7
cg3395	-	3247542	160	3.06	tatgacgagAGGTTttactc	6
cg3402	+	3256456	32	4.36	acctgaaAGGGGccagtgac	8
cg3407	+	3259779	151	4.11	ctgatttaaaAGGATctcac	5
cg3411	+	3261959	34	4.36	gacagaaAGGGGccaataat	8
cg3422	+	3273611	68	2.67	ttactactttgAGGGAaaca	4
cg3424	+	3274921	175	0	atccattgataattttgaac
cg3426	-	3278123	43	2.85	gaaAGGTGcgtctaagagcg	12
cg3427	-	3279228	165	2.24	gatAGGGAtggttgacgtcg	12
cg3428	-	3279835	37	4.23	gcccgaAGGGGacttttttc	9
cg3429	-	3281172	232	4.21	ccaAGGAGtttcgactcaca	12
cg3432	-	3282122	262	5.58	aatatttAGGAGtgtttcac	8
cg3434	+	3282399	120	0	gggaaaagttatccacagct
