# Supplementary material for: Comprehensive analysis of the Corynebacterium glutamicum transcriptome using an improved RNAseq technique
Source: BMC Genomics. 2013 Dec 17;14:888. doi: 10.1186/1471-2164-14-888 (PMC3890552; doi:10.1186/1471-2164-14-888)
Supplement: Additional file 1: Table S1 — List of identified TSSs with −10 and −35 promoter motifs for the primary sigma factor A predicted by Improbizer within 60 bases upstream of the TSSs. Table S2. List of genes with corrected genes starts by RNAseq data. Table S3. List of protein-coding genes including length and sequence of 5′-UTRs. Table S4. List of ribosome binding site motifs within max. 20 nt upstream of the initiation codon in 5′-UTRs. Table S5. List of operons, sub-operons, and monocistronic transcripts. Table S6. List of yet undescribed intergenic transcripts. Table S7. List of yet undescribed antisense transcripts. Table S8. List of yet undescribed intragenic transcripts. Table S9. Comparison of predicted rho-independent terminator for C. glutamicum and the determined transcript ends. Table S10. Verification of four ncRNAs predicted by Rfam database for C. glutamicum. [file 1471-2164-14-888-S1.zip › Table_S5.xlsx]

## Sheet: Table S5
Table S5: List of operons, sub-operons, and monocistronic transcripts.
Genes in Operon	Operon Classification	Strand	Number of Genes	TSS
4.5S RNA	monocistronic transcript	+	1	TSS for 4.5S RNA detected
6C RNA	monocistronic transcript	+	1	TSS for 6C RNA detected
cg0001	monocistronic transcript	+	1
cg0002	monocistronic transcript	-	1
cg0008	monocistronic transcript	+	1	TSS for cg0008 detected
cg0012	monocistronic transcript	-	1	TSS for cg0012 detected
cg0018	monocistronic transcript	-	1	TSS for cg0018 detected
cg0031	monocistronic transcript	-	1
cg0034	monocistronic transcript	+	1
cg0038	monocistronic transcript	+	1	TSS for cg0038 detected
cg0039	monocistronic transcript	-	1	TSS for cg0039 detected
cg0040	monocistronic transcript	-	1
cg0043	monocistronic transcript	+	1
cg0047	monocistronic transcript	-	1	TSS for cg0047 detected
cg0048	monocistronic transcript	+	1	TSS for cg0048 detected
cg0049	monocistronic transcript	+	1
cg0052	monocistronic transcript	+	1
cg0053	monocistronic transcript	+	1
cg0065	monocistronic transcript	-	1
cg0066	monocistronic transcript	-	1	TSS for cg0066 detected
cg0067	monocistronic transcript	-	1	TSS for cg0067 detected
cg0070	monocistronic transcript	+	1
cg0071	monocistronic transcript	+	1
cg0072	monocistronic transcript	-	1
cg0073	monocistronic transcript	-	1
cg0074	monocistronic transcript	-	1
cg0075	monocistronic transcript	+	1	TSS for cg0075 detected
cg0076	monocistronic transcript	+	1
cg0077	monocistronic transcript	+	1
cg0078	monocistronic transcript	+	1
cg0079	monocistronic transcript	+	1
cg0082	monocistronic transcript	+	1	TSS for cg0082 detected
cg0083	monocistronic transcript	-	1	TSS for cg0083 detected
cg0085	monocistronic transcript	+	1
cg0087	monocistronic transcript	-	1	TSS for cg0087 detected
cg0088	monocistronic transcript	-	1
cg0091	monocistronic transcript	-	1	TSS for cg0091 detected
cg0096	monocistronic transcript	+	1
cg0097	monocistronic transcript	+	1
cg0104	monocistronic transcript	-	1	TSS for cg0104 detected
cg0105	monocistronic transcript	-	1
cg0107	monocistronic transcript	-	1	TSS for cg0107 detected
cg0108	monocistronic transcript	+	1	TSS for cg0108 detected
cg0109	monocistronic transcript	-	1	TSS for cg0109 detected
cg0110	monocistronic transcript	-	1
cg0111	monocistronic transcript	+	1
cg0112	monocistronic transcript	-	1
cg0120	monocistronic transcript	-	1
cg0124	monocistronic transcript	+	1	TSS for cg0124 detected
cg0128	monocistronic transcript	-	1	TSS for cg0128 detected
cg0129	monocistronic transcript	+	1	TSS for cg0129 detected
cg0131	monocistronic transcript	+	1	TSS for cg0131 detected
cg0138	monocistronic transcript	-	1	TSS for cg0138 detected
cg0139	monocistronic transcript	-	1	TSS for cg0139 detected
cg0141	monocistronic transcript	+	1	TSS for cg0141 detected
cg0142	monocistronic transcript	-	1	TSS for cg0142 detected
cg0143	monocistronic transcript	-	1
cg0144	monocistronic transcript	-	1
cg0151	monocistronic transcript	-	1	TSS for cg0151 detected
cg0152	monocistronic transcript	+	1	TSS for cg0152 detected
cg0153	monocistronic transcript	-	1	TSS for cg0153 detected
cg0156	monocistronic transcript	-	1	TSS for cg0156 detected
cg0158	monocistronic transcript	-	1
cg0168	monocistronic transcript	-	1	TSS for cg0168 detected
cg0172	monocistronic transcript	-	1
cg0173	monocistronic transcript	+	1	TSS for cg0173 detected
cg0178	monocistronic transcript	-	1	TSS for cg0178 detected
cg0179	monocistronic transcript	+	1
cg0180	monocistronic transcript	-	1	TSS for cg0180 detected
cg0188	monocistronic transcript	-	1	TSS for cg0188 detected
cg0193	monocistronic transcript	-	1	TSS for cg0193 detected
cg0196	monocistronic transcript	-	1
cg0206	monocistronic transcript	+	1
cg0207	monocistronic transcript	+	1
cg0210	monocistronic transcript	-	1
cg0211	monocistronic transcript	+	1	TSS for cg0211 detected
cg0212	monocistronic transcript	+	1
cg0214	monocistronic transcript	+	1	TSS for cg0214 detected
cg0215	monocistronic transcript	+	1	TSS for cg0215 detected
cg0220	monocistronic transcript	-	1
cg0221	monocistronic transcript	-	1	TSS for cg0221 detected
cg0222	monocistronic transcript	+	1	TSS for cg0222 detected
cg0223	monocistronic transcript	-	1
cg0226	monocistronic transcript	+	1
cg0228	monocistronic transcript	-	1	TSS for cg0228 detected
cg0229	monocistronic transcript	+	1
cg0230	monocistronic transcript	+	1
cg0250	monocistronic transcript	+	1	TSS for cg0250 detected
cg0253	monocistronic transcript	+	1	TSS for cg0253 detected
cg0254	monocistronic transcript	-	1	TSS for cg0254 detected
cg0256	monocistronic transcript	+	1
cg0264	monocistronic transcript	+	1	TSS for cg0264 detected
cg0269	monocistronic transcript	+	1
cg0270	monocistronic transcript	-	1
cg0272	monocistronic transcript	-	1	TSS for cg0272 detected
cg0273	monocistronic transcript	+	1	TSS for cg0273 detected
cg0274	monocistronic transcript	+	1
cg0275	monocistronic transcript	+	1	TSS for cg0275 detected
cg0277	monocistronic transcript	+	1	TSS for cg0277 detected
cg0279	monocistronic transcript	-	1	TSS for cg0279 detected
cg0286	monocistronic transcript	-	1	TSS for cg0286 detected
cg0287	monocistronic transcript	+	1
cg0289	monocistronic transcript	+	1	TSS for cg0289 detected
cg0291	monocistronic transcript	-	1
cg0298	monocistronic transcript	+	1	TSS for cg0298 detected
cg0304	monocistronic transcript	-	1
cg0309	monocistronic transcript	-	1
cg0310	monocistronic transcript	+	1	TSS for cg0310 detected
cg0314	monocistronic transcript	+	1
cg0315	monocistronic transcript	+	1
cg0316	monocistronic transcript	-	1	TSS for cg0316 detected
cg0317	monocistronic transcript	-	1
cg0327	monocistronic transcript	+	1	TSS for cg0327 detected
cg0333	monocistronic transcript	+	1
cg0334	monocistronic transcript	-	1	TSS for cg0334 detected
cg0335	monocistronic transcript	+	1	TSS for cg0335 detected
cg0336	monocistronic transcript	-	1	TSS for cg0336 detected
cg0340	monocistronic transcript	-	1
cg0341	monocistronic transcript	-	1
cg0343	monocistronic transcript	-	1
cg0344	monocistronic transcript	+	1
cg0345	monocistronic transcript	+	1
cg0349	monocistronic transcript	+	1	TSS for cg0349 detected
cg0362	monocistronic transcript	+	1
cg0363	monocistronic transcript	+	1
cg0364	monocistronic transcript	+	1
cg0365	monocistronic transcript	+	1
cg0366	monocistronic transcript	+	1
cg0368	monocistronic transcript	+	1
cg0369	monocistronic transcript	+	1
cg0370	monocistronic transcript	-	1	TSS for cg0370 detected
cg0371	monocistronic transcript	+	1	TSS for cg0371 detected
cg0375	monocistronic transcript	-	1	TSS for cg0375 detected
cg0376	monocistronic transcript	+	1	TSS for cg0376 detected
cg0385	monocistronic transcript	+	1
cg0386	monocistronic transcript	+	1
cg0405	monocistronic transcript	+	1	TSS for cg0405 detected
cg0407	monocistronic transcript	-	1	TSS for cg0407 detected
cg0411	monocistronic transcript	-	1	TSS for cg0411 detected
cg0426	monocistronic transcript	+	1
cg0427	monocistronic transcript	+	1	TSS for cg0427 detected
cg0428	monocistronic transcript	+	1
cg0435	monocistronic transcript	+	1	TSS for cg0435 detected
cg0439	monocistronic transcript	+	1	TSS for cg0439 detected
cg0441	monocistronic transcript	+	1	TSS for cg0441 detected
cg0442	monocistronic transcript	+	1	TSS for cg0442 detected
cg0443	monocistronic transcript	+	1	TSS for cg0443 detected
cg0444	monocistronic transcript	-	1	TSS for cg0444 detected
cg0450	monocistronic transcript	-	1	TSS for cg0450 detected
cg0454	monocistronic transcript	+	1
cg0457	monocistronic transcript	-	1	TSS for cg0457 detected
cg0458	monocistronic transcript	+	1	TSS for cg0458 detected
cg0461	monocistronic transcript	-	1	TSS for cg0461 detected
cg0462	monocistronic transcript	+	1
cg0472	monocistronic transcript	-	1	TSS for cg0472 detected
cg0478	monocistronic transcript	+	1
cg0480	monocistronic transcript	-	1	TSS for cg0480 detected
cg0485	monocistronic transcript	+	1
cg0495	monocistronic transcript	-	1	TSS for cg0495 detected
cg0499	monocistronic transcript	+	1	TSS for cg0499 detected
cg0500	monocistronic transcript	-	1
cg0501	monocistronic transcript	+	1
cg0502	monocistronic transcript	+	1
cg0505	monocistronic transcript	-	1	TSS for cg0505 detected
cg0530	monocistronic transcript	+	1	TSS for cg0530 detected
cg0531	monocistronic transcript	-	1	TSS for cg0531 detected
cg0532	monocistronic transcript	+	1	TSS for cg0532 detected
cg0533	monocistronic transcript	-	1	TSS for cg0533 detected
cg0534	monocistronic transcript	-	1
cg0557	monocistronic transcript	-	1	TSS for cg0557 detected
cg0561	monocistronic transcript	+	1	TSS for cg0561 detected
cg0562	monocistronic transcript	+	1	TSS for cg0562 detected
cg0565	monocistronic transcript	-	1	TSS for cg0565 detected
cg0566	monocistronic transcript	+	1
cg0567	monocistronic transcript	+	1
cg0568	monocistronic transcript	+	1
cg0575	monocistronic transcript	+	1	TSS for cg0575 detected
cg0578	monocistronic transcript	+	1	TSS for cg0578 detected
cg0579	monocistronic transcript	+	1	TSS for cg0579 detected
cg0580	monocistronic transcript	-	1	TSS for cg0580 detected
cg0587	monocistronic transcript	+	1	TSS for cg0587 detected
cg0588	monocistronic transcript	+	1	TSS for cg0588 detected
cg0592	monocistronic transcript	+	1
cg0606	monocistronic transcript	-	1
cg0607	monocistronic transcript	-	1	TSS for cg0607 detected
cg0611	monocistronic transcript	+	1
cg0612	monocistronic transcript	-	1	TSS for cg0612 detected
cg0620	monocistronic transcript	+	1
cg0627	monocistronic transcript	-	1
cg0635	monocistronic transcript	-	1
cg0636	monocistronic transcript	-	1
cg0637	monocistronic transcript	-	1
cg0638	monocistronic transcript	-	1
cg0639	monocistronic transcript	-	1
cg0640	monocistronic transcript	-	1
cg0644	monocistronic transcript	-	1
cg0645	monocistronic transcript	-	1
cg0646	monocistronic transcript	-	1	TSS for cg0646 detected
cg0661	monocistronic transcript	+	1
cg0666	monocistronic transcript	-	1
cg0675	monocistronic transcript	+	1	TSS for cg0675 detected
cg0676	monocistronic transcript	+	1
cg0678	monocistronic transcript	+	1
cg0679	monocistronic transcript	+	1
cg0680	monocistronic transcript	-	1	TSS for cg0680 detected
cg0695	monocistronic transcript	-	1
cg0698	monocistronic transcript	-	1	TSS for cg0698 detected
cg0699	monocistronic transcript	+	1	TSS for cg0699 detected
cg0700	monocistronic transcript	+	1	TSS for cg0700 detected
cg0701	monocistronic transcript	-	1
cg0706	monocistronic transcript	-	1	TSS for cg0706 detected
cg0715	monocistronic transcript	-	1	TSS for cg0715 detected
cg0716	monocistronic transcript	+	1	TSS for cg0716 detected
cg0725	monocistronic transcript	+	1	TSS for cg0725 detected
cg0726	monocistronic transcript	-	1
cg0727	monocistronic transcript	+	1	TSS for cg0727 detected
cg0728	monocistronic transcript	-	1	TSS for cg0728 detected
cg0730	monocistronic transcript	+	1	TSS for cg0730 detected
cg0738	monocistronic transcript	+	1
cg0742	monocistronic transcript	-	1
cg0749	monocistronic transcript	-	1	TSS for cg0749 detected
cg0752	monocistronic transcript	-	1	TSS for cg0752 detected
cg0755	monocistronic transcript	-	1	TSS for cg0755 detected
cg0758	monocistronic transcript	+	1
cg0763	monocistronic transcript	-	1
cg0764	monocistronic transcript	-	1	TSS for cg0764 detected
cg0765	monocistronic transcript	-	1	TSS for cg0765 detected
cg0782	monocistronic transcript	-	1	TSS for cg0782 detected
cg0783	monocistronic transcript	-	1	TSS for cg0783 detected
cg0785	monocistronic transcript	-	1
cg0788	monocistronic transcript	-	1	TSS for cg0788 detected
cg0791	monocistronic transcript	+	1	TSS for cg0791 detected
cg0792	monocistronic transcript	+	1	TSS for cg0792 detected
cg0793	monocistronic transcript	+	1	TSS for cg0793 detected
cg0795	monocistronic transcript	+	1
cg0801	monocistronic transcript	+	1
cg0806	monocistronic transcript	+	1	TSS for cg0806 detected
cg0807	monocistronic transcript	-	1	TSS for cg0807 detected
cg0808	monocistronic transcript	+	1
cg0823	monocistronic transcript	-	1	TSS for cg0823 detected
cg0826	monocistronic transcript	+	1	TSS for cg0826 detected
cg0828	monocistronic transcript	-	1	TSS for cg0828 detected
cg0829	monocistronic transcript	+	1	TSS for cg0829 detected
cg0830	monocistronic transcript	-	1	TSS for cg0830 detected
cg0847	monocistronic transcript	-	1
cg0850	monocistronic transcript	+	1	TSS for cg0850 detected
cg0851	monocistronic transcript	+	1
cg0852	monocistronic transcript	-	1	TSS for cg0852 detected
cg0858	monocistronic transcript	-	1	TSS for cg0858 detected
cg0869	monocistronic transcript	-	1
cg0874	monocistronic transcript	+	1	TSS for cg0874 detected
cg0875	monocistronic transcript	-	1
cg0879	monocistronic transcript	+	1	TSS for cg0879 detected
cg0890	monocistronic transcript	-	1
cg0891	monocistronic transcript	+	1
cg0892	monocistronic transcript	-	1	TSS for cg0892 detected
cg0893	monocistronic transcript	+	1	TSS for cg0893 detected
cg0896	monocistronic transcript	+	1
cg0897	monocistronic transcript	-	1
cg0900	monocistronic transcript	-	1
cg0901	monocistronic transcript	+	1	TSS for cg0901 detected
cg0902	monocistronic transcript	+	1
cg0903	monocistronic transcript	+	1
cg0904	monocistronic transcript	+	1
cg0909	monocistronic transcript	-	1	TSS for cg0909 detected
cg0919	monocistronic transcript	+	1
cg0923	monocistronic transcript	-	1	TSS for cg0923 detected
cg0931	monocistronic transcript	+	1	TSS for cg0931 detected
cg0935	monocistronic transcript	+	1	TSS for cg0935 detected
cg0936	monocistronic transcript	-	1	TSS for cg0936 detected
cg0938	monocistronic transcript	+	1	TSS for cg0938 detected
cg0948	monocistronic transcript	-	1	TSS for cg0948 detected
cg0951	monocistronic transcript	-	1	TSS for cg0951 detected
cg0954	monocistronic transcript	+	1	TSS for cg0954 detected
cg0955	monocistronic transcript	-	1	TSS for cg0955 detected
cg0957	monocistronic transcript	+	1	TSS for cg0957 detected
cg0963	monocistronic transcript	+	1	TSS for cg0963 detected
cg0970	monocistronic transcript	+	1	TSS for cg0970 detected
cg0971	monocistronic transcript	-	1	TSS for cg0971 detected
cg0976	monocistronic transcript	+	1	TSS for cg0976 detected
cg0977	monocistronic transcript	-	1
cg0978	monocistronic transcript	-	1
cg0985	monocistronic transcript	+	1	TSS for cg0985 detected
cg0993	monocistronic transcript	-	1	TSS for cg0993 detected
cg1014	monocistronic transcript	-	1	TSS for cg1014 detected
cg1019	monocistronic transcript	-	1
cg1024	monocistronic transcript	+	1
cg1027	monocistronic transcript	-	1	TSS for cg1027 detected
cg1028	monocistronic transcript	-	1
cg1043	monocistronic transcript	-	1
cg1048	monocistronic transcript	-	1	TSS for cg1048 detected
cg1049	monocistronic transcript	+	1	TSS for cg1049 detected
cg1050	monocistronic transcript	+	1
cg1051	monocistronic transcript	-	1	TSS for cg1051 detected
cg1052	monocistronic transcript	+	1	TSS for cg1052 detected
cg1057	monocistronic transcript	-	1
cg1059	monocistronic transcript	+	1	TSS for cg1059 detected
cg1060	monocistronic transcript	-	1	TSS for cg1060 detected
cg1062	monocistronic transcript	+	1
cg1064	monocistronic transcript	+	1
cg1067	monocistronic transcript	-	1	TSS for cg1067 detected
cg1071	monocistronic transcript	-	1	TSS for cg1071 detected
cg1072	monocistronic transcript	-	1	TSS for cg1072 detected
cg1073	monocistronic transcript	+	1	TSS for cg1073 detected
cg1085	monocistronic transcript	-	1	TSS for cg1085 detected
cg1086	monocistronic transcript	+	1	TSS for cg1086 detected
cg1090	monocistronic transcript	-	1	TSS for cg1090 detected
cg1091	monocistronic transcript	+	1	TSS for cg1091 detected
cg1092	monocistronic transcript	-	1	TSS for cg1092 detected
cg1094	monocistronic transcript	-	1	TSS for cg1094 detected
cg1097	monocistronic transcript	-	1
cg1105	monocistronic transcript	-	1	TSS for cg1105 detected
cg1110	monocistronic transcript	+	1	TSS for cg1110 detected
cg1117	monocistronic transcript	+	1	TSS for cg1117 detected
cg1118	monocistronic transcript	+	1
cg1119	monocistronic transcript	+	1
cg1132	monocistronic transcript	-	1	TSS for cg1132 detected
cg1133	monocistronic transcript	+	1	TSS for cg1133 detected
cg1136	monocistronic transcript	-	1	TSS for cg1136 detected
cg1145	monocistronic transcript	-	1	TSS for cg1145 detected
cg1147	monocistronic transcript	+	1	TSS for cg1147 detected
cg1150	monocistronic transcript	-	1	TSS for cg1150 detected
cg1151	monocistronic transcript	+	1
cg1152	monocistronic transcript	+	1
cg1153	monocistronic transcript	+	1
cg1156	monocistronic transcript	+	1
cg1157	monocistronic transcript	-	1	TSS for cg1157 detected
cg1158	monocistronic transcript	+	1	TSS for cg1158 detected
cg1159	monocistronic transcript	-	1	TSS for cg1159 detected
cg1164	monocistronic transcript	+	1	TSS for cg1164 detected
cg1170	monocistronic transcript	-	1
cg1175	monocistronic transcript	-	1
cg1178	monocistronic transcript	-	1
cg1184	monocistronic transcript	-	1
cg1187	monocistronic transcript	-	1
cg1189	monocistronic transcript	+	1	TSS for cg1189 detected
cg1190	monocistronic transcript	-	1	TSS for cg1190 detected
cg1193	monocistronic transcript	+	1
cg1194	monocistronic transcript	-	1
cg1195	monocistronic transcript	+	1	TSS for cg1195 detected
cg1197	monocistronic transcript	+	1
cg1201	monocistronic transcript	+	1
cg1208	monocistronic transcript	-	1
cg1209	monocistronic transcript	+	1	TSS for cg1209 detected
cg1210	monocistronic transcript	-	1	TSS for cg1210 detected
cg1211	monocistronic transcript	-	1	TSS for cg1211 detected
cg1212	monocistronic transcript	+	1	TSS for cg1212 detected
cg1213	monocistronic transcript	+	1
cg1219	monocistronic transcript	+	1
cg1224	monocistronic transcript	+	1	TSS for cg1224 detected
cg1225	monocistronic transcript	-	1
cg1226	monocistronic transcript	-	1
cg1236	monocistronic transcript	+	1	TSS for cg1236 detected
cg1245	monocistronic transcript	+	1	TSS for cg1245 detected
cg1248	monocistronic transcript	+	1	TSS for cg1248 detected
cg1255	monocistronic transcript	+	1
cg1269	monocistronic transcript	+	1	TSS for cg1269 detected
cg1270	monocistronic transcript	-	1	TSS for cg1270 detected
cg1287	monocistronic transcript	-	1	TSS for cg1287 detected
cg1290	monocistronic transcript	-	1	TSS for cg1290 detected
cg1291	monocistronic transcript	+	1	TSS for cg1291 detected
cg1296	monocistronic transcript	+	1
cg1304	monocistronic transcript	+	1	TSS for cg1304 detected
cg1305	monocistronic transcript	-	1	TSS for cg1305 detected
cg1307	monocistronic transcript	+	1	TSS for cg1307 detected
cg1308	monocistronic transcript	-	1	TSS for cg1308 detected
cg1312	monocistronic transcript	-	1	TSS for cg1312 detected
cg1320	monocistronic transcript	+	1
cg1322	monocistronic transcript	-	1	TSS for cg1322 detected
cg1326	monocistronic transcript	-	1	TSS for cg1326 detected
cg1329	monocistronic transcript	+	1
cg1330	monocistronic transcript	+	1
cg1335	monocistronic transcript	-	1
cg1336	monocistronic transcript	-	1	TSS for cg1336 detected
cg1340	monocistronic transcript	-	1
cg1346	monocistronic transcript	+	1	TSS for cg1346 detected
cg1347	monocistronic transcript	-	1
cg1361	monocistronic transcript	+	1
cg1373	monocistronic transcript	-	1	TSS for cg1373 detected
cg1376	monocistronic transcript	+	1
cg1377	monocistronic transcript	+	1
cg1379	monocistronic transcript	+	1
cg1380	monocistronic transcript	+	1
cg1383	monocistronic transcript	+	1	TSS for cg1383 detected
cg1393	monocistronic transcript	+	1	TSS for cg1393 detected
cg1396	monocistronic transcript	+	1	TSS for cg1396 detected
cg1401	monocistronic transcript	+	1	TSS for cg1401 detected
cg1402	monocistronic transcript	-	1	TSS for cg1402 detected
cg1405	monocistronic transcript	+	1	TSS for cg1405 detected
cg1408	monocistronic transcript	-	1	TSS for cg1408 detected
cg1409	monocistronic transcript	+	1	TSS for cg1409 detected
cg1417	monocistronic transcript	+	1
cg1420	monocistronic transcript	+	1	TSS for cg1420 detected
cg1421	monocistronic transcript	+	1	TSS for cg1421 detected
cg1423	monocistronic transcript	+	1	TSS for cg1423 detected
cg1424	monocistronic transcript	-	1
cg1425	monocistronic transcript	+	1
cg1426	monocistronic transcript	-	1	TSS for cg1426 detected
cg1427	monocistronic transcript	+	1
cg1429	monocistronic transcript	+	1	TSS for cg1429 detected
cg1438	monocistronic transcript	-	1
cg1440	monocistronic transcript	-	1
cg1442	monocistronic transcript	+	1
cg1451	monocistronic transcript	+	1	TSS for cg1451 detected
cg1454	monocistronic transcript	-	1	TSS for cg1454 detected
cg1462	monocistronic transcript	-	1	TSS for cg1462 detected
cg1463	monocistronic transcript	+	1	TSS for cg1463 detected
cg1466	monocistronic transcript	-	1	TSS for cg1466 detected
cg1471	monocistronic transcript	+	1
cg1473	monocistronic transcript	-	1
cg1476	monocistronic transcript	-	1	TSS for cg1476 detected
cg1478	monocistronic transcript	+	1	TSS for cg1478 detected
cg1479	monocistronic transcript	-	1	TSS for cg1479 detected
cg1481	monocistronic transcript	-	1
cg1482	monocistronic transcript	-	1
cg1483	monocistronic transcript	-	1
cg1484	monocistronic transcript	-	1	TSS for cg1484 detected
cg1485	monocistronic transcript	+	1
cg1486	monocistronic transcript	-	1	TSS for cg1486 detected
cg1490	monocistronic transcript	-	1	TSS for cg1490 detected
cg1494	monocistronic transcript	-	1	TSS for cg1494 detected
cg1505	monocistronic transcript	+	1	TSS for cg1505 detected
cg1506	monocistronic transcript	-	1	TSS for cg1506 detected
cg1507	monocistronic transcript	-	1
cg1515	monocistronic transcript	-	1
cg1518	monocistronic transcript	-	1
cg1519	monocistronic transcript	-	1	TSS for cg1519 detected
cg1520	monocistronic transcript	-	1
cg1523	monocistronic transcript	+	1	TSS for cg1523 detected
cg1524	monocistronic transcript	-	1	TSS for cg1524 detected
cg1525	monocistronic transcript	+	1	TSS for cg1525 detected
cg1530	monocistronic transcript	-	1	TSS for cg1530 detected
cg1531	monocistronic transcript	+	1	TSS for cg1531 detected
cg1540	monocistronic transcript	+	1
cg1541	monocistronic transcript	-	1
cg1542	monocistronic transcript	-	1
cg1552	monocistronic transcript	-	1	TSS for cg1552 detected
cg1553	monocistronic transcript	+	1	TSS for cg1553 detected
cg1560	monocistronic transcript	+	1	TSS for cg1560 detected
cg1562	monocistronic transcript	-	1	TSS for cg1562 detected
cg1566	monocistronic transcript	-	1
cg1567	monocistronic transcript	+	1
cg1568	monocistronic transcript	+	1	TSS for cg1568 detected
cg1569	monocistronic transcript	+	1
cg1570	monocistronic transcript	+	1
cg1571	monocistronic transcript	+	1
cg1572	monocistronic transcript	-	1
cg1595	monocistronic transcript	-	1	TSS for cg1595 detected
cg1609	monocistronic transcript	-	1
cg1612	monocistronic transcript	-	1	TSS for cg1612 detected
cg1623	monocistronic transcript	+	1
cg1624	monocistronic transcript	-	1	TSS for cg1624 detected
cg1635	monocistronic transcript	-	1	TSS for cg1635 detected
cg1643	monocistronic transcript	-	1	TSS for cg1643 detected
cg1650	monocistronic transcript	-	1
cg1651	monocistronic transcript	-	1
cg1652	monocistronic transcript	-	1
cg1653	monocistronic transcript	-	1
cg1656	monocistronic transcript	-	1	TSS for cg1656 detected
cg1657	monocistronic transcript	+	1	TSS for cg1657 detected
cg1658	monocistronic transcript	-	1	TSS for cg1658 detected
cg1659	monocistronic transcript	-	1	TSS for cg1659 detected
cg1663	monocistronic transcript	+	1	TSS for cg1663 detected
cg1664	monocistronic transcript	+	1	TSS for cg1664 detected
cg1665	monocistronic transcript	-	1	TSS for cg1665 detected
cg1671	monocistronic transcript	+	1	TSS for cg1671 detected
cg1676	monocistronic transcript	-	1	TSS for cg1676 detected
cg1677	monocistronic transcript	+	1	TSS for cg1677 detected
cg1678	monocistronic transcript	-	1	TSS for cg1678 detected
cg1679	monocistronic transcript	+	1
cg1682	monocistronic transcript	+	1	TSS for cg1682 detected
cg1696	monocistronic transcript	-	1
cg1702	monocistronic transcript	+	1	TSS for cg1702 detected
cg1707	monocistronic transcript	+	1
cg1710	monocistronic transcript	-	1	TSS for cg1710 detected
cg1714	monocistronic transcript	-	1
cg1722	monocistronic transcript	+	1	TSS for cg1722 detected
cg1733	monocistronic transcript	+	1
cg1736	monocistronic transcript	-	1	TSS for cg1736 detected
cg1737	monocistronic transcript	+	1	TSS for cg1737 detected
cg1744	monocistronic transcript	+	1	TSS for cg1744 detected
cg1745	monocistronic transcript	-	1
cg1746	monocistronic transcript	+	1	TSS for cg1746 detected
cg1750	monocistronic transcript	+	1
cg1753	monocistronic transcript	-	1	TSS for cg1753 detected
cg1754	monocistronic transcript	-	1
cg1757	monocistronic transcript	+	1	TSS for cg1757 detected
cg1758	monocistronic transcript	+	1	TSS for cg1758 detected
cg1770	monocistronic transcript	+	1	TSS for cg1770 detected
cg1771	monocistronic transcript	+	1	TSS for cg1771 detected
cg1773	monocistronic transcript	-	1	TSS for cg1773 detected
cg1782	monocistronic transcript	+	1
cg1783	monocistronic transcript	-	1
cg1784	monocistronic transcript	-	1
cg1785	monocistronic transcript	-	1
cg1830	monocistronic transcript	-	1
cg1831	monocistronic transcript	-	1	TSS for cg1831 detected
cg1834	monocistronic transcript	+	1
cg1842	monocistronic transcript	+	1	TSS for cg1842 detected
cg1848	monocistronic transcript	+	1	TSS for cg1848 detected
cg1849	monocistronic transcript	+	1
cg1850	monocistronic transcript	+	1
cg1852	monocistronic transcript	+	1	TSS for cg1852 detected
cg1853	monocistronic transcript	-	1	TSS for cg1853 detected
cg1857	monocistronic transcript	+	1	TSS for cg1857 detected
cg1874	monocistronic transcript	+	1	TSS for cg1874 detected
cg1888	monocistronic transcript	-	1	TSS for cg1888 detected
cg1893	monocistronic transcript	-	1	TSS for cg1893 detected
cg1894	monocistronic transcript	+	1	TSS for cg1894 detected
cg1895	monocistronic transcript	-	1
cg1896	monocistronic transcript	-	1
cg1897	monocistronic transcript	-	1
cg1898	monocistronic transcript	+	1
cg1909	monocistronic transcript	+	1
cg1912	monocistronic transcript	+	1
cg1914	monocistronic transcript	+	1
cg1916	monocistronic transcript	+	1	TSS for cg1916 detected
cg1917	monocistronic transcript	-	1	TSS for cg1917 detected
cg1918	monocistronic transcript	+	1
cg1924	monocistronic transcript	+	1
cg1925	monocistronic transcript	+	1	TSS for cg1925 detected
cg1926	monocistronic transcript	+	1
cg1928	monocistronic transcript	+	1
cg1929	monocistronic transcript	+	1
cg1932	monocistronic transcript	+	1
cg1934	monocistronic transcript	+	1
cg1935	monocistronic transcript	+	1	TSS for cg1935 detected
cg1939	monocistronic transcript	-	1	TSS for cg1939 detected
cg1940	monocistronic transcript	+	1
cg1941	monocistronic transcript	+	1
cg1954	monocistronic transcript	-	1
cg1955	monocistronic transcript	+	1
cg1956	monocistronic transcript	+	1
cg1957	monocistronic transcript	-	1
cg1959	monocistronic transcript	+	1
cg1960	monocistronic transcript	+	1
cg1961	monocistronic transcript	+	1
cg1962	monocistronic transcript	+	1
cg1963	monocistronic transcript	+	1
cg1966	monocistronic transcript	-	1	TSS for cg1966 detected
cg1967	monocistronic transcript	+	1
cg1969	monocistronic transcript	+	1
cg1970	monocistronic transcript	+	1
cg1971	monocistronic transcript	+	1
cg1974	monocistronic transcript	-	1
cg1975	monocistronic transcript	+	1
cg1977	monocistronic transcript	+	1
cg1980	monocistronic transcript	+	1
cg1981	monocistronic transcript	+	1
cg1982	monocistronic transcript	+	1
cg1983	monocistronic transcript	+	1
cg1985	monocistronic transcript	+	1
cg1987	monocistronic transcript	+	1
cg1988	monocistronic transcript	+	1
cg1989	monocistronic transcript	+	1
cg1991	monocistronic transcript	+	1
cg1999	monocistronic transcript	-	1
cg2000	monocistronic transcript	-	1
cg2001	monocistronic transcript	+	1
cg2002	monocistronic transcript	+	1
cg2009	monocistronic transcript	-	1
cg2010	monocistronic transcript	-	1
cg2011	monocistronic transcript	-	1
cg2021	monocistronic transcript	-	1
cg2022	monocistronic transcript	-	1
cg2023	monocistronic transcript	-	1
cg2024	monocistronic transcript	-	1
cg2032	monocistronic transcript	-	1
cg2033	monocistronic transcript	-	1
cg2034	monocistronic transcript	-	1	TSS for cg2034 detected
cg2035	monocistronic transcript	+	1
cg2036	monocistronic transcript	+	1	TSS for cg2036 detected
cg2042	monocistronic transcript	-	1
cg2043	monocistronic transcript	-	1	TSS for cg2043 detected
cg2044	monocistronic transcript	+	1	TSS for cg2044 detected
cg2045	monocistronic transcript	+	1
cg2046	monocistronic transcript	+	1	TSS for cg2046 detected
cg2047	monocistronic transcript	-	1	TSS for cg2047 detected
cg2048	monocistronic transcript	-	1
cg2051	monocistronic transcript	+	1	TSS for cg2051 detected
cg2052	monocistronic transcript	-	1	TSS for cg2052 detected
cg2053	monocistronic transcript	+	1	TSS for cg2053 detected
cg2054	monocistronic transcript	+	1
cg2055	monocistronic transcript	+	1
cg2056	monocistronic transcript	+	1
cg2062	monocistronic transcript	-	1
cg2063	monocistronic transcript	-	1
cg2064	monocistronic transcript	-	1
cg2065	monocistronic transcript	-	1
cg2066	monocistronic transcript	-	1	TSS for cg2066 detected
cg2070	monocistronic transcript	-	1
cg2071	monocistronic transcript	-	1	TSS for cg2071 detected
cg2072	monocistronic transcript	-	1
cg2073	monocistronic transcript	+	1
cg2074	monocistronic transcript	+	1
cg2079	monocistronic transcript	-	1	TSS for cg2079 detected
cg2087	monocistronic transcript	+	1
cg2088	monocistronic transcript	-	1	TSS for cg2088 detected
cg2094	monocistronic transcript	+	1
cg2105	monocistronic transcript	-	1
cg2106	monocistronic transcript	+	1	TSS for cg2106 detected
cg2110	monocistronic transcript	-	1	TSS for cg2110 detected
cg2111	monocistronic transcript	+	1	TSS for cg2111 detected
cg2114	monocistronic transcript	+	1	TSS for cg2114 detected
cg2117	monocistronic transcript	-	1	TSS for cg2117 detected
cg2127	monocistronic transcript	+	1	TSS for cg2127 detected
cg2128	monocistronic transcript	+	1	TSS for cg2128 detected
cg2149	monocistronic transcript	+	1
cg2157	monocistronic transcript	-	1	TSS for cg2157 detected
cg2165	monocistronic transcript	+	1	TSS for cg2165 detected
cg2166	monocistronic transcript	-	1	TSS for cg2166 detected
cg2170	monocistronic transcript	+	1	TSS for cg2170 detected
cg2180	monocistronic transcript	+	1	TSS for cg2180 detected
cg2181	monocistronic transcript	+	1	TSS for cg2181 detected
cg2185	monocistronic transcript	-	1	TSS for cg2185 detected
cg2186	monocistronic transcript	+	1	TSS for cg2186 detected
cg2190	monocistronic transcript	+	1	TSS for cg2190 detected
cg2191	monocistronic transcript	-	1	TSS for cg2191 detected
cg2192	monocistronic transcript	-	1	TSS for cg2192 detected
cg2193	monocistronic transcript	+	1	TSS for cg2193 detected
cg2194	monocistronic transcript	+	1
cg2202	monocistronic transcript	+	1
cg2211	monocistronic transcript	+	1	TSS for cg2211 detected
cg2214	monocistronic transcript	-	1	TSS for cg2214 detected
cg2215	monocistronic transcript	+	1	TSS for cg2215 detected
cg2221	monocistronic transcript	-	1	TSS for cg2221 detected
cg2222	monocistronic transcript	-	1	TSS for cg2222 detected
cg2224	monocistronic transcript	-	1	TSS for cg2224 detected
cg2226	monocistronic transcript	-	1
cg2227	monocistronic transcript	-	1
cg2228	monocistronic transcript	-	1
cg2234	monocistronic transcript	+	1	TSS for cg2234 detected
cg2235	monocistronic transcript	-	1	TSS for cg2235 detected
cg2241	monocistronic transcript	-	1	TSS for cg2241 detected
cg2244	monocistronic transcript	-	1	TSS for cg2244 detected
cg2250	monocistronic transcript	+	1	TSS for cg2250 detected
cg2251	monocistronic transcript	-	1	TSS for cg2251 detected
cg2252	monocistronic transcript	+	1
cg2253	monocistronic transcript	-	1	TSS for cg2253 detected
cg2254	monocistronic transcript	+	1	TSS for cg2254 detected
cg2262	monocistronic transcript	-	1	TSS for cg2262 detected
cg2269	monocistronic transcript	+	1
cg2277	monocistronic transcript	+	1
cg2279	monocistronic transcript	+	1
cg2280	monocistronic transcript	-	1	TSS for cg2280 detected
cg2282	monocistronic transcript	+	1	TSS for cg2282 detected
cg2283	monocistronic transcript	-	1	TSS for cg2283 detected
cg2288	monocistronic transcript	-	1
cg2291	monocistronic transcript	-	1	TSS for cg2291 detected
cg2306	monocistronic transcript	+	1
cg2313	monocistronic transcript	-	1
cg2314	monocistronic transcript	+	1	TSS for cg2314 detected
cg2325	monocistronic transcript	+	1	TSS for cg2325 detected
cg2326	monocistronic transcript	-	1	TSS for cg2326 detected
cg2328	monocistronic transcript	-	1	TSS for cg2328 detected
cg2329	monocistronic transcript	+	1	TSS for cg2329 detected
cg2333	monocistronic transcript	+	1	TSS for cg2333 detected
cg2334	monocistronic transcript	-	1	TSS for cg2334 detected
cg2336	monocistronic transcript	+	1	TSS for cg2336 detected
cg2339	monocistronic transcript	+	1	TSS for cg2339 detected
cg2350	monocistronic transcript	-	1	TSS for cg2350 detected
cg2354	monocistronic transcript	-	1
cg2355	monocistronic transcript	-	1	TSS for cg2355 detected
cg2359	monocistronic transcript	-	1	TSS for cg2359 detected
cg2362	monocistronic transcript	-	1	TSS for cg2362 detected
cg2378	monocistronic transcript	-	1	TSS for cg2378 detected
cg2380	monocistronic transcript	-	1	TSS for cg2380 detected
cg2381	monocistronic transcript	-	1	TSS for cg2381 detected
cg2382	monocistronic transcript	+	1	TSS for cg2382 detected
cg2383	monocistronic transcript	-	1	TSS for cg2383 detected
cg2386	monocistronic transcript	-	1	TSS for cg2386 detected
cg2390	monocistronic transcript	+	1
cg2410	monocistronic transcript	+	1
cg2411	monocistronic transcript	-	1	TSS for cg2411 detected
cg2417	monocistronic transcript	-	1	TSS for cg2417 detected
cg2418	monocistronic transcript	-	1	TSS for cg2418 detected
cg2419	monocistronic transcript	+	1	TSS for cg2419 detected
cg2420	monocistronic transcript	-	1	TSS for cg2420 detected
cg2421	monocistronic transcript	+	1	TSS for cg2421 detected
cg2425	monocistronic transcript	+	1	TSS for cg2425 detected
cg2426	monocistronic transcript	-	1
cg2428	monocistronic transcript	-	1	TSS for cg2428 detected
cg2429	monocistronic transcript	+	1	TSS for cg2429 detected
cg2430	monocistronic transcript	-	1	TSS for cg2430 detected
cg2437	monocistronic transcript	-	1	TSS for cg2437 detected
cg2449	monocistronic transcript	+	1
cg2450	monocistronic transcript	+	1
cg2451	monocistronic transcript	-	1	TSS for cg2451 detected
cg2452	monocistronic transcript	+	1	TSS for cg2452 detected
cg2453	monocistronic transcript	-	1	TSS for cg2453 detected
cg2466	monocistronic transcript	+	1	TSS for cg2466 detected
cg2471	monocistronic transcript	+	1	TSS for cg2471 detected
cg2472	monocistronic transcript	-	1	TSS for cg2472 detected
cg2477	monocistronic transcript	-	1	TSS for cg2477 detected
cg2478	monocistronic transcript	-	1	TSS for cg2478 detected
cg2483	monocistronic transcript	-	1
cg2484	monocistronic transcript	+	1	TSS for cg2484 detected
cg2485	monocistronic transcript	+	1	TSS for cg2485 detected
cg2489	monocistronic transcript	-	1	TSS for cg2489 detected
cg2492	monocistronic transcript	-	1	TSS for cg2492 detected
cg2496	monocistronic transcript	+	1	TSS for cg2496 detected
cg2518	monocistronic transcript	+	1	TSS for cg2518 detected
cg2531	monocistronic transcript	-	1	TSS for cg2531 detected
cg2543	monocistronic transcript	-	1
cg2544	monocistronic transcript	+	1	TSS for cg2544 detected
cg2545	monocistronic transcript	-	1
cg2546	monocistronic transcript	-	1	TSS for cg2546 detected
cg2553	monocistronic transcript	-	1	TSS for cg2553 detected
cg2554	monocistronic transcript	+	1	TSS for cg2554 detected
cg2556	monocistronic transcript	+	1
cg2557	monocistronic transcript	-	1
cg2558	monocistronic transcript	+	1	TSS for cg2558 detected
cg2559	monocistronic transcript	-	1	TSS for cg2559 detected
cg2560	monocistronic transcript	+	1	TSS for cg2560 detected
cg2561	monocistronic transcript	+	1	TSS for cg2561 detected
cg2562	monocistronic transcript	-	1	TSS for cg2562 detected
cg2563	monocistronic transcript	+	1
cg2564	monocistronic transcript	-	1	TSS for cg2564 detected
cg2567	monocistronic transcript	+	1
cg2571	monocistronic transcript	-	1	TSS for cg2571 detected
cg2577	monocistronic transcript	-	1
cg2590	monocistronic transcript	+	1
cg2591	monocistronic transcript	-	1	TSS for cg2591 detected
cg2600	monocistronic transcript	-	1
cg2605	monocistronic transcript	+	1	TSS for cg2605 detected
cg2606	monocistronic transcript	-	1	TSS for cg2606 detected
cg2610	monocistronic transcript	-	1
cg2611	monocistronic transcript	+	1	TSS for cg2611 detected
cg2614	monocistronic transcript	+	1	TSS for cg2614 detected
cg2615	monocistronic transcript	-	1	TSS for cg2615 detected
cg2616	monocistronic transcript	+	1
cg2621	monocistronic transcript	+	1	TSS for cg2621 detected
cg2627	monocistronic transcript	+	1
cg2633	monocistronic transcript	-	1
cg2636	monocistronic transcript	-	1
cg2638	monocistronic transcript	+	1
cg2640	monocistronic transcript	+	1
cg2641	monocistronic transcript	+	1	TSS for cg2641 detected
cg2642	monocistronic transcript	+	1
cg2643	monocistronic transcript	+	1
cg2648	monocistronic transcript	+	1	TSS for cg2648 detected
cg2649	monocistronic transcript	+	1
cg2650	monocistronic transcript	+	1
cg2651	monocistronic transcript	+	1	TSS for cg2651 detected
cg2657	monocistronic transcript	+	1	TSS for cg2657 detected
cg2658	monocistronic transcript	-	1	TSS for cg2658 detected
cg2659	monocistronic transcript	-	1
cg2661	monocistronic transcript	-	1	TSS for cg2661 detected
cg2662	monocistronic transcript	+	1	TSS for cg2662 detected
cg2664	monocistronic transcript	+	1
cg2665	monocistronic transcript	-	1
cg2683	monocistronic transcript	+	1	TSS for cg2683 detected
cg2684	monocistronic transcript	+	1	TSS for cg2684 detected
cg2685	monocistronic transcript	-	1	TSS for cg2685 detected
cg2686	monocistronic transcript	+	1	TSS for cg2686 detected
cg2693	monocistronic transcript	-	1
cg2694	monocistronic transcript	-	1	TSS for cg2694 detected
cg2695	monocistronic transcript	-	1	TSS for cg2695 detected
cg2697	monocistronic transcript	-	1
cg2699	monocistronic transcript	-	1	TSS for cg2699 detected
cg2700	monocistronic transcript	+	1	TSS for cg2700 detected
cg2709	monocistronic transcript	-	1
cg2710	monocistronic transcript	+	1
cg2712	monocistronic transcript	-	1
cg2713	monocistronic transcript	+	1
cg2714	monocistronic transcript	+	1
cg2715	monocistronic transcript	-	1	TSS for cg2715 detected
cg2722	monocistronic transcript	+	1	TSS for cg2722 detected
cg2724	monocistronic transcript	+	1
cg2725	monocistronic transcript	-	1
cg2726	monocistronic transcript	+	1
cg2730	monocistronic transcript	+	1
cg2731	monocistronic transcript	+	1
cg2732	monocistronic transcript	+	1
cg2733	monocistronic transcript	+	1
cg2734	monocistronic transcript	+	1	TSS for cg2734 detected
cg2735	monocistronic transcript	-	1	TSS for cg2735 detected
cg2738	monocistronic transcript	-	1	TSS for cg2738 detected
cg2739	monocistronic transcript	-	1	TSS for cg2739 detected
cg2740	monocistronic transcript	+	1
cg2741	monocistronic transcript	-	1	TSS for cg2741 detected
cg2746	monocistronic transcript	-	1	TSS for cg2746 detected
cg2747	monocistronic transcript	+	1
cg2759	monocistronic transcript	+	1	TSS for cg2759 detected
cg2760	monocistronic transcript	-	1
cg2765	monocistronic transcript	+	1	TSS for cg2765 detected
cg2777	monocistronic transcript	-	1	TSS for cg2777 detected
cg2780	monocistronic transcript	-	1	TSS for cg2780 detected
cg2781	monocistronic transcript	-	1	TSS for cg2781 detected
cg2782	monocistronic transcript	+	1	TSS for cg2782 detected
cg2783	monocistronic transcript	+	1	TSS for cg2783 detected
cg2784	monocistronic transcript	-	1
cg2785	monocistronic transcript	-	1
cg2791	monocistronic transcript	-	1	TSS for cg2791 detected
cg2792	monocistronic transcript	+	1	TSS for cg2792 detected
cg2808	monocistronic transcript	+	1
cg2809	monocistronic transcript	-	1	TSS for cg2809 detected
cg2810	monocistronic transcript	-	1
cg2822	monocistronic transcript	+	1
cg2823	monocistronic transcript	+	1
cg2824	monocistronic transcript	+	1
cg2829	monocistronic transcript	-	1	TSS for cg2829 detected
cg2830	monocistronic transcript	+	1	TSS for cg2830 detected
cg2831	monocistronic transcript	-	1	TSS for cg2831 detected
cg2833	monocistronic transcript	+	1	TSS for cg2833 detected
cg2834	monocistronic transcript	+	1	TSS for cg2834 detected
cg2835	monocistronic transcript	-	1	TSS for cg2835 detected
cg2840	monocistronic transcript	-	1	TSS for cg2840 detected
cg2846	monocistronic transcript	-	1	TSS for cg2846 detected
cg2847	monocistronic transcript	-	1	TSS for cg2847 detected
cg2848	monocistronic transcript	+	1	TSS for cg2848 detected
cg2849	monocistronic transcript	-	1	TSS for cg2849 detected
cg2850	monocistronic transcript	+	1	TSS for cg2850 detected
cg2851	monocistronic transcript	-	1	TSS for cg2851 detected
cg2852	monocistronic transcript	+	1	TSS for cg2852 detected
cg2853	monocistronic transcript	+	1	TSS for cg2853 detected
cg2854	monocistronic transcript	-	1
cg2860	monocistronic transcript	+	1	TSS for cg2860 detected
cg2868	monocistronic transcript	+	1
cg2869	monocistronic transcript	-	1
cg2870	monocistronic transcript	-	1
cg2873	monocistronic transcript	-	1	TSS for cg2873 detected
cg2874	monocistronic transcript	-	1	TSS for cg2874 detected
cg2875	monocistronic transcript	-	1	TSS for cg2875 detected
cg2880	monocistronic transcript	+	1	TSS for cg2880 detected
cg2883	monocistronic transcript	-	1
cg2884	monocistronic transcript	-	1
cg2885	monocistronic transcript	+	1
cg2886	monocistronic transcript	+	1
cg2895	monocistronic transcript	+	1	TSS for cg2895 detected
cg2896	monocistronic transcript	-	1	TSS for cg2896 detected
cg2900	monocistronic transcript	-	1	TSS for cg2900 detected
cg2901	monocistronic transcript	+	1	TSS for cg2901 detected
cg2904	monocistronic transcript	+	1
cg2910	monocistronic transcript	-	1	TSS for cg2910 detected
cg2911	monocistronic transcript	+	1	TSS for cg2911 detected
cg2914	monocistronic transcript	+	1
cg2921	monocistronic transcript	-	1
cg2931	monocistronic transcript	+	1
cg2932	monocistronic transcript	+	1
cg2933	monocistronic transcript	+	1
cg2937	monocistronic transcript	+	1	TSS for cg2937 detected
cg2941	monocistronic transcript	-	1
cg2942	monocistronic transcript	+	1
cg2949	monocistronic transcript	+	1	TSS for cg2949 detected
cg2954	monocistronic transcript	-	1	TSS for cg2954 detected
cg2955	monocistronic transcript	+	1	TSS for cg2955 detected
cg2956	monocistronic transcript	+	1	TSS for cg2956 detected
cg2957	monocistronic transcript	-	1	TSS for cg2957 detected
cg2958	monocistronic transcript	+	1	TSS for cg2958 detected
cg2962	monocistronic transcript	-	1	TSS for cg2962 detected
cg2963	monocistronic transcript	-	1	TSS for cg2963 detected
cg2964	monocistronic transcript	+	1	TSS for cg2964 detected
cg2971	monocistronic transcript	-	1
cg2973	monocistronic transcript	-	1
cg2988	monocistronic transcript	+	1	TSS for cg2988 detected
cg2995	monocistronic transcript	-	1
cg2996	monocistronic transcript	-	1
cg2999	monocistronic transcript	-	1	TSS for cg2999 detected
cg3000	monocistronic transcript	+	1	TSS for cg3000 detected
cg3004	monocistronic transcript	-	1	TSS for cg3004 detected
cg3021	monocistronic transcript	+	1	TSS for cg3021 detected
cg3022	monocistronic transcript	+	1	TSS for cg3022 detected
cg3038	monocistronic transcript	-	1
cg3039	monocistronic transcript	+	1	TSS for cg3039 detected
cg3063	monocistronic transcript	-	1	TSS for cg3063 detected
cg3067	monocistronic transcript	-	1	TSS for cg3067 detected
cg3075	monocistronic transcript	+	1	TSS for cg3075 detected
cg3080	monocistronic transcript	-	1
cg3084	monocistronic transcript	+	1
cg3085	monocistronic transcript	+	1	TSS for cg3085 detected
cg3086	monocistronic transcript	-	1
cg3087	monocistronic transcript	-	1	TSS for cg3087 detected
cg3088	monocistronic transcript	+	1	TSS for cg3088 detected
cg3089	monocistronic transcript	+	1
cg3092	monocistronic transcript	+	1	TSS for cg3092 detected
cg3093	monocistronic transcript	-	1	TSS for cg3093 detected
cg3095	monocistronic transcript	+	1
cg3096	monocistronic transcript	-	1	TSS for cg3096 detected
cg3101	monocistronic transcript	+	1	TSS for cg3101 detected
cg3107	monocistronic transcript	-	1
cg3108	monocistronic transcript	-	1
cg3110	monocistronic transcript	+	1
cg3111	monocistronic transcript	-	1
cg3119	monocistronic transcript	+	1	TSS for cg3119 detected
cg3120	monocistronic transcript	+	1	TSS for cg3120 detected
cg3124	monocistronic transcript	+	1	TSS for cg3124 detected
cg3130	monocistronic transcript	+	1	TSS for cg3130 detected
cg3131	monocistronic transcript	-	1
cg3132	monocistronic transcript	+	1	TSS for cg3132 detected
cg3141	monocistronic transcript	-	1
cg3144	monocistronic transcript	-	1
cg3146	monocistronic transcript	-	1	TSS for cg3146 detected
cg3147	monocistronic transcript	-	1	TSS for cg3147 detected
cg3148	monocistronic transcript	+	1
cg3149	monocistronic transcript	+	1	TSS for cg3149 detected
cg3156	monocistronic transcript	+	1
cg3161	monocistronic transcript	+	1
cg3163	monocistronic transcript	-	1
cg3166	monocistronic transcript	-	1	TSS for cg3166 detected
cg3169	monocistronic transcript	-	1	TSS for cg3169 detected
cg3192	monocistronic transcript	+	1	TSS for cg3192 detected
cg3195	monocistronic transcript	+	1
cg3196	monocistronic transcript	-	1	TSS for cg3196 detected
cg3197	monocistronic transcript	+	1	TSS for cg3197 detected
cg3212	monocistronic transcript	+	1	TSS for cg3212 detected
cg3213	monocistronic transcript	+	1
cg3216	monocistronic transcript	+	1
cg3220	monocistronic transcript	+	1	TSS for cg3220 detected
cg3230	monocistronic transcript	+	1	TSS for cg3230 detected
cg3231	monocistronic transcript	-	1
cg3232	monocistronic transcript	-	1
cg3233	monocistronic transcript	-	1	TSS for cg3233 detected
cg3234	monocistronic transcript	-	1
cg3236	monocistronic transcript	-	1	TSS for cg3236 detected
cg3237	monocistronic transcript	+	1	TSS for cg3237 detected
cg3238	monocistronic transcript	-	1
cg3239	monocistronic transcript	-	1	TSS for cg3239 detected
cg3240	monocistronic transcript	+	1	TSS for cg3240 detected
cg3242	monocistronic transcript	+	1
cg3243	monocistronic transcript	-	1	TSS for cg3243 detected
cg3244	monocistronic transcript	+	1	TSS for cg3244 detected
cg3245	monocistronic transcript	-	1
cg3246	monocistronic transcript	+	1	TSS for cg3246 detected
cg3249	monocistronic transcript	+	1	TSS for cg3249 detected
cg3252	monocistronic transcript	+	1	TSS for cg3252 detected
cg3253	monocistronic transcript	-	1	TSS for cg3253 detected
cg3254	monocistronic transcript	-	1	TSS for cg3254 detected
cg3258	monocistronic transcript	+	1	TSS for cg3258 detected
cg3261	monocistronic transcript	-	1	TSS for cg3261 detected
cg3263	monocistronic transcript	+	1	TSS for cg3263 detected
cg3264	monocistronic transcript	-	1	TSS for cg3264 detected
cg3268	monocistronic transcript	-	1
cg3271	monocistronic transcript	+	1	TSS for cg3271 detected
cg3272	monocistronic transcript	-	1	TSS for cg3272 detected
cg3278	monocistronic transcript	+	1
cg3279	monocistronic transcript	-	1
cg3284	monocistronic transcript	-	1
cg3285	monocistronic transcript	-	1
cg3288	monocistronic transcript	+	1
cg3289	monocistronic transcript	+	1
cg3290	monocistronic transcript	-	1	TSS for cg3290 detected
cg3291	monocistronic transcript	+	1
cg3292	monocistronic transcript	+	1	TSS for cg3292 detected
cg3293	monocistronic transcript	+	1
cg3295	monocistronic transcript	+	1
cg3296	monocistronic transcript	-	1
cg3297	monocistronic transcript	-	1
cg3298	monocistronic transcript	-	1
cg3299	monocistronic transcript	-	1	TSS for cg3299 detected
cg3300	monocistronic transcript	+	1	TSS for cg3300 detected
cg3301	monocistronic transcript	+	1	TSS for cg3301 detected
cg3303	monocistronic transcript	-	1	TSS for cg3303 detected
cg3304	monocistronic transcript	-	1	TSS for cg3304 detected
cg3323	monocistronic transcript	+	1	TSS for cg3323 detected
cg3328	monocistronic transcript	+	1	TSS for cg3328 detected
cg3329	monocistronic transcript	+	1
cg3330	monocistronic transcript	+	1	TSS for cg3330 detected
cg3334	monocistronic transcript	+	1
cg3335	monocistronic transcript	+	1
cg3336	monocistronic transcript	-	1
cg3337	monocistronic transcript	-	1	TSS for cg3337 detected
cg3338	monocistronic transcript	-	1
cg3339	monocistronic transcript	+	1	TSS for cg3339 detected
cg3340	monocistronic transcript	-	1	TSS for cg3340 detected
cg3343	monocistronic transcript	-	1	TSS for cg3343 detected
cg3344	monocistronic transcript	+	1	TSS for cg3344 detected
cg3345	monocistronic transcript	+	1
cg3346	monocistronic transcript	-	1	TSS for cg3346 detected
cg3347	monocistronic transcript	+	1	TSS for cg3347 detected
cg3348	monocistronic transcript	-	1	TSS for cg3348 detected
cg3352	monocistronic transcript	-	1
cg3353	monocistronic transcript	+	1
cg3356	monocistronic transcript	-	1	TSS for cg3356 detected
cg3370	monocistronic transcript	-	1	TSS for cg3370 detected
cg3371	monocistronic transcript	+	1	TSS for cg3371 detected
cg3372	monocistronic transcript	+	1	TSS for cg3372 detected
cg3373	monocistronic transcript	-	1	TSS for cg3373 detected
cg3376	monocistronic transcript	-	1
cg3377	monocistronic transcript	-	1
cg3378	monocistronic transcript	-	1
cg3382	monocistronic transcript	-	1	TSS for cg3382 detected
cg3384	monocistronic transcript	-	1	TSS for cg3384 detected
cg3385	monocistronic transcript	-	1
cg3386	monocistronic transcript	-	1	TSS for cg3386 detected
cg3387	monocistronic transcript	-	1
cg3391	monocistronic transcript	+	1
cg3392	monocistronic transcript	+	1
cg3393	monocistronic transcript	+	1
cg3394	monocistronic transcript	+	1
cg3395	monocistronic transcript	-	1	TSS for cg3395 detected
cg3396	monocistronic transcript	-	1
cg3400	monocistronic transcript	-	1
cg3401	monocistronic transcript	+	1
cg3402	monocistronic transcript	+	1	TSS for cg3402 detected
cg3403	monocistronic transcript	-	1
cg3404	monocistronic transcript	-	1	TSS for cg3404 detected
cg3408	monocistronic transcript	-	1	TSS for cg3408 detected
cg3409	monocistronic transcript	-	1	TSS for cg3409 detected
cg3419	monocistronic transcript	+	1
cg3420	monocistronic transcript	+	1
cg3434	monocistronic transcript	+	1	TSS for cg3434 detected
cg4002	monocistronic transcript	+	1
cg4006	monocistronic transcript	+	1	TSS for cg4006 detected
cg4008	monocistronic transcript	-	1
cg4009	monocistronic transcript	+	1	TSS for cg4009 detected
cg4013	monocistronic transcript	-	1	TSS for cg4013 detected
cg4018	monocistronic transcript	+	1	TSS for cg4018 detected
cg4019	monocistronic transcript	+	1	TSS for cg4019 detected
cg4020	monocistronic transcript	+	1
cg4021	monocistronic transcript	+	1	TSS for cg4021 detected
cg4026	monocistronic transcript	-	1
cg4027	monocistronic transcript	+	1	TSS for cg4027 detected
cg0009-cg0010	primary operon	-	2	TSS for cg0010 detected
cg0013-cg0014	primary operon	-	2
cg0015-cg0016	primary operon	+	2	TSS for cg0015 detected
cg0019-cg0021	primary operon	+	2	TSS for cg0019 detected
cg0025-cg0026	primary operon	-	2
cg0027-cg0029	primary operon	+	2
cg0080-cg0081	primary operon	-	2	TSS for cg0081 detected
cg0089-cg0090	primary operon	+	2
cg0092-cg0095	primary operon	+	2	TSS for cg0092 detected
cg0146-cg0147	primary operon	+	2	TSS for cg0146 detected
cg0154-cg0155	primary operon	+	2	TSS for cg0154 detected
cg0159-cg0160	primary operon	-	2	TSS for cg0160 detected
cg0166-cg0167	primary operon	+	2	TSS for cg0166 detected
cg0170-cg0171	primary operon	+	2
cg0174-cg0175	primary operon	-	2	TSS for cg0175 detected
cg0176-cg0177	primary operon	+	2	TSS for cg0176 detected
cg0181-cg0182	primary operon	+	2
cg0191-cg0192	primary operon	+	2	TSS for cg0191 detected
cg0194-cg0195	primary operon	+	2	TSS for cg0194 detected
cg0208-cg0209	primary operon	+	2	TSS for cg0208 detected
cg0216-cg0217	primary operon	+	2
cg0218-cg0219	primary operon	+	2	TSS for cg0218 detected
cg0235-cg0236	primary operon	-	2	TSS for cg0236 detected
cg0246-cg0247	primary operon	-	2	TSS for cg0247 detected
cg0248-cg0249	primary operon	-	2	TSS for cg0249 detected
cg0251-cg0252	primary operon	-	2
cg0292-cg0293	primary operon	-	2	TSS for cg0293 detected
cg0303-cg4015	primary operon	-	2	TSS for cg4015 detected
cg0311-cg0313	primary operon	-	2
cg0318-cg0319	primary operon	+	2
cg0346-cg0347	primary operon	+	2
cg0350-cg0352	primary operon	-	2	TSS for cg0352 detected
cg0373-cg0374	primary operon	+	2	TSS for cg0373 detected
cg0393-cg0394	primary operon	-	2	TSS for cg0394 detected
cg0398-cg0399	primary operon	-	2	TSS for cg0399 detected
cg0412-cg0413	primary operon	-	2	TSS for cg0413 detected
cg0431-cg0432	primary operon	-	2	TSS for cg0432 detected
cg0455-cg0456	primary operon	+	2
cg0470-cg0471	primary operon	+	2	TSS for cg0470 detected
cg0474-cg0475	primary operon	-	2	TSS for cg0475 detected
cg0476-cg0477	primary operon	+	2	TSS for cg0476 detected
cg0486-cg0487	primary operon	-	2	TSS for cg0487 detected
cg0493-cg0494	primary operon	+	2	TSS for cg0493 detected
cg0503-cg0504	primary operon	+	2	TSS for cg0503 detected
cg0527-cg0528	primary operon	-	2	TSS for cg0528 detected
cg0544-cg0545	primary operon	-	2	TSS for cg0545 detected
cg0548-cg0549	primary operon	-	2	TSS for cg0549 detected
cg0559-tRNA_Tyr(GTA)	primary operon	+	2	TSS for cg0559 detected
cg0563-cg0564	primary operon	+	2	TSS for cg0563 detected
cg0572-cg0573	primary operon	+	2	TSS for cg0572 detected
cg0576-cg0577	primary operon	+	2	TSS for cg0576 detected
cg0641-cg0642	primary operon	-	2
cg0647-cg0648	primary operon	+	2	TSS for cg0647 detected
cg0657-cg0658	primary operon	+	2
cg0659-cg0660	primary operon	-	2	TSS for cg0660 detected
cg0668-cg0669	primary operon	+	2
cg0671-cg0672	primary operon	+	2
cg0673-cg0674	primary operon	+	2	TSS for cg0673 detected
cg0696-cg0697	primary operon	+	2	TSS for cg0696 detected
cg0711-cg0712	primary operon	-	2
cg0713-cg0714	primary operon	+	2	TSS for cg0713 detected
cg0717-cg0718	primary operon	-	2
cg0732-cg0733	primary operon	-	2
cg0750-cg0751	primary operon	+	2	TSS for cg0750 detected
cg0753-cg0754	primary operon	-	2	TSS for cg0754 detected
cg0756-cg0757	primary operon	+	2	TSS for cg0756 detected
cg0786-cg0787	primary operon	+	2	TSS for cg0786 detected
cg0789-cg0790	primary operon	+	2	TSS for cg0789 detected
cg0799-cg0800	primary operon	-	2	TSS for cg0800 detected
cg0802-cg0803	primary operon	-	2	TSS for cg0803 detected
cg0824-cg0825	primary operon	-	2	TSS for cg0825 detected
cg0834-cg0835	primary operon	-	2	TSS for cg0835 detected
cg0848-cg0849	primary operon	+	2	TSS for cg0848 detected
cg0870-cg0871	primary operon	+	2	TSS for cg0870 detected
cg0872-cg0873	primary operon	-	2	TSS for cg0873 detected
cg0876-cg0877	primary operon	+	2	TSS for cg0876 detected
cg0880-cg0881	primary operon	-	2	TSS for cg0881 detected
cg0894-cg0895	primary operon	-	2	TSS for cg0895 detected
cg0910-cg0911	primary operon	-	2	TSS for cg0911 detected
cg0921-cg0922	primary operon	-	2	TSS for cg0922 detected
cg0944-cg0945	primary operon	+	2	TSS for cg0944 detected
cg0946-cg0947	primary operon	-	2	TSS for cg0947 detected
cg0949-cg0950	primary operon	+	2	TSS for cg0949 detected
cg0952-cg0953	primary operon	+	2	TSS for cg0952 detected
cg0958-cg0960	primary operon	+	2	TSS for cg0958 detected
cg0961-cg0962	primary operon	-	2	TSS for cg0962 detected
cg0968-cg0969	primary operon	+	2	TSS for cg0968 detected
cg0972-cg0973	primary operon	-	2	TSS for cg0973 detected
cg0974-cg0975	primary operon	-	2	TSS for cg0975 detected
cg0979-cg0980	primary operon	-	2	TSS for cg0980 detected
cg0986-cg0987	primary operon	-	2	TSS for cg0987 detected
cg0994-cg0995	primary operon	+	2	TSS for cg0994 detected
cg1022-cg1023	primary operon	+	2	TSS for cg1022 detected
cg1030-cg1031	primary operon	+	2	TSS for cg1030 detected
cg1032-cg1033	primary operon	+	2	TSS for cg1032 detected
cg1053-cg1054	primary operon	-	2
cg1055-cg1056	primary operon	+	2	TSS for cg1055 detected
cg1065-cg1066	primary operon	+	2
cg1095-cg1096	primary operon	+	2	TSS for cg1095 detected
cg1098-cg1099	primary operon	+	2	TSS for cg1098 detected
cg1100-cg1101	primary operon	-	2
cg1103-cg1104	primary operon	-	2	TSS for cg1104 detected
cg1106-cg1107	primary operon	+	2	TSS for cg1106 detected
cg1108-cg1109	primary operon	-	2
cg1120-cg1121	primary operon	+	2	TSS for cg1120 detected
cg1134-cg1135	primary operon	+	2
cg1137-cg1138	primary operon	+	2	TSS for cg1137 detected
cg1143-cg1144	primary operon	+	2	TSS for cg1143 detected
cg1165-cg1166	primary operon	-	2	TSS for cg1166 detected
cg1167-cg1169	primary operon	-	2	TSS for cg1169 detected
cg1191-cg1192	primary operon	+	2	TSS for cg1191 detected
cg1198-cg1199	primary operon	+	2
cg1202-cg1203	primary operon	-	2	TSS for cg1203 detected
cg1233-cg1234	primary operon	-	2	TSS for cg1234 detected
cg1237-cg1238	primary operon	-	2	TSS for cg1238 detected
cg1246-cg1247	primary operon	-	2	TSS for cg1247 detected
cg1267-cg1268	primary operon	-	2	TSS for cg1268 detected
cg1277-cg1278	primary operon	+	2	TSS for cg1277 detected
cg1288-cg1289	primary operon	+	2
cg1302-cg1303	primary operon	-	2	TSS for cg1303 detected
cg1313-cg1314	primary operon	-	2
cg1324-cg1325	primary operon	+	2	TSS for cg1324 detected
cg1327-cg1328	primary operon	+	2	TSS for cg1327 detected
cg1333-cg1334	primary operon	+	2	TSS for cg1333 detected
cg1337-cg1338	primary operon	+	2	TSS for cg1337 detected
cg1348-cg1349	primary operon	-	2	TSS for cg1349 detected
cg1350-cg1351	primary operon	-	2
cg1352-cg1353	primary operon	-	2	TSS for cg1353 detected
cg1374-cg1375	primary operon	+	2	TSS for cg1374 detected
cg1381-cg1382	primary operon	-	2	TSS for cg1382 detected
cg1391-cg1392	primary operon	-	2	TSS for cg1392 detected
cg1394-cg1395	primary operon	-	2
cg1397-cg1398	primary operon	+	2	TSS for cg1397 detected
cg1399-cg1400	primary operon	-	2	TSS for cg1400 detected
cg1403-cg1404	primary operon	+	2	TSS for cg1403 detected
cg1418-cg1419	primary operon	+	2	TSS for cg1418 detected
cg1452-cg1453	primary operon	+	2
cg1464-cg1465	primary operon	-	2
cg1467-cg1468	primary operon	-	2
cg1474-cg1475	primary operon	+	2	TSS for cg1474 detected
cg1487-cg1488	primary operon	+	2	TSS for cg1487 detected
cg1492-cg1493	primary operon	+	2	TSS for cg1492 detected
cg1511-cg1512	primary operon	+	2	TSS for cg1511 detected
cg1516-cg1517	primary operon	-	2	TSS for cg1517 detected
cg1521-cg1522	primary operon	-	2	TSS for cg1522 detected
cg1527-cg1528	primary operon	+	2
cg1537-cg1538	primary operon	+	2	TSS for cg1537 detected
cg1548-cg1549	primary operon	+	2
cg1550-cg1551	primary operon	+	2	TSS for cg1550 detected
cg1610-cg1611	primary operon	+	2	TSS for cg1610 detected
cg1621-cg1622	primary operon	+	2
cg1625-tRNA_Pro(GGG)	primary operon	-	2
cg1626-cg1628	primary operon	-	2	TSS for cg1628 detected
cg1648-cg1649	primary operon	-	2
cg1654-cg1655	primary operon	-	2	TSS for cg1655 detected
cg1680-cg1681	primary operon	-	2	TSS for cg1681 detected
cg1694-cg1695	primary operon	+	2	TSS for cg1694 detected
cg1703-cg1704	primary operon	-	2	TSS for cg1704 detected
cg1705-cg1706	primary operon	+	2
cg1708-cg1709	primary operon	-	2	TSS for cg1709 detected
cg1715-cg1716	primary operon	+	2	TSS for cg1715 detected
cg1727-cg1728	primary operon	+	2	TSS for cg1727 detected
cg1734-cg1735	primary operon	-	2	TSS for cg1735 detected
cg1738-cg1739	primary operon	+	2
cg1740-cg1741	primary operon	-	2	TSS for cg1741 detected
cg1742-cg1743	primary operon	+	2	TSS for cg1742 detected
cg1832-cg1833	primary operon	+	2
cg1846-cg1847	primary operon	+	2	TSS for cg1846 detected
cg1855-cg1856	primary operon	-	2	TSS for cg1856 detected
cg1859-cg1860	primary operon	+	2	TSS for cg1859 detected
cg1865-cg1867	primary operon	-	2	TSS for cg1867 detected
cg1890-cg1891	primary operon	-	2
cg1901-cg1902	primary operon	-	2	TSS for cg1902 detected
cg1910-cg1911	primary operon	-	2	TSS for cg1911 detected
cg1930-cg1931	primary operon	+	2	TSS for cg1930 detected
cg1936-cg1937	primary operon	+	2
cg1942-cg1943	primary operon	+	2	TSS for cg1942 detected
cg1944-cg1945	primary operon	-	2	TSS for cg1945 detected
cg1946-cg1947	primary operon	+	2	TSS for cg1946 detected
cg2003-cg2004	primary operon	-	2	TSS for cg2004 detected
cg2005-cg2006	primary operon	-	2	TSS for cg2006 detected
cg2007-cg2008	primary operon	-	2
cg2012-cg2014	primary operon	-	2
cg2015-cg2016	primary operon	-	2
cg2017-cg2018	primary operon	-	2
cg2019-cg2020	primary operon	-	2
cg2025-cg2026	primary operon	+	2	TSS for cg2025 detected
cg2027-cg2028	primary operon	-	2	TSS for cg2028 detected
cg2080-cg2081	primary operon	+	2	TSS for cg2080 detected
cg2089-cg2090	primary operon	-	2	TSS for cg2090 detected
cg2091-cg2092	primary operon	+	2	TSS for cg2091 detected
cg2095-cg2096	primary operon	-	2	TSS for cg2096 detected
cg2097-cg2098	primary operon	-	2	TSS for cg2098 detected
cg2103-cg2104	primary operon	+	2	TSS for cg2103 detected
cg2107-cg2109	primary operon	+	2	TSS for cg2107 detected
cg2112-cg2113	primary operon	-	2	TSS for cg2113 detected
cg2115-cg2116	primary operon	+	2
cg2132-cg2133	primary operon	+	2	TSS for cg2132 detected
cg2134-cg2135	primary operon	-	2	TSS for cg2135 detected
cg2147-cg2148	primary operon	+	2
cg2155-cg2156	primary operon	+	2	TSS for cg2155 detected
cg2212-cg2213	primary operon	-	2	TSS for cg2213 detected
cg2242-cg2243	primary operon	-	2
cg2284-cg2285	primary operon	+	2
cg2289-cg2290	primary operon	-	2
cg2307-cg2308	primary operon	-	2	TSS for cg2308 detected
cg2321-cg2322	primary operon	+	2	TSS for cg2321 detected
cg2323-cg2324	primary operon	+	2	TSS for cg2323 detected
cg2337-cg2338	primary operon	-	2	TSS for cg2338 detected
cg2340-cg2341	primary operon	+	2	TSS for cg2340 detected
cg2348-cg2349	primary operon	+	2	TSS for cg2348 detected
cg2352-cg2353	primary operon	+	2	TSS for cg2352 detected
cg2360-cg2361	primary operon	-	2	TSS for cg2361 detected
cg2384-cg2385	primary operon	+	2	TSS for cg2384 detected
cg2388-cg2389	primary operon	+	2	TSS for cg2388 detected
cg2391-cg2392	primary operon	-	2	TSS for cg2392 detected
cg2393-cg2394	primary operon	+	2	TSS for cg2393 detected
cg2408-cg2409	primary operon	-	2	TSS for cg2409 detected
cg2431-cg2432	primary operon	-	2	TSS for cg2432 detected
cg2434-cg2435	primary operon	+	2	TSS for cg2434 detected
cg2442-cg2443	primary operon	+	2
cg2462-cg2463	primary operon	+	2	TSS for cg2462 detected
cg2479-cg2480	primary operon	-	2	TSS for cg2480 detected
cg2481-cg2482	primary operon	+	2
cg2487-cg2488	primary operon	+	2	TSS for cg2487 detected
cg2490-cg2491	primary operon	+	2	TSS for cg2490 detected
cg2494-cg2495	primary operon	-	2	TSS for cg2495 detected
cg2507-cg2508	primary operon	-	2	TSS for cg2508 detected
cg2523-cg2524	primary operon	+	2	TSS for cg2523 detected
cg2565-cg2566	primary operon	+	2	TSS for cg2565 detected
cg2568-cg2569	primary operon	-	2
cg2572-cg2573	primary operon	+	2
cg2592-cg2593	primary operon	+	2	TSS for cg2592 detected
cg2598-cg2599	primary operon	+	2	TSS for cg2598 detected
cg2601-cg2602	primary operon	+	2
cg2603-cg2604	primary operon	-	2	TSS for cg2604 detected
cg2612-cg2613	primary operon	-	2	TSS for cg2613 detected
cg2617-cg2618	primary operon	+	2
cg2619-cg2620	primary operon	-	2	TSS for cg2620 detected
cg2622-cg2623	primary operon	-	2	TSS for cg2623 detected
cg2634-cg2635	primary operon	-	2
cg2644-cg2645	primary operon	-	2	TSS for cg2645 detected
cg2647-tRNA_Pro(TGG)	primary operon	-	2
cg2666-cg2667	primary operon	+	2	TSS for cg2666 detected
cg2679-cg2680	primary operon	+	2	TSS for cg2679 detected
cg2687-cg2688	primary operon	-	2	TSS for cg2688 detected
cg2689-cg2690	primary operon	+	2	TSS for cg2689 detected
cg2691-cg2692	primary operon	-	2	TSS for cg2692 detected
cg2707-cg2708	primary operon	-	2	TSS for cg2708 detected
cg2719-cg2720	primary operon	-	2	TSS for cg2720 detected
cg2727-cg2728	primary operon	-	2	TSS for cg2728 detected
cg2736-cg2737	primary operon	+	2	TSS for cg2736 detected
cg2743-cg2745	primary operon	-	2	TSS for cg2745 detected
cg2748-cg2750	primary operon	+	2	TSS for cg2748 detected
cg2751-cg2753	primary operon	-	2	TSS for cg2753 detected
cg2761-cg2762	primary operon	-	2	TSS for cg2762 detected
cg2778-cg2779	primary operon	-	2	TSS for cg2779 detected
cg2796-cg2797	primary operon	+	2	TSS for cg2796 detected
cg2799-cg2800	primary operon	-	2	TSS for cg2800 detected
cg2801-cg2802	primary operon	+	2
cg2803-cg2804	primary operon	+	2	TSS for cg2803 detected
cg2805-cg2806	primary operon	+	2	TSS for cg2805 detected
cg2811-cg2812	primary operon	-	2	TSS for cg2812 detected
cg2836-cg2837	primary operon	-	2
cg2838-cg2839	primary operon	-	2	TSS for cg2839 detected
cg2841-cg2842	primary operon	+	2	TSS for cg2841 detected
cg2893-cg2894	primary operon	+	2
cg2898-cg2899	primary operon	-	2	TSS for cg2899 detected
cg2902-cg2903	primary operon	-	2	TSS for cg2903 detected
cg2912-cg2913	primary operon	+	2
cg2935-cg2936	primary operon	-	2	TSS for cg2936 detected
cg2947-cg2948	primary operon	+	2
cg2950-cg2951	primary operon	+	2	TSS for cg2950 detected
cg2952-cg2953	primary operon	-	2	TSS for cg2953 detected
cg2959-cg2960	primary operon	+	2
cg2965-cg2966	primary operon	+	2
cg3001-cg3003	primary operon	+	2	TSS for cg3001 detected
cg3047-cg3048	primary operon	-	2
cg3049-cg3050	primary operon	+	2	TSS for cg3049 detected
cg3065-cg3066	primary operon	+	2	TSS for cg3065 detected
cg3082-cg3083	primary operon	+	2	TSS for cg3082 detected
cg3090-cg3091	primary operon	+	2	TSS for cg3090 detected
cg3102-cg3103	primary operon	-	2
cg3121-cg3122	primary operon	-	2	TSS for cg3122 detected
cg3128-cg3129	primary operon	-	2	TSS for cg3129 detected
cg3136-cg3137	primary operon	-	2
cg3142-cg3143	primary operon	+	2	TSS for cg3142 detected
cg3151-cg3153	primary operon	+	2
cg3154-cg3155	primary operon	-	2	TSS for cg3155 detected
cg3157-cg3158	primary operon	-	2	TSS for cg3158 detected
cg3159-cg3160	primary operon	+	2	TSS for cg3159 detected
cg3164-cg3165	primary operon	+	2	TSS for cg3164 detected
cg3167-cg3168	primary operon	+	2	TSS for cg3167 detected
cg3177-cg3178	primary operon	-	2	TSS for cg3178 detected
cg3193-cg3194	primary operon	-	2	TSS for cg3194 detected
cg3206-cg3207	primary operon	-	2	TSS for cg3207 detected
cg3208-cg3209	primary operon	+	2	TSS for cg3208 detected
cg3210-cg3211	primary operon	+	2	TSS for cg3210 detected
cg3214-cg3215	primary operon	-	2	TSS for cg3215 detected
cg3218-cg3219	primary operon	-	2	TSS for cg3219 detected
cg3226-cg3227	primary operon	+	2	TSS for cg3226 detected
cg3247-cg3248	primary operon	-	2	TSS for cg3248 detected
cg3250-cg3251	primary operon	-	2	TSS for cg3251 detected
cg3266-cg3267	primary operon	-	2
cg3269-cg3270	primary operon	-	2	TSS for cg3270 detected
cg3286-cg3287	primary operon	+	2	TSS for cg3286 detected
cg3324-cg3325	primary operon	-	2	TSS for cg3325 detected
cg3326-cg3327	primary operon	-	2	TSS for cg3327 detected
cg3331-cg3332	primary operon	-	2	TSS for cg3332 detected
cg3341-cg3342	primary operon	-	2
cg3365-cg3366	primary operon	-	2	TSS for cg3366 detected
cg3374-cg3375	primary operon	+	2	TSS for cg3374 detected
cg3380-cg3381	primary operon	+	2	TSS for cg3380 detected
cg3405-cg3407	primary operon	+	2
cg3410-cg3411	primary operon	+	2	TSS for cg3410 detected
cg3417-cg3418	primary operon	+	2	TSS for cg3417 detected
cg4010-cg2729	primary operon	+	2
cg4014-cg0878	primary operon	-	2	TSS for cg0878 detected
tRNA_Arg(CCG)-cg1332	primary operon	-	2	TSS for cg1332 detected
tRNA_Val(TAC)-cg2464	primary operon	-	2	TSS for cg2464 detected
cg0044-cg0045-cg0046	primary operon	+	3	TSS for cg0044 detected
cg0121-cg0122-cg0123	primary operon	-	3	TSS for cg0123 detected
cg0148-cg0149-cg0150	primary operon	-	3
cg0231-cg0232-cg0233	primary operon	-	3	TSS for cg0233 detected
cg0237-cg0238-cg0239	primary operon	-	3	TSS for cg0239 detected
cg0265-cg0266-cg0267	primary operon	-	3	TSS for cg0267 detected
cg0283-cg0284-cg0285	primary operon	+	3	TSS for cg0283 detected
cg0299-cg0300-cg0302	primary operon	-	3	TSS for cg0302 detected
cg0306-cg0307-cg0308	primary operon	+	3	TSS for cg0306 detected
cg0330-cg0331-cg0332	primary operon	-	3
cg0337-cg0338-cg0339	primary operon	+	3	TSS for cg0337 detected
cg0358-cg0359-cg0360	primary operon	-	3	TSS for cg0360 detected
cg0395-cg0396-cg0397	primary operon	+	3	TSS for cg0395 detected
cg0408-cg0409-cg0410	primary operon	-	3	TSS for cg0410 detected
cg0436-cg0437-cg0438	primary operon	-	3	TSS for cg0438 detected
cg0451-cg0452-cg0453	primary operon	+	3	TSS for cg0451 detected
cg0463-cg0464-cg0465	primary operon	-	3
cg0496-cg0497-cg0498	primary operon	+	3	TSS for cg0496 detected
cg0506-cg0507-cg0508	primary operon	-	3
cg0540-cg0542-cg0543	primary operon	-	3
cg0569-cg0570-cg0571	primary operon	+	3
cg0581-cg0582-cg0583	primary operon	+	3	TSS for cg0581 detected
cg0589-cg0590-cg0591	primary operon	-	3	TSS for cg0591 detected
cg0608-cg0609-cg0610	primary operon	+	3	TSS for cg0608 detected
cg0662-cg0663-cg0664	primary operon	+	3	TSS for cg0662 detected
cg0702-cg0703-cg0704	primary operon	+	3	TSS for cg0702 detected
cg0707-cg0709-cg0710	primary operon	+	3	TSS for cg0707 detected
cg0735-cg0736-cg0737	primary operon	-	3	TSS for cg0737 detected
cg0739-cg0740-cg0741	primary operon	+	3	TSS for cg0739 detected
cg0745-cg0747-cg0748	primary operon	+	3	TSS for cg0745 detected
cg0759-cg0760-cg0762	primary operon	+	3
cg0776-cg0777-cg0778	primary operon	-	3	TSS for cg0778 detected
cg0779-cg0780-cg0781	primary operon	+	3	TSS for cg0779 detected
cg0796-cg0797-cg0798	primary operon	+	3	TSS for cg0796 detected
cg0831-cg0832-cg0833	primary operon	-	3	TSS for cg0833 detected
cg0898-cg0899-tRNA_Met(CAT)_2	primary operon	+	3	TSS for cg0898 detected
cg0932-cg0933-cg0934	primary operon	-	3
cg0939-cg0940-cg0941	primary operon	-	3	TSS for cg0941 detected
cg0982-cg0983-cg0984	primary operon	+	3	TSS for cg0982 detected
cg1001-cg1002-cg1003	primary operon	-	3	TSS for cg1003 detected
cg1044-cg1045-cg1046	primary operon	+	3	TSS for cg1044 detected
cg1068-cg1069-cg1070	primary operon	+	3	TSS for cg1068 detected
cg1087-cg1088-cg1089	primary operon	+	3	TSS for cg1087 detected
cg1122-cg1123-cg1125	primary operon	-	3	TSS for cg1125 detected
cg1160-cg1162-cg1163	primary operon	-	3
cg1220-cg1221-cg1222	primary operon	-	3	TSS for cg1222 detected
cg1242-cg1243-cg1244	primary operon	-	3	TSS for cg1244 detected
cg1256-cg1257-cg1259	primary operon	-	3	TSS for cg1259 detected
cg1271-cg1272-cg1273	primary operon	+	3	TSS for cg1271 detected
cg1274-cg1275-cg1276	primary operon	-	3	TSS for cg1276 detected
cg1284-cg1285-cg1286	primary operon	+	3	TSS for cg1284 detected
cg1292-cg1293-cg1294	primary operon	+	3
cg1309-cg1310-cg1311	primary operon	+	3
cg1370-cg1371-cg1372	primary operon	+	3
cg1432-cg1433-cg1434	primary operon	-	3	TSS for cg1434 detected
cg1502-cg1503-cg1504	primary operon	-	3	TSS for cg1504 detected
cg1508-cg1509-cg1510	primary operon	+	3
cg1513-cg4005-cg1514	primary operon	-	3	TSS for cg1514 detected
cg1555-cg1556-cg1559	primary operon	-	3	TSS for cg1559 detected
cg1563-cg1564-cg1565	primary operon	+	3	TSS for cg1563 detected
cg1573-cg1574-cg1575	primary operon	+	3	TSS for cg1573 detected
cg1577-cg1578-cg1579	primary operon	+	3	TSS for cg1577 detected
cg1606-cg1607-cg1608	primary operon	+	3	TSS for cg1606 detected
cg1618-cg1619-cg1620	primary operon	-	3	TSS for cg1620 detected
cg1660-cg1661-cg1662	primary operon	+	3
cg1668-cg1669-cg1670	primary operon	-	3	TSS for cg1670 detected
cg1672-cg1673-cg1675	primary operon	-	3	TSS for cg1675 detected
cg1711-cg1712-cg1713	primary operon	+	3	TSS for cg1711 detected
cg1724-cg1725-cg1726	primary operon	-	3	TSS for cg1726 detected
cg1730-cg1731-cg1732	primary operon	-	3	TSS for cg1732 detected
cg1835-cg1836-cg1837	primary operon	-	3
cg1843-cg1844-cg1845	primary operon	-	3	TSS for cg1845 detected
cg1861-cg1862-cg1864	primary operon	-	3	TSS for cg1864 detected
cg1881-cg1883-cg1884	primary operon	-	3	TSS for cg1884 detected
cg1949-cg1950-cg1951	primary operon	-	3	TSS for cg1951 detected
cg1996-cg1997-cg1998	primary operon	+	3	TSS for cg1996 detected
cg2029-cg2030-cg2031	primary operon	-	3
cg2067-cg2068-cg2069	primary operon	-	3	TSS for cg2069 detected
cg2124-cg2125-cg2126	primary operon	-	3	TSS for cg2126 detected
cg2129-cg2130-cg2131	primary operon	-	3	TSS for cg2131 detected
cg2167-cg2168-cg2169	primary operon	-	3	TSS for cg2169 detected
cg2182-cg2183-cg2184	primary operon	+	3
cg2187-cg2188-cg2189	primary operon	-	3	TSS for cg2189 detected
cg2195-cg2196-cg2197	primary operon	+	3	TSS for cg2195 detected
cg2206-cg2207-cg2208	primary operon	-	3	TSS for cg2208 detected
cg2216-cg2217-cg2218	primary operon	-	3	TSS for cg2218 detected
cg2229-cg2230-cg2232	primary operon	-	3	TSS for cg2232 detected
cg2247-cg2248-cg2249	primary operon	-	3	TSS for cg2249 detected
cg2309-cg2310-cg2311	primary operon	+	3	TSS for cg2309 detected
cg2330-cg2331-cg2332	primary operon	-	3	TSS for cg2332 detected
cg2356-cg2357-cg2358	primary operon	-	3
cg2422-cg2423-cg2424	primary operon	+	3	TSS for cg2422 detected
cg2438-cg2440-cg2441	primary operon	+	3	TSS for cg2438 detected
cg2458-cg2459-cg2460	primary operon	+	3	TSS for cg2458 detected
cg2467-cg2468-cg2470	primary operon	-	3	TSS for cg2470 detected
cg2473-cg2474-cg2475	primary operon	+	3	TSS for cg2473 detected
cg2497-cg2498-cg2499	primary operon	-	3	TSS for cg2499 detected
cg2500-cg2502-cg2504	primary operon	+	3	TSS for cg2500 detected
cg2519-cg2520-cg2521	primary operon	-	3	TSS for cg2521 detected
cg2525-cg2526-cg2527	primary operon	-	3	TSS for cg2527 detected
cg2528-cg2529-cg2530	primary operon	+	3
cg2533-cg2534-cg2535	primary operon	-	3	TSS for cg2535 detected
cg2536-cg2537-cg2538	primary operon	+	3	TSS for cg2536 detected
cg2539-cg2540-cg2542	primary operon	-	3	TSS for cg2542 detected
cg2574-cg2575-cg2576	primary operon	-	3	TSS for cg2576 detected
cg2594-cg2595-cg2597	primary operon	-	3	TSS for cg2597 detected
cg2607-cg2608-cg2609	primary operon	-	3	TSS for cg2609 detected
cg2624-cg2625-cg2626	primary operon	+	3	TSS for cg2624 detected
cg2668-cg2670-cg2672	primary operon	-	3
cg2716-cg2717-cg2718	primary operon	+	3	TSS for cg2716 detected
cg2756-cg2757-cg2758	primary operon	-	3
cg2786-cg2787-cg2789	primary operon	-	3	TSS for cg2789 detected
cg2793-cg2794-cg2795	primary operon	-	3	TSS for cg2795 detected
cg2843-cg2844-cg2845	primary operon	-	3
cg2856-cg2857-cg2859	primary operon	-	3	TSS for cg2859 detected
cg2876-cg2877-cg2878	primary operon	-	3	TSS for cg2878 detected
cg2938-cg2939-cg2940	primary operon	+	3
cg2968-cg2969-cg2970	primary operon	+	3	TSS for cg2968 detected
cg3007-cg3008-cg3009	primary operon	-	3	TSS for cg3009 detected
cg3044-cg3045-cg3046	primary operon	+	3	TSS for cg3044 detected
cg3077-cg3078-cg3079	primary operon	-	3	TSS for cg3079 detected
cg3104-cg3105-cg3106	primary operon	-	3	TSS for cg3106 detected
cg3125-cg3126-cg3127	primary operon	-	3
cg3133-cg3134-cg3135	primary operon	-	3	TSS for cg3135 detected
cg3138-cg3139-cg3140	primary operon	+	3	TSS for cg3138 detected
cg3202-cg3203-cg3204	primary operon	+	3	TSS for cg3202 detected
cg3255-cg3256-cg3257	primary operon	-	3	TSS for cg3257 detected
cg3315-cg3316-cg3317	primary operon	+	3	TSS for cg3315 detected
cg3349-cg3350-cg3351	primary operon	-	3
cg3367-cg3368-cg3369	primary operon	+	3	TSS for cg3367 detected
cg3388-cg3389-cg3390	primary operon	+	3
cg3397-cg3398-cg3399	primary operon	-	3
cg3422-cg3423-cg3424	primary operon	+	3	TSS for cg3422 detected
cg0004-cg0005-cg0006-cg0007	primary operon	+	4	TSS for cg0004 detected
cg0133-cg0134-cg0135-cg0136	primary operon	+	4	TSS for cg0133 detected
cg0161-cg0162-cg0163-cg0165	primary operon	+	4	TSS for cg0161 detected
cg0280-cg0281-cg0282-tRNA_Ser(CGA)	primary operon	+	4	TSS for cg0280 detected
cg0294-cg0295-cg0296-cg0297	primary operon	+	4	TSS for cg0294 detected
cg0353-cg0354-cg0355-cg0356	primary operon	+	4	TSS for cg0353 detected
cg0378-cg0380-cg0382-cg0384	primary operon	+	4	TSS for cg0378 detected
cg0466-cg0467-cg0468-cg0469	primary operon	+	4	TSS for cg0466 detected
cg0481-cg0482-cg0483-cg0484	primary operon	+	4	TSS for cg0481 detected
cg0535-cg0536-cg0537-cg0538	primary operon	-	4	TSS for cg0538 detected
cg0614-cg0616-cg0617-cg0618	primary operon	-	4	TSS for cg0618 detected
cg0690-cg0691-cg0692-cg0693	primary operon	+	4	TSS for cg0690 detected
cg0772-cg0773-cg0774-cg0775	primary operon	+	4	TSS for cg0772 detected
cg0809-cg0810-cg0811-cg0812	primary operon	-	4	TSS for cg0812 detected
cg0853-cg0854-cg0855-cg0856	primary operon	+	4	TSS for cg0853 detected
cg0905-cg0906-cg0907-cg0908	primary operon	+	4	TSS for cg0905 detected
cg0924-cg0926-cg0927-cg0928	primary operon	+	4	TSS for cg0924 detected
cg0964-cg0965-cg0966-cg0967	primary operon	-	4	TSS for cg0967 detected
cg1015-cg1016-cg1017-cg1018	primary operon	+	4	TSS for cg1015 detected
cg1074-cg1075-cg1076-cg1077	primary operon	-	4
cg1139-cg1140-cg1141-cg1142	primary operon	-	4
cg1171-cg1172-cg1173-cg1174	primary operon	+	4	TSS for cg1171 detected
cg1204-cg1205-cg1206-cg1207	primary operon	+	4	TSS for cg1204 detected
cg1214-cg1215-cg1216-cg1218	primary operon	-	4	TSS for cg1218 detected
cg1239-cg1240-cg4004-cg1241	primary operon	+	4	TSS for cg1239 detected
cg1298-cg1299-cg1300-cg1301	primary operon	-	4	TSS for cg1301 detected
cg1316-cg1317-cg1318-cg1319	primary operon	+	4
cg1456-cg1457-cg1458-cg1459	primary operon	+	4	TSS for cg1456 detected
cg1543-cg1545-cg1546-cg1547	primary operon	-	4	TSS for cg1547 detected
cg1644-cg1645-cg1646-cg1647	primary operon	+	4	TSS for cg1644 detected
cg1717-cg1718-cg1719-cg1720	primary operon	-	4
cg1766-cg1767-cg1768-cg1769	primary operon	+	4	TSS for cg1766 detected
cg1819-cg1821-cg1822-cg1823	primary operon	+	4	TSS for cg1819 detected
cg1838-cg1839-cg1840-cg1841	primary operon	-	4	TSS for cg1841 detected
cg1992-cg1993-cg1994-cg1995	primary operon	-	4
cg2075-cg2076-cg2077-cg2078	primary operon	+	4
cg2083-cg2084-cg2085-cg2086	primary operon	-	4	TSS for cg2086 detected
cg2099-cg2100-cg2101-cg2102	primary operon	+	4	TSS for cg2099 detected
cg2118-cg2119-cg2120-cg2121	primary operon	+	4	TSS for cg2118 detected
cg2136-cg2137-cg2138-cg2139	primary operon	+	4	TSS for cg2136 detected
cg2140-cg2141-cg2145-cg2146	primary operon	-	4	TSS for cg2146 detected
cg2151-cg2152-cg2153-cg2154	primary operon	-	4	TSS for cg2154 detected
cg2176-cg2177-cg2178-cg2179	primary operon	-	4	TSS for cg2179 detected
cg2198-cg2199-cg2200-cg2201	primary operon	-	4
cg2315-cg2317-cg2318-cg2320	primary operon	-	4	TSS for cg2320 detected
cg2403-cg2404-cg2405-cg2406	primary operon	-	4	TSS for cg2406 detected
cg2412-cg2413-cg2414-cg2415	primary operon	+	4	TSS for cg2412 detected
cg2444-cg2445-cg2446-cg2447	primary operon	-	4	TSS for cg2447 detected
cg2549-cg2550-cg2551-cg2552	primary operon	+	4	TSS for cg2549 detected
cg2628-cg2629-cg2630-cg2631	primary operon	-	4
cg2701-cg2703-cg2704-cg2705	primary operon	-	4	TSS for cg2705 detected
cg2773-cg2774-cg2775-cg2776	primary operon	+	4	TSS for cg2773 detected
cg2943-cg2944-cg2945-cg2946	primary operon	-	4	TSS for cg2946 detected
cg3030-cg3031-cg3032-cg3033	primary operon	-	4	TSS for cg3033 detected
cg3034-cg3035-cg3036-cg3037	primary operon	+	4	TSS for cg3034 detected
cg3040-cg3041-cg3042-cg3043	primary operon	-	4	TSS for cg3043 detected
cg3051-cg3052-cg3053-cg3054	primary operon	-	4	TSS for cg3054 detected
cg3097-cg3098-cg3099-cg3100	primary operon	-	4	TSS for cg3100 detected
cg3179-cg3180-cg3181-cg3182	primary operon	-	4	TSS for cg3182 detected
cg3198-cg3199-cg3200-cg3201	primary operon	-	4	TSS for cg3201 detected
cg3221-cg3223-cg3224-cg3225	primary operon	+	4	TSS for cg3221 detected
cg3280-cg3281-cg3282-cg3283	primary operon	-	4
cg3412-cg3413-cg3414-cg3415	primary operon	-	4	TSS for cg3415 detected
cg3425-cg3426-cg3427-cg3428	primary operon	-	4	TSS for cg3428 detected
cg3429-cg3430-cg3431-cg3432	primary operon	-	4	TSS for cg3432 detected
cg4016-cg1435-cg1436-cg1437	primary operon	+	4	TSS for cg4016 detected
M1 RNA-cg2455-cg2456-cg2457	primary operon	-	4	TSS for cg2457 detected
cg0183-cg0184-cg0185-cg0186-cg0187	primary operon	+	5
cg0387-cg0388-cg0389-cg0390-cg0391	primary operon	+	5	TSS for cg0387 detected
cg0400-cg0401-cg0402-cg0403-cg0404	primary operon	-	5	TSS for cg0404 detected
cg0445-cg0446-cg0447-cg0448-cg4001	primary operon	+	5	TSS for cg0445 detected
cg0488-cg0489-cg0490-cg0491-cg0492	primary operon	+	5	TSS for cg0488 detected
cg0621-cg0622-cg0623-cg0624-cg0625	primary operon	-	5	TSS for cg0625 detected
cg0719-cg0720-cg0721-cg0722-cg0723	primary operon	-	5	TSS for cg0723 detected
cg0988-cg0989-cg0990-cg0991-cg0992	primary operon	-	5
cg0996-cg0997-cg0998-cg0999-cg1000	primary operon	+	5	TSS for cg0996 detected
cg1080-cg1081-cg1082-cg1083-cg1084	primary operon	+	5	TSS for cg1080 detected
cg1111-cg1112-cg1113-cg1115-tRNA_Leu(TAA)	primary operon	+	5	TSS for cg1111 detected
cg1179-cg1180-cg1181-cg1182-cg1183	primary operon	+	5	TSS for cg1179 detected
cg1279-cg1280-cg1281-cg1282-cg1283	primary operon	-	5	TSS for cg1283 detected
cg1341-cg1342-cg1343-cg1344-cg1345	primary operon	-	5	TSS for cg1345 detected
cg1384-cg1385-cg1386-cg1387-cg1388	primary operon	+	5
cg1410-cg1411-cg1412-cg1413-cg1414	primary operon	+	5
cg1443-cg1444-cg1447-cg1448-cg1449	primary operon	+	5
cg1589-cg1590-cg1591-cg1592-cg1594	primary operon	+	5	TSS for cg1589 detected
cg1613-cg1614-cg1615-cg1616-cg1617	primary operon	+	5	TSS for cg1613 detected
cg1629-cg1630-cg1631-cg1632-cg1633	primary operon	+	5	TSS for cg1629 detected
cg1636-cg1638-cg1639-cg1640-cg1641	primary operon	-	5	TSS for cg1641 detected
cg1697-cg1698-cg1699-cg1700-cg1701	primary operon	-	5	TSS for cg1701 detected
cg1774-cg1776-cg1778-cg1779-cg1780	primary operon	+	5	TSS for cg1774 detected
cg1786-cg1787-cg1789-cg1790-cg1791	primary operon	-	5	TSS for cg1791 detected
cg2037-cg2038-cg2039-cg2040-cg2041	primary operon	-	5	TSS for cg2041 detected
cg2171-cg2172-cg2173-cg2174-cg2175	primary operon	-	5	TSS for cg2175 detected
cg2236-cg2237-cg2238-cg2239-cg2240	primary operon	+	5	TSS for cg2236 detected
cg2263-cg2265-cg2266-cg2267-cg2268	primary operon	-	5
cg2301-cg2302-cg2303-cg2304-cg2305	primary operon	-	5	TSS for cg2305 detected
cg2766-cg2767-cg2768-cg2770-cg2772	primary operon	-	5	TSS for cg2772 detected
cg2861-cg2862-cg2863-cg2865-cg2867	primary operon	-	5	TSS for cg2867 detected
cg2887-cg2888-cg2889-cg2890-cg2891	primary operon	-	5	TSS for cg2891 detected
cg2905-cg2906-cg2907-cg2908-cg2909	primary operon	+	5
cg2990-cg2991-cg2992-cg2993-cg2994	primary operon	-	5	TSS for cg2994 detected
cg3057-cg3058-cg3059-cg3060-cg3061	primary operon	-	5	TSS for cg3061 detected
cg3186-cg3187-cg3189-cg3190-cg3191	primary operon	-	5	TSS for cg3191 detected
cg3273-cg4011-cg3274-cg3275-cg3277	primary operon	-	5	TSS for cg3277 detected
cg3318-cg3319-cg3320-cg3321-cg3322	primary operon	-	5
cg0240-cg0241-cg0242-cg0243-cg0244-cg0245	primary operon	+	6	TSS for cg0240 detected
cg0321-cg0322-cg0323-cg0324-cg0325-cg0326	primary operon	-	6	TSS for cg0326 detected
cg0628-cg0629-cg0630-cg0631-cg0632-cg0634	primary operon	+	6	TSS for cg0628 detected
cg0766-cg0767-cg0768-cg0769-cg0770-cg0771	primary operon	-	6	TSS for cg0771 detected
cg0913-cg0914-cg0915-cg0916-cg0918-tmRNA	primary operon	+	6	TSS for cg0913 detected
cg1035-cg1037-cg1038-cg1039-cg1040-cg1041	primary operon	+	6	TSS for cg1035 detected
cg1127-cg1128-cg4017-cg1129-cg1130-cg1131	primary operon	+	6	TSS for cg1127 detected
cg1227-cg1228-cg1229-cg1230-cg1231-cg1232	primary operon	+	6	TSS for cg1227 detected
cg1249-cg1250-cg1251-cg1252-cg1253-cg1254	primary operon	+	6	TSS for cg1249 detected
cg1354-cg1355-cg1356-cg1358-cg1359-cg1360	primary operon	+	6	TSS for cg1354 detected
cg1824-cg1825-cg1826-cg1827-cg1828-cg1829	primary operon	-	6	TSS for cg1829 detected
cg1868-cg1869-cg1870-cg1871-cg1872-cg1873	primary operon	-	6	TSS for cg1873 detected
cg1875-cg1876-cg1877-cg1878-cg1879-cg1880	primary operon	-	6	TSS for cg1880 detected
cg1903-cg1904-cg1905-cg1906-cg1907-cg1908	primary operon	+	6	TSS for cg1903 detected
cg2057-cg2058-cg2059-cg4007-cg2060-cg2061	primary operon	-	6	TSS for cg2061 detected
cg2158-cg2159-cg2160-cg2161-cg2162-cg2163	primary operon	-	6	TSS for cg2163 detected
cg2255-cg2256-cg2257-cg2258-cg2260-cg2261	primary operon	-	6
cg2270-cg2271-cg2272-cg2273-cg2274-cg2275	primary operon	-	6	TSS for cg2275 detected
cg2342-cg2343-cg2344-cg2345-cg2346-cg2347	primary operon	-	6	TSS for cg2347 detected
cg2673-cg2674-cg2675-cg2676-cg2677-cg2678	primary operon	-	6	TSS for cg2678 detected
cg3024-cg3025-cg3026-cg3027-cg3028-cg3029	primary operon	+	6	TSS for cg3024 detected
cg3170-cg3172-cg3173-cg3174-cg3175-cg3176	primary operon	+	6
cg0113-cg0114-cg0115-cg0116-cg0117-cg0118-cg0119	primary operon	+	7	TSS for cg0113 detected
cg0257-cg0258-cg0259-cg0260-cg0261-cg0262-cg0263	primary operon	-	7	TSS for cg0263 detected
cg0550-cg0551-cg0552-cg0553-cg0554-cg0555-cg0556	primary operon	+	7	TSS for cg0550 detected
cg1260-cg1261-cg1262-cg1263-cg1264-cg1265-cg1266	primary operon	+	7	TSS for cg1260 detected
cg1495-cg1496-cg1497-cg1498-cg1499-cg1500-cg1501	primary operon	+	7	TSS for cg1495 detected
cg1759-cg1760-cg1761-cg1762-cg1763-cg1764-cg1765	primary operon	-	7	TSS for cg1765 detected
cg2395-cg2397-cg2398-cg2399-cg2400-cg2401-cg2402	primary operon	-	7	TSS for cg2402 detected
cg2922-cg2923-cg2924-cg2925-cg2927-cg2928-cg2929	primary operon	-	7	TSS for cg2929 detected
cg3068-cg3069-cg3070-cg3071-cg3072-cg3073-cg3074	primary operon	-	7
cg3112-cg3113-cg3114-cg3115-cg3116-cg3117-cg3118	primary operon	-	7	TSS for cg3118 detected
cg0055-cg0057-cg0059-cg0060-cg0061-cg0062-cg0063-cg0064	primary operon	-	8	TSS for cg0064 detected
cg0197-cg0198-cg0199-cg0201-cg0202-cg0203-cg0204-cg0205	primary operon	+	8	TSS for cg0197 detected
cg0649-cg0650-cg0651-cg0652-cg0653-cg0654-cg0655-cg0656	primary operon	+	8
cg0814-cg0815-cg0816-cg0817-cg0819-cg0820-cg0821-cg0822	primary operon	+	8	TSS for cg0814 detected
cg0838-cg0839-cg0840-cg0841-cg0842-cg0843-cg0844-cg0845	primary operon	-	8	TSS for cg0845 detected
cg0882-cg0883-cg0884-cg0885-cg0886-cg0887-cg0888-cg0889	primary operon	+	8	TSS for cg0882 detected
cg1004-cg1005-cg1006-cg1007-cg1009-cg1010-cg1011-cg1012	primary operon	+	8	TSS for cg1004 detected
cg1362-cg1363-cg1364-cg1365-cg1366-cg1367-cg1368-cg1369	primary operon	+	8	TSS for cg1362 detected
cg1580-cg1581-cg1582-cg1583-cg1584-cg1585-cg1586-cg1588	primary operon	+	8	TSS for cg1580 detected
cg1597-cg1598-cg1599-cg1600-cg1601-cg1602-cg1603-cg1604	primary operon	+	8	TSS for cg1597 detected
cg2292-cg2293-cg2294-cg2296-cg2297-cg2298-cg2299-cg2300	primary operon	-	8	TSS for cg2300 detected
cg3306-cg3307-cg3308-cg3309-cg3311-cg3312-cg3313-cg3314	primary operon	-	8	TSS for cg3314 detected
cg3357-cg4012-cg3359-cg3360-cg3361-cg3362-cg3363-cg3364	primary operon	+	8	TSS for cg3357 detected
cg0681-cg0682-cg0683-cg0684-cg0685-cg0686-cg0687-cg0688-cg0689	primary operon	+	9	TSS for cg0681 detected
cg0859-cg0860-cg0861-cg0862-cg0864-cg0865-cg0866-cg0867-cg0868	primary operon	+	9
cg1809-cg1810-cg1811-cg1812-cg1813-cg1814-cg1815-cg1816-cg1817	primary operon	-	9	TSS for cg1817 detected
cg2509-cg2510-cg2511-cg2512-cg2513-cg2514-cg2515-cg2516-cg2517	primary operon	-	9	TSS for cg2517 detected
cg3011-cg3012-cg3013-cg3014-cg3015-cg3016-cg3017-cg3018-cg3019-cg3020	primary operon	-	10	TSS for cg3020 detected
cg0414-cg0415-cg0416-cg0417-cg0418-cg0419-cg0420-cg0421-cg0422-cg0423-cg0424	primary operon	+	11	TSS for cg0414 detected
cg0593-cg0594-cg0596-cg0597-cg0598-cg0599-cg0600-cg0601-cg0602-cg0603-cg0604	primary operon	+	11	TSS for cg0593 detected
cg1683-cg1684-cg1685-cg1686-cg1687-cg1688-cg1689-cg1690-cg1691-cg1692-cg1693	primary operon	-	11	TSS for cg1693 detected
cg2578-cg2579-cg2581-cg2582-cg2583-cg2584-cg2585-cg2586-cg2587-cg2588-cg2589	primary operon	-	11	TSS for cg2589 detected
cg2974-cg2975-cg2976-cg2977-cg2978-cg2979-cg2981-cg2982-cg2983-cg2984-cg2985-cg2986-cg2987	primary operon	-	13	TSS for cg2987 detected
cg0510-cg0511-cg0512-cg0513-cg0514-cg0515-cg0516-cg0517-cg0518-cg0519-cg0520-cg0522-cg0523-cg0524	primary operon	+	14	TSS for cg0510 detected
cg2363-cg2364-cg2365-cg2366-cg2367-cg2368-cg2369-cg2370-cg2371-cg2372-cg2373-cg2374-cg2375-cg2376-cg2377	primary operon	-	15	TSS for cg2377 detected
cg1792-cg1793-cg1794-cg1795-cg1796-cg1797-cg1798-cg1799-cg1800-cg1801-cg1802-cg1803-cg1804-cg1805-cg1806-cg1807	primary operon	-	16	TSS for cg1807 detected
cg0007	sub-operon	+	1	TSS for cg0007 detected
cg0016	sub-operon	+	1	TSS for cg0016 detected
cg0021	sub-operon	+	1	TSS for cg0021 detected
cg0090	sub-operon	+	1	TSS for cg0090 detected
cg0121	sub-operon	-	1	TSS for cg0121 detected
cg0147	sub-operon	+	1	TSS for cg0147 detected
cg0171	sub-operon	+	1	TSS for cg0171 detected
cg0177	sub-operon	+	1	TSS for cg0177 detected
cg0187	sub-operon	+	1	TSS for cg0187 detected
cg0192	sub-operon	+	1	TSS for cg0192 detected
cg0205	sub-operon	+	1	TSS for cg0205 detected
cg0235	sub-operon	-	1	TSS for cg0235 detected
cg0237	sub-operon	-	1	TSS for cg0237 detected
cg0246	sub-operon	-	1	TSS for cg0246 detected
cg0251	sub-operon	-	1	TSS for cg0251 detected
cg0285	sub-operon	+	1	TSS for cg0285 detected
cg0297	sub-operon	+	1	TSS for cg0297 detected
cg0350	sub-operon	-	1	TSS for cg0350 detected
cg0356	sub-operon	+	1	TSS for cg0356 detected
cg0391	sub-operon	+	1	TSS for cg0391 detected
cg0400	sub-operon	-	1	TSS for cg0400 detected
cg0431	sub-operon	-	1	TSS for cg0431 detected
cg0436	sub-operon	-	1	TSS for cg0436 detected
cg0463	sub-operon	-	1	TSS for cg0463 detected
cg0484	sub-operon	+	1	TSS for cg0484 detected
cg0486	sub-operon	-	1	TSS for cg0486 detected
cg0527	sub-operon	-	1	TSS for cg0527 detected
cg0548	sub-operon	-	1	TSS for cg0548 detected
cg0556	sub-operon	+	1	TSS for cg0556 detected
cg0571	sub-operon	+	1	TSS for cg0571 detected
cg0583	sub-operon	+	1	TSS for cg0583 detected
cg0648	sub-operon	+	1	TSS for cg0648 detected
cg0656	sub-operon	+	1	TSS for cg0656 detected
cg0658	sub-operon	+	1	TSS for cg0658 detected
cg0664	sub-operon	+	1	TSS for cg0664 detected
cg0697	sub-operon	+	1	TSS for cg0697 detected
cg0704	sub-operon	+	1	TSS for cg0704 detected
cg0711	sub-operon	-	1	TSS for cg0711 detected
cg0741	sub-operon	+	1	TSS for cg0741 detected
cg0748	sub-operon	+	1	TSS for cg0748 detected
cg0753	sub-operon	-	1	TSS for cg0753 detected
cg0766	sub-operon	-	1	TSS for cg0766 detected
cg0775	sub-operon	+	1	TSS for cg0775 detected
cg0781	sub-operon	+	1	TSS for cg0781 detected
cg0787	sub-operon	+	1	TSS for cg0787 detected
cg0790	sub-operon	+	1	TSS for cg0790 detected
cg0802	sub-operon	-	1	TSS for cg0802 detected
cg0822	sub-operon	+	1	TSS for cg0822 detected
cg0834	sub-operon	-	1	TSS for cg0834 detected
cg0849	sub-operon	+	1	TSS for cg0849 detected
cg0868	sub-operon	+	1	TSS for cg0868 detected
cg0871	sub-operon	+	1	TSS for cg0871 detected
cg0877	sub-operon	+	1	TSS for cg0877 detected
cg0910	sub-operon	-	1	TSS for cg0910 detected
cg0939	sub-operon	-	1	TSS for cg0939 detected
cg0950	sub-operon	+	1	TSS for cg0950 detected
cg0964	sub-operon	-	1	TSS for cg0964 detected
cg0969	sub-operon	+	1	TSS for cg0969 detected
cg0979	sub-operon	-	1	TSS for cg0979 detected
cg0984	sub-operon	+	1	TSS for cg0984 detected
cg0986	sub-operon	-	1	TSS for cg0986 detected
cg1001	sub-operon	-	1	TSS for cg1001 detected
cg1012	sub-operon	+	1	TSS for cg1012 detected
cg1018	sub-operon	+	1	TSS for cg1018 detected
cg1046	sub-operon	+	1	TSS for cg1046 detected
cg1053	sub-operon	-	1	TSS for cg1053 detected
cg1056	sub-operon	+	1	TSS for cg1056 detected
cg1070	sub-operon	+	1	TSS for cg1070 detected
cg1096	sub-operon	+	1	TSS for cg1096 detected
cg1107	sub-operon	+	1	TSS for cg1107 detected
cg1121	sub-operon	+	1	TSS for cg1121 detected
cg1138	sub-operon	+	1	TSS for cg1138 detected
cg1144	sub-operon	+	1	TSS for cg1144 detected
cg1165	sub-operon	-	1	TSS for cg1165 detected
cg1202	sub-operon	-	1	TSS for cg1202 detected
cg1207	sub-operon	+	1	TSS for cg1207 detected
cg1220	sub-operon	-	1	TSS for cg1220 detected
cg1232	sub-operon	+	1	TSS for cg1232 detected
cg1233	sub-operon	-	1	TSS for cg1233 detected
cg1237	sub-operon	-	1	TSS for cg1237 detected
cg1254	sub-operon	+	1	TSS for cg1254 detected
cg1256	sub-operon	-	1	TSS for cg1256 detected
cg1266	sub-operon	+	1	TSS for cg1266 detected
cg1267	sub-operon	-	1	TSS for cg1267 detected
cg1274	sub-operon	-	1	TSS for cg1274 detected
cg1278	sub-operon	+	1	TSS for cg1278 detected
cg1279	sub-operon	-	1	TSS for cg1279 detected
cg1286	sub-operon	+	1	TSS for cg1286 detected
cg1294	sub-operon	+	1	TSS for cg1294 detected
cg1328	sub-operon	+	1	TSS for cg1328 detected
cg1360	sub-operon	+	1	TSS for cg1360 detected
cg1369	sub-operon	+	1	TSS for cg1369 detected
cg1375	sub-operon	+	1	TSS for cg1375 detected
cg1388	sub-operon	+	1	TSS for cg1388 detected
cg1394	sub-operon	-	1	TSS for cg1394 detected
cg1419	sub-operon	+	1	TSS for cg1419 detected
cg1432	sub-operon	-	1	TSS for cg1432 detected
cg1437	sub-operon	+	1	TSS for cg1437 detected
cg1453	sub-operon	+	1	TSS for cg1453 detected
cg1459	sub-operon	+	1	TSS for cg1459 detected
cg1467	sub-operon	-	1	TSS for cg1467 detected
cg1493	sub-operon	+	1	TSS for cg1493 detected
cg1510	sub-operon	+	1	TSS for cg1510 detected
cg1512	sub-operon	+	1	TSS for cg1512 detected
cg1538	sub-operon	+	1	TSS for cg1538 detected
cg1551	sub-operon	+	1	TSS for cg1551 detected
cg1579	sub-operon	+	1	TSS for cg1579 detected
cg1611	sub-operon	+	1	TSS for cg1611 detected
cg1633	sub-operon	+	1	TSS for cg1633 detected
cg1648	sub-operon	-	1	TSS for cg1648 detected
cg1662	sub-operon	+	1	TSS for cg1662 detected
cg1672	sub-operon	-	1	TSS for cg1672 detected
cg1683	sub-operon	-	1	TSS for cg1683 detected
cg1695	sub-operon	+	1	TSS for cg1695 detected
cg1697	sub-operon	-	1	TSS for cg1697 detected
cg1708	sub-operon	-	1	TSS for cg1708 detected
cg1717	sub-operon	-	1	TSS for cg1717 detected
cg1728	sub-operon	+	1	TSS for cg1728 detected
cg1734	sub-operon	-	1	TSS for cg1734 detected
cg1739	sub-operon	+	1	TSS for cg1739 detected
cg1740	sub-operon	-	1	TSS for cg1740 detected
cg1769	sub-operon	+	1	TSS for cg1769 detected
cg1786	sub-operon	-	1	TSS for cg1786 detected
cg1809	sub-operon	-	1	TSS for cg1809 detected
cg1838	sub-operon	-	1	TSS for cg1838 detected
cg1843	sub-operon	-	1	TSS for cg1843 detected
cg1847	sub-operon	+	1	TSS for cg1847 detected
cg1855	sub-operon	-	1	TSS for cg1855 detected
cg1860	sub-operon	+	1	TSS for cg1860 detected
cg1861	sub-operon	-	1	TSS for cg1861 detected
cg1865	sub-operon	-	1	TSS for cg1865 detected
cg1868	sub-operon	-	1	TSS for cg1868 detected
cg1931	sub-operon	+	1	TSS for cg1931 detected
cg1944	sub-operon	-	1	TSS for cg1944 detected
cg1949	sub-operon	-	1	TSS for cg1949 detected
cg1992	sub-operon	-	1	TSS for cg1992 detected
cg2005	sub-operon	-	1	TSS for cg2005 detected
cg2026	sub-operon	+	1	TSS for cg2026 detected
cg2067	sub-operon	-	1	TSS for cg2067 detected
cg2078	sub-operon	+	1	TSS for cg2078 detected
cg2081	sub-operon	+	1	TSS for cg2081 detected
cg2083	sub-operon	-	1	TSS for cg2083 detected
cg2089	sub-operon	-	1	TSS for cg2089 detected
cg2092	sub-operon	+	1	TSS for cg2092 detected
cg2102	sub-operon	+	1	TSS for cg2102 detected
cg2109	sub-operon	+	1	TSS for cg2109 detected
cg2112	sub-operon	-	1	TSS for cg2112 detected
cg2124	sub-operon	-	1	TSS for cg2124 detected
cg2129	sub-operon	-	1	TSS for cg2129 detected
cg2134	sub-operon	-	1	TSS for cg2134 detected
cg2140	sub-operon	-	1	TSS for cg2140 detected
cg2151	sub-operon	-	1	TSS for cg2151 detected
cg2158	sub-operon	-	1	TSS for cg2158 detected
cg2167	sub-operon	-	1	TSS for cg2167 detected
cg2176	sub-operon	-	1	TSS for cg2176 detected
cg2197	sub-operon	+	1	TSS for cg2197 detected
cg2198	sub-operon	-	1	TSS for cg2198 detected
cg2206	sub-operon	-	1	TSS for cg2206 detected
cg2229	sub-operon	-	1	TSS for cg2229 detected
cg2247	sub-operon	-	1	TSS for cg2247 detected
cg2263	sub-operon	-	1	TSS for cg2263 detected
cg2285	sub-operon	+	1	TSS for cg2285 detected
cg2292	sub-operon	-	1	TSS for cg2292 detected
cg2311	sub-operon	+	1	TSS for cg2311 detected
cg2324	sub-operon	+	1	TSS for cg2324 detected
cg2337	sub-operon	-	1	TSS for cg2337 detected
cg2342	sub-operon	-	1	TSS for cg2342 detected
cg2349	sub-operon	+	1	TSS for cg2349 detected
cg2363	sub-operon	-	1	TSS for cg2363 detected
cg2389	sub-operon	+	1	TSS for cg2389 detected
cg2391	sub-operon	-	1	TSS for cg2391 detected
cg2395	sub-operon	-	1	TSS for cg2395 detected
cg2424	sub-operon	+	1	TSS for cg2424 detected
cg2435	sub-operon	+	1	TSS for cg2435 detected
cg2443	sub-operon	+	1	TSS for cg2443 detected
cg2444	sub-operon	-	1	TSS for cg2444 detected
cg2460	sub-operon	+	1	TSS for cg2460 detected
cg2475	sub-operon	+	1	TSS for cg2475 detected
cg2488	sub-operon	+	1	TSS for cg2488 detected
cg2494	sub-operon	-	1	TSS for cg2494 detected
cg2504	sub-operon	+	1	TSS for cg2504 detected
cg2519	sub-operon	-	1	TSS for cg2519 detected
cg2539	sub-operon	-	1	TSS for cg2539 detected
cg2573	sub-operon	+	1	TSS for cg2573 detected
cg2593	sub-operon	+	1	TSS for cg2593 detected
cg2599	sub-operon	+	1	TSS for cg2599 detected
cg2603	sub-operon	-	1	TSS for cg2603 detected
cg2607	sub-operon	-	1	TSS for cg2607 detected
cg2612	sub-operon	-	1	TSS for cg2612 detected
cg2644	sub-operon	-	1	TSS for cg2644 detected
cg2647	sub-operon	-	1	TSS for cg2647 detected
cg2667	sub-operon	+	1	TSS for cg2667 detected
cg2687	sub-operon	-	1	TSS for cg2687 detected
cg2701	sub-operon	-	1	TSS for cg2701 detected
cg2737	sub-operon	+	1	TSS for cg2737 detected
cg2743	sub-operon	-	1	TSS for cg2743 detected
cg2750	sub-operon	+	1	TSS for cg2750 detected
cg2761	sub-operon	-	1	TSS for cg2761 detected
cg2766	sub-operon	-	1	TSS for cg2766 detected
cg2776	sub-operon	+	1	TSS for cg2776 detected
cg2799	sub-operon	-	1	TSS for cg2799 detected
cg2838	sub-operon	-	1	TSS for cg2838 detected
cg2842	sub-operon	+	1	TSS for cg2842 detected
cg2856	sub-operon	-	1	TSS for cg2856 detected
cg2861	sub-operon	-	1	TSS for cg2861 detected
cg2876	sub-operon	-	1	TSS for cg2876 detected
cg2902	sub-operon	-	1	TSS for cg2902 detected
cg2909	sub-operon	+	1	TSS for cg2909 detected
cg2922	sub-operon	-	1	TSS for cg2922 detected
cg2943	sub-operon	-	1	TSS for cg2943 detected
cg2951	sub-operon	+	1	TSS for cg2951 detected
cg2952	sub-operon	-	1	TSS for cg2952 detected
cg2960	sub-operon	+	1	TSS for cg2960 detected
cg2970	sub-operon	+	1	TSS for cg2970 detected
cg2974	sub-operon	-	1	TSS for cg2974 detected
cg3003	sub-operon	+	1	TSS for cg3003 detected
cg3007	sub-operon	-	1	TSS for cg3007 detected
cg3011	sub-operon	-	1	TSS for cg3011 detected
cg3046	sub-operon	+	1	TSS for cg3046 detected
cg3050	sub-operon	+	1	TSS for cg3050 detected
cg3057	sub-operon	-	1	TSS for cg3057 detected
cg3066	sub-operon	+	1	TSS for cg3066 detected
cg3068	sub-operon	-	1	TSS for cg3068 detected
cg3077	sub-operon	-	1	TSS for cg3077 detected
cg3102	sub-operon	-	1	TSS for cg3102 detected
cg3121	sub-operon	-	1	TSS for cg3121 detected
cg3136	sub-operon	-	1	TSS for cg3136 detected
cg3153	sub-operon	+	1	TSS for cg3153 detected
cg3157	sub-operon	-	1	TSS for cg3157 detected
cg3165	sub-operon	+	1	TSS for cg3165 detected
cg3176	sub-operon	+	1	TSS for cg3176 detected
cg3177	sub-operon	-	1	TSS for cg3177 detected
cg3179	sub-operon	-	1	TSS for cg3179 detected
cg3186	sub-operon	-	1	TSS for cg3186 detected
cg3198	sub-operon	-	1	TSS for cg3198 detected
cg3214	sub-operon	-	1	TSS for cg3214 detected
cg3218	sub-operon	-	1	TSS for cg3218 detected
cg3227	sub-operon	+	1	TSS for cg3227 detected
cg3247	sub-operon	-	1	TSS for cg3247 detected
cg3255	sub-operon	-	1	TSS for cg3255 detected
cg3273	sub-operon	-	1	TSS for cg3273 detected
cg3317	sub-operon	+	1	TSS for cg3317 detected
cg3318	sub-operon	-	1	TSS for cg3318 detected
cg3324	sub-operon	-	1	TSS for cg3324 detected
cg3369	sub-operon	+	1	TSS for cg3369 detected
cg3375	sub-operon	+	1	TSS for cg3375 detected
cg3381	sub-operon	+	1	TSS for cg3381 detected
cg3397	sub-operon	-	1	TSS for cg3397 detected
cg3407	sub-operon	+	1	TSS for cg3407 detected
cg3411	sub-operon	+	1	TSS for cg3411 detected
cg3424	sub-operon	+	1	TSS for cg3424 detected
cg3429	sub-operon	-	1	TSS for cg3429 detected
cg4001	sub-operon	+	1	TSS for cg4001 detected
cg4014	sub-operon	-	1	TSS for cg4014 detected
M1 RNA	sub-operon	-	1	TSS for M1 RNA detected
tmRNA	sub-operon	+	1	TSS for tmRNA detected
cg0055-cg0057	sub-operon	-	2	TSS for cg0057 detected
cg0121-cg0122	sub-operon	-	2	TSS for cg0122 detected
cg0135-cg0136	sub-operon	+	2	TSS for cg0135 detected
cg0148-cg0149	sub-operon	-	2	TSS for cg0149 detected
cg0237-cg0238	sub-operon	-	2	TSS for cg0238 detected
cg0244-cg0245	sub-operon	+	2	TSS for cg0244 detected
cg0282-tRNA_Ser(CGA)	sub-operon	+	2	TSS for cg0282 detected
cg0284-cg0285	sub-operon	+	2	TSS for cg0284 detected
cg0296-cg0297	sub-operon	+	2	TSS for cg0296 detected
cg0299-cg0300	sub-operon	-	2	TSS for cg0300 detected
cg0307-cg0308	sub-operon	+	2	TSS for cg0307 detected
cg0338-cg0339	sub-operon	+	2	TSS for cg0338 detected
cg0358-cg0359	sub-operon	-	2	TSS for cg0359 detected
cg0390-cg0391	sub-operon	+	2	TSS for cg0390 detected
cg0396-cg0397	sub-operon	+	2	TSS for cg0396 detected
cg0408-cg0409	sub-operon	-	2	TSS for cg0409 detected
cg0448-cg4001	sub-operon	+	2	TSS for cg0448 detected
cg0452-cg0453	sub-operon	+	2	TSS for cg0452 detected
cg0463-cg0464	sub-operon	-	2	TSS for cg0464 detected
cg0468-cg0469	sub-operon	+	2	TSS for cg0468 detected
cg0491-cg0492	sub-operon	+	2	TSS for cg0491 detected
cg0535-cg0536	sub-operon	-	2	TSS for cg0536 detected
cg0570-cg0571	sub-operon	+	2	TSS for cg0570 detected
cg0688-cg0689	sub-operon	+	2	TSS for cg0688 detected
cg0703-cg0704	sub-operon	+	2	TSS for cg0703 detected
cg0709-cg0710	sub-operon	+	2	TSS for cg0709 detected
cg0735-cg0736	sub-operon	-	2	TSS for cg0736 detected
cg0780-cg0781	sub-operon	+	2	TSS for cg0780 detected
cg0838-cg0839	sub-operon	-	2	TSS for cg0839 detected
cg0855-cg0856	sub-operon	+	2	TSS for cg0855 detected
cg0867-cg0868	sub-operon	+	2	TSS for cg0867 detected
cg0932-cg0933	sub-operon	-	2	TSS for cg0933 detected
cg0939-cg0940	sub-operon	-	2	TSS for cg0940 detected
cg0983-cg0984	sub-operon	+	2	TSS for cg0983 detected
cg0999-cg1000	sub-operon	+	2	TSS for cg0999 detected
cg1017-cg1018	sub-operon	+	2	TSS for cg1017 detected
cg1045-cg1046	sub-operon	+	2	TSS for cg1045 detected
cg1069-cg1070	sub-operon	+	2	TSS for cg1069 detected
cg1074-cg1075	sub-operon	-	2	TSS for cg1075 detected
cg1122-cg1123	sub-operon	-	2	TSS for cg1123 detected
cg1130-cg1131	sub-operon	+	2	TSS for cg1130 detected
cg1160-cg1162	sub-operon	-	2	TSS for cg1162 detected
cg1206-cg1207	sub-operon	+	2	TSS for cg1206 detected
cg1242-cg1243	sub-operon	-	2	TSS for cg1243 detected
cg1253-cg1254	sub-operon	+	2	TSS for cg1253 detected
cg1256-cg1257	sub-operon	-	2	TSS for cg1257 detected
cg1265-cg1266	sub-operon	+	2	TSS for cg1265 detected
cg1272-cg1273	sub-operon	+	2	TSS for cg1272 detected
cg1279-cg1280	sub-operon	-	2	TSS for cg1280 detected
cg1285-cg1286	sub-operon	+	2	TSS for cg1285 detected
cg1318-cg1319	sub-operon	+	2	TSS for cg1318 detected
cg1371-cg1372	sub-operon	+	2	TSS for cg1371 detected
cg1432-cg1433	sub-operon	-	2	TSS for cg1433 detected
cg1436-cg1437	sub-operon	+	2	TSS for cg1436 detected
cg1448-cg1449	sub-operon	+	2	TSS for cg1448 detected
cg1458-cg1459	sub-operon	+	2	TSS for cg1458 detected
cg1509-cg1510	sub-operon	+	2	TSS for cg1509 detected
cg1555-cg1556	sub-operon	-	2	TSS for cg1556 detected
cg1574-cg1575	sub-operon	+	2	TSS for cg1574 detected
cg1586-cg1588	sub-operon	+	2	TSS for cg1586 detected
cg1592-cg1594	sub-operon	+	2	TSS for cg1592 detected
cg1603-cg1604	sub-operon	+	2	TSS for cg1603 detected
cg1607-cg1608	sub-operon	+	2	TSS for cg1607 detected
cg1618-cg1619	sub-operon	-	2	TSS for cg1619 detected
cg1646-cg1647	sub-operon	+	2	TSS for cg1646 detected
cg1712-cg1713	sub-operon	+	2	TSS for cg1712 detected
cg1717-cg1718	sub-operon	-	2	TSS for cg1718 detected
cg1730-cg1731	sub-operon	-	2	TSS for cg1731 detected
cg1759-cg1760	sub-operon	-	2	TSS for cg1760 detected
cg1824-cg1825	sub-operon	-	2	TSS for cg1825 detected
cg1835-cg1836	sub-operon	-	2	TSS for cg1836 detected
cg1838-cg1839	sub-operon	-	2	TSS for cg1839 detected
cg1861-cg1862	sub-operon	-	2	TSS for cg1862 detected
cg1997-cg1998	sub-operon	+	2	TSS for cg1997 detected
cg2029-cg2030	sub-operon	-	2	TSS for cg2030 detected
cg2067-cg2068	sub-operon	-	2	TSS for cg2068 detected
cg2077-cg2078	sub-operon	+	2	TSS for cg2077 detected
cg2140-cg2141	sub-operon	-	2	TSS for cg2141 detected
cg2151-cg2152	sub-operon	-	2	TSS for cg2152 detected
cg2158-cg2159	sub-operon	-	2	TSS for cg2159 detected
cg2176-cg2177	sub-operon	-	2	TSS for cg2177 detected
cg2187-cg2188	sub-operon	-	2	TSS for cg2188 detected
cg2198-cg2199	sub-operon	-	2	TSS for cg2199 detected
cg2216-cg2217	sub-operon	-	2	TSS for cg2217 detected
cg2255-cg2256	sub-operon	-	2	TSS for cg2256 detected
cg2263-cg2265	sub-operon	-	2	TSS for cg2265 detected
cg2292-cg2293	sub-operon	-	2	TSS for cg2293 detected
cg2310-cg2311	sub-operon	+	2	TSS for cg2310 detected
cg2330-cg2331	sub-operon	-	2	TSS for cg2331 detected
cg2356-cg2357	sub-operon	-	2	TSS for cg2357 detected
cg2395-cg2397	sub-operon	-	2	TSS for cg2397 detected
cg2414-cg2415	sub-operon	+	2	TSS for cg2414 detected
cg2423-cg2424	sub-operon	+	2	TSS for cg2423 detected
cg2444-cg2445	sub-operon	-	2	TSS for cg2445 detected
cg2459-cg2460	sub-operon	+	2	TSS for cg2459 detected
cg2474-cg2475	sub-operon	+	2	TSS for cg2474 detected
cg2497-cg2498	sub-operon	-	2	TSS for cg2498 detected
cg2502-cg2504	sub-operon	+	2	TSS for cg2502 detected
cg2509-cg2510	sub-operon	-	2	TSS for cg2510 detected
cg2525-cg2526	sub-operon	-	2	TSS for cg2526 detected
cg2529-cg2530	sub-operon	+	2	TSS for cg2529 detected
cg2537-cg2538	sub-operon	+	2	TSS for cg2537 detected
cg2574-cg2575	sub-operon	-	2	TSS for cg2575 detected
cg2578-cg2579	sub-operon	-	2	TSS for cg2579 detected
cg2594-cg2595	sub-operon	-	2	TSS for cg2595 detected
cg2607-cg2608	sub-operon	-	2	TSS for cg2608 detected
cg2673-cg2674	sub-operon	-	2	TSS for cg2674 detected
cg2717-cg2718	sub-operon	+	2	TSS for cg2717 detected
cg2756-cg2757	sub-operon	-	2	TSS for cg2757 detected
cg2766-cg2767	sub-operon	-	2	TSS for cg2767 detected
cg2786-cg2787	sub-operon	-	2	TSS for cg2787 detected
cg2793-cg2794	sub-operon	-	2	TSS for cg2794 detected
cg2856-cg2857	sub-operon	-	2	TSS for cg2857 detected
[truncated: 196 more rows]
