# Supplementary material for: Comprehensive analysis of the Corynebacterium glutamicum transcriptome using an improved RNAseq technique
Source: BMC Genomics. 2013 Dec 17;14:888. doi: 10.1186/1471-2164-14-888 (PMC3890552; doi:10.1186/1471-2164-14-888)
Supplement: Additional file 1: Table S1 — List of identified TSSs with −10 and −35 promoter motifs for the primary sigma factor A predicted by Improbizer within 60 bases upstream of the TSSs. Table S2. List of genes with corrected genes starts by RNAseq data. Table S3. List of protein-coding genes including length and sequence of 5′-UTRs. Table S4. List of ribosome binding site motifs within max. 20 nt upstream of the initiation codon in 5′-UTRs. Table S5. List of operons, sub-operons, and monocistronic transcripts. Table S6. List of yet undescribed intergenic transcripts. Table S7. List of yet undescribed antisense transcripts. Table S8. List of yet undescribed intragenic transcripts. Table S9. Comparison of predicted rho-independent terminator for C. glutamicum and the determined transcript ends. Table S10. Verification of four ncRNAs predicted by Rfam database for C. glutamicum. [file 1471-2164-14-888-S1.zip › Table_S6.xlsx]

## Sheet: Table S6
Table S6: List of yet undescribed intergenic transcripts.
								ORF finder								Blastx
Start	Stop	Length	Strand	Sequence (5'-3')	Intergenic Between	TSS	-10 Region	Start	End	Length (nt)			Nt Sequence	Longest ORF	RBS	E-Value	Hits
255864	256164	301	+	atcctatgaccaggtcacgtttgtcatcagccgttagtgtggtgacatcgtcgactggggctgtacttatcgatcatcccgactactggacgagaattaccggcgatggggcaaaccaagtggccgaagagcccctaattgagagattctcggtcatatgggaccgtttccagacctcaaaaccatcccatatgaccgacggcagtgaaattcggcgttcattggtcacctggtttgggcttgcagggtattgcagggactcaccagagaaaagcacacattttgtcccttaaccaccaaa	cg0293 x cg0294	no TSS detected	CCTGGT	6	293	288	6	293	atgaccaggtcacgtttgtcatcagccgttagtgtggtgacatcgtcgactggggctgtacttatcgatcatcccgactactggacgagaattaccggcgatggggcaaaccaagtggccgaagagcccctaattgagagattctcggtcatatgggaccgtttccagacctcaaaaccatcccatatgaccgacggcagtgaaattcggcgttcattggtcacctggtttgggcttgcagggtattgcagggactcaccagagaaaagcacacattttgtcccttaa	MTRSRLSSAVSVVTSSTGAVLIDHPDYWTRITGDGANQVAEEPLIERFSVIWDRFQTSKPSHMTDGSEIRRSLVTWFGLAGYCRDSPEKSTHFVP*	not found	2	hypothetical protein [Clostridium hathewayi]
352313	352094	220	-	actcgtccccgtttgagggcgtgaggccccgttggaatgagaagttgatcagcaagcccacagcaacccagcagaaatcaaaatagccccaatcgtcacaaattcgacccccgctaaaaccgcttctaagcacccaactcgccaaaactaggacaacaggtcgccgcagacagtcgaccgcttaaaacgccacacagcaccccacttcacataaccccaa	cg0404 x cg0405	TSS detected	TATAAT	21	86	66	21	86	gtgaggccccgttggaatgagaagttgatcagcaagcccacagcaacccagcagaaatcaaaatag	VRPRWNEKLISKPTATQQKSK*	not found	-	no significant similarity found
376915	377340	426	+	gagcgcaagttcctagtagtgctttgttcggagagtacggacacagtatggacaatagtccaacaacctaatgcagcggtctggtgttgggcaagtatgacataataaaaacttactccgccttgcgcgtgtttgggtcggcagccaaccgttgggtggtggcaaacagatgcgccagggtcactaacaccgtgtggtgatcctagtctaaccagctgcacccggatctgacccctgtttggccgtcacctaacatcccaacaacaaggaatcgaaaggcaatctgccaccttgccaagcaagtcctacacagaggagttcaagctcgacgccgtcgccttgtacgagatctccccataggtttcaatccgcatcatcgccaccgacctcgggatcagc…	cg0424 x cg0426	TSS detected	TAGTCT	235	360	126	216	506	ctgtttggccgtcacctaacatcccaacaacaaggaatcgaaaggcaatctgccaccttgccaagcaagtcctacacagaggagttcaagctcgacgccgtcgccttgtacgagatctccccatag	LFGRHLTSQQQGIERQSATLPSKSYTEEFKLDAVALYEISP*	CGGAT	7e-11	hypothetical protein CE0244 [Corynebacterium efficiens YS-314]
387254	387650	397	+	gttgcctcctgagcgacttgcaaatagttcatttcggcagagtgctaacggttaggcactattttccgttagttcttttgtagtcccgacgcatctaagccgaaacagctaaaagtcgcacagggccgtgtaatgcccgtaagagatatttaaggaatctaaactatgccaattcatgaacagatcatcttcttcatcaacgaaatcctaggttacggcctgcatgctggatcctccgcattcagtaatctttcccacagcatcggcttgttctaaaacagcacggtgcttagaccgtacataaaacacctgcatttctgtgcccatttgggcccggatgtgggtgtttttcattttcttccactctaaaattaagtatggaaaaccaaccgcaccc	cg0439 x cg0441	TSS detected	TAGTAT	163	273	111	166	276	atgccaattcatgaacagatcatcttcttcatcaacgaaatcctaggttacggcctgcatgctggatcctccgcattcagtaatctttcccacagcatcggcttgttctaa	MPIHEQIIFFINEILGYGLHAGSSAFSNLSHSIGLF*	AGGAA	2e-09	hypothetical protein H924_01605 [Corynebacterium callunae DSM 20147]
387254	387650	397	+	gttgcctcctgagcgacttgcaaatagttcatttcggcagagtgctaacggttaggcactattttccgttagttcttttgtagtcccgacgcatctaagccgaaacagctaaaagtcgcacagggccgtgtaatgcccgtaagagatatttaaggaatctaaactatgccaattcatgaacagatcatcttcttcatcaacgaaatcctaggttacggcctgcatgctggatcctccgcattcagtaatctttcccacagcatcggcttgttctaaaacagcacggtgcttagaccgtacataaaacacctgcatttctgtgcccatttgggcccggatgtgggtgtttttcattttcttccactctaaaattaagtatggaaaaccaaccgcaccc	cg0439 x cg0441	TSS detected	TAGTAT	166	276	111	166	276	atgccaattcatgaacagatcatcttcttcatcaacgaaatcctaggttacggcctgcatgctggatcctccgcattcagtaatctttcccacagcatcggcttgttctaa	MPIHEQIIFFINEILGYGLHAGSSAFSNLSHSIGLF*	AGGAA	2e-09	hypothetical protein H924_01605 [Corynebacterium callunae DSM 20147]
387333	387650	318	+	gtagtcccgacgcatctaagccgaaacagctaaaagtcgcacagggccgtgtaatgcccgtaagagatatttaaggaatctaaactatgccaattcatgaacagatcatcttcttcatcaacgaaatcctaggttacggcctgcatgctggatcctccgcattcagtaatctttcccacagcatcggcttgttctaaaacagcacggtgcttagaccgtacataaaacacctgcatttctgtgcccatttgggcccggatgtgggtgtttttcattttcttccactctaaaattaagtatggaaaaccaaccgcaccc	cg0439 x cg0441	TSS detected	no -10 region found	87	197	111	87	197	atgccaattcatgaacagatcatcttcttcatcaacgaaatcctaggttacggcctgcatgctggatcctccgcattcagtaatctttcccacagcatcggcttgttctaa	MPIHEQIIFFINEILGYGLHAGSSAFSNLSHSIGLF*	AGGAA	2e-09	hypothetical protein H924_01605 [Corynebacterium callunae DSM 20147]
483276	483328	53	+	attgcctcctgttacgacagtgaaggaagaagaccctaggaccccagccggac	cg0545 x cg0548	TSS detected	TAGCAT	9	23	15	9	23	ctgttacgacagtga	LLRQ*	not found	-	no significant similarity found
483845	483338	508	-	gtcaactcggacgcgatacgcactgaactcataccgttacgccttccaggtcagattaagctgcattggacagacgagcgtgagagtcgtcgcagaacgatagtcaagacattatccacccttgattccatgcaagctgtagttactcatcgcagcgagataagtaaagacagaacgctaccgaaggaaatgcctcgaaaatatgtattttgagctatccaacatgggagtccaataggtcgtcctggaaagtcgacaagtggctcaaaataaaaaggacatcgaacatatcgtcgcactacaagggcgtggacaagcctcaaagattcgtatagtacacatccggggcggagatgaacctttactctggattccagatattttcttaggagaaattaa…	cg0545 x cg0548	TSS detected	TATTAT	245	484	240	245	484	ctggaaagtcgacaagtggctcaaaataaaaaggacatcgaacatatcgtcgcactacaagggcgtggacaagcctcaaagattcgtatagtacacatccggggcggagatgaacctttactctggattccagatattttcttaggagaaattaactctaactatcttggaaatgatctctactggaaacaattgcaagacagagttgttctcaattcattaaccccggaatcactatga	LESRQVAQNKKDIEHIVALQGRGQASKIRIVHIRGGDEPLLWIPDIFLGEINSNYLGNDLYWKQLQDRVVLNSLTPESL*	AGGTC	4e-31	hypothetical protein H924_02195 [Corynebacterium callunae DSM 20147]
838527	838262	266	-	atcagctaagcgagtgcggacatacttcagaagcaaatggtttcttcatttccagctatgaactccagctaggtgcagtctttgattgctcgtgcaggaaaatcacgcataagttccagaacacagatcacgaatggcgttgcgtcatagcgacgtgatcatcgtatgcagcaccaaaatatctagcgcaatataggctgtcacaccggccacaatctcggcttctgcgaaaagccaaagtaacggacacgtccatcagcgccgac	cg0904 x cg0905	TSS detected	TACATT	73	150	78	314	412	gtgcagtctttgattgctcgtgcaggaaaatcacgcataagttccagaacacagatcacgaatggcgttgcgtcatag	VQSLIARAGKSRISSRTQITNGVAS*	not found	-	no significant similarity found
1351864	1352124	261	+	aaatggcgcgaaatggaaaacgcctcgtggcctggatggagcgttagtacgagaccagtacgagaccagacacacgtgacaaaaaatcctgaaaagtggaatcattgtcacgcctgtctggtttagctctggttcgggacgggcgtggaatggaggcagtgcaccgagaccttgacccgcggcccgacaagccaaaagtccccaaaacaaacccaccccgccggagacgtgaataaaattcgcagctcattccatcagcgt	cg1449 x cg1451	TSS detected	TAAAAT	96	236	141	96	236	gtggaatcattgtcacgcctgtctggtttagctctggttcgggacgggcgtggaatggaggcagtgcaccgagaccttgacccgcggcccgacaagccaaaagtccccaaaacaaacccaccccgccggagacgtgaataa	VESLSRLSGLALVRDGRGMEAVHRDLDPRPDKPKVPKTNPPRRRRE*	not found	1.2	flagella basal body P-ring formation protein FlgA [Pseudoramibacter alactolyticus ATCC 23263]
1406130	1405836	295	-	tgctacctaattagacccttgtgtccactatcaggaagttggttccttacgccgcgtgaagaacgggaagcacgtctgtgcacggacaacggtggcgtttacggaagagctacagccgaggacgtttaatgtgaatgcgtcgtcagattctaagtcattgggtgctggtcggagtgcggatcagcaattcaggatgaatccgagccgtagccatgatcatgggatgggcctgtaagccgggttagtctgtggctttgtagtgctctttatacaggcagtaatgggttctggccct	cg1512 x cg1513	TSS detected	TATCCT	56	235	180	56	235	gtgaagaacgggaagcacgtctgtgcacggacaacggtggcgtttacggaagagctacagccgaggacgtttaatgtgaatgcgtcgtcagattctaagtcattgggtgctggtcggagtgcggatcagcaattcaggatgaatccgagccgtagccatgatcatgggatgggcctgtaa	VKNGKHVCARTTVAFTEELQPRTFNVNASSDSKSLGAGRSADQQFRMNPSRSHDHGMGL*	TGGTT	0.78	hypothetical protein [Vibrio splendidus]
1604562	1604536	27	-	atcctatgaccaggtcacgtttgtcat	cg1714 x cg1715	no TSS detected	no -10 region found	-	-	-	-	-	-	No ORF found	-	-	-
1611381	1611206	176	-	gccgtgtcagatcaggttagatttttggcgtgagacacaatcgcgtccgcgcaaagacatattggaacaatggtaggcgtcaaaaaagaaataagataactggatttcccaaaacaaagcagtcaaaacagctgtagtggtcgcagtatacaatgcatttttgagcagccgtagga	cg1720 x cg1722	no TSS detected	TGGGAT	30	137	108	30	137	gtgagacacaatcgcgtccgcgcaaagacatattggaacaatggtaggcgtcaaaaaagaaataagataactggatttcccaaaacaaagcagtcaaaacagctgtag	VRHNRVRAKTYWNNGRRQKRNKITGFPKTKQSKQL*	AGGTT	-	no significant similarity found
1640829	1640449	381	-	aagaactccgagtatcaggtcagggggctggtatgtaggacacgttagatttttgagaatgtcgggtgtgttccccatacatgagccatgtggagtcgcagagactctaccttcatcttcgctgattgaagtctgtgaatactttaatccgctcgaatcttgcaacgggtgcccccgtgaggcttcctaccaggtcacaacggcaaaagaatcagtgatggtgccgttctttgtgtacacagtgcagaagtatgcagcgtctttcaatacttcaggggatatttcaaatcggaaggatccgctatctgtgtagatctcagcggaatctggctcacctaggtcgactggagttgggaaatcgtaatttcctgatacgggaag	cg1746 x cg1748	TSS detected	TATAAT	53	313	261	53	313	ttgagaatgtcgggtgtgttccccatacatgagccatgtggagtcgcagagactctaccttcatcttcgctgattgaagtctgtgaatactttaatccgctcgaatcttgcaacgggtgcccccgtgaggcttcctaccaggtcacaacggcaaaagaatcagtgatggtgccgttctttgtgtacacagtgcagaagtatgcagcgtctttcaatacttcaggggatatttcaaatcggaaggatccgctatctgtgtag	LRMSGVFPIHEPCGVAETLPSSSLIEVCEYFNPLESCNGCPREASYQVTTAKESVMVPFFVYTVQKYAASFNTSGDISNRKDPLSV*	AGGAC	0.7	predicted protein [Candida tropicalis MYA-3404]
1792887	1792459	429	-	gcattccaatatcgaggagtgggtggagcgtcatcctgagtgttgtcccaatgggcatgcctggacaattggtgcgggtactactctggccagtgcattcctaccgggccgggaatcagggatggttgagggtcaccgcacgtggacccgcacgcaatgtcatagcgttattcatgctgagtttggtgtgagtttgctctagaggagctggtggcagttgaccctgagtgagggcatgtatgagagcaccaatgcggagatcagttttttaagctgttgaataaatcgacctcaacgtggggtttactcctcgtcacaattcctcacggaagggattgggtaaaacagtgtggcacctgatttaaatattccgatagatatttctgacagtgctattaa…	cg1902 x cg1903	TSS detected	TAATAT	23	202	180	23	202	gtggagcgtcatcctgagtgttgtcccaatgggcatgcctggacaattggtgcgggtactactctggccagtgcattcctaccgggccgggaatcagggatggttgagggtcaccgcacgtggacccgcacgcaatgtcatagcgttattcatgctgagtttggtgtgagtttgctctag	VERHPECCPNGHAWTIGAGTTLASAFLPGRESGMVEGHRTWTRTQCHSVIHAEFGVSLL*	AGGAG	1.8	predicted protein [Populus trichocarpa]
1792889	1792459	431	-	atgcattccaatatcgaggagtgggtggagcgtcatcctgagtgttgtcccaatgggcatgcctggacaattggtgcgggtactactctggccagtgcattcctaccgggccgggaatcagggatggttgagggtcaccgcacgtggacccgcacgcaatgtcatagcgttattcatgctgagtttggtgtgagtttgctctagaggagctggtggcagttgaccctgagtgagggcatgtatgagagcaccaatgcggagatcagttttttaagctgttgaataaatcgacctcaacgtggggtttactcctcgtcacaattcctcacggaagggattgggtaaaacagtgtggcacctgatttaaatattccgatagatatttctgacagtgctatt…	cg1902 x cg1903	TSS detected	TAATAT	1	204	204	1	204	atgcattccaatatcgaggagtgggtggagcgtcatcctgagtgttgtcccaatgggcatgcctggacaattggtgcgggtactactctggccagtgcattcctaccgggccgggaatcagggatggttgagggtcaccgcacgtggacccgcacgcaatgtcatagcgttattcatgctgagtttggtgtgagtttgctctag	MHSNIEEWVERHPECCPNGHAWTIGAGTTLASAFLPGRESGMVEGHRTWTRTQCHSVIHAEFGVSLL*	putative leaderless	1.6	2-amino-4-hydroxy-6-hydroxymethyldihydropteridine pyrophosphokinase [Cyanobacterium aponinum PCC 10605]
1820756	1821121	366	+	aactaggactatctcttttcctgccctgaatggcgagcagaagatcgttgcgtaacccatcagaattttctgcaaccaaagaccgcactttgtatcagcaaagtgcggttaataccaattcccggaaagtagaacatggggagatttaatgaggaagcagtaccgaacatgcatgaaagagagacaggcaaatagccgaccagagcgtataaaggtaccatacacaccctgtcaaccgatgacatagtcattccacccgaatgagtagtcacacaaccaagacaaatcacaactgtattaccccaccggatggtgtaaaaagcacggaagacttgatttaaagggtccactaccgattaaggcgat	cg1943 x cg1944	TSS detected	TACAGT	30	149	120	30	149	atggcgagcagaagatcgttgcgtaacccatcagaattttctgcaaccaaagaccgcactttgtatcagcaaagtgcggttaataccaattcccggaaagtagaacatggggagatttaa	MASRRSLRNPSEFSATKDRTLYQQSAVNTNSRKVEHGEI*	not found	9	nucleic acid binding protein [Arabidopsis thaliana]
1836807	1836537	271	-	ccataaaaatggtttcgggcatgggtgcgacaggatatggataattcttcttagtgagtaagtaattgactttgaaatagatttataaactagttgcattgtctttaaagtttgtctatactgaaaagtgagttaaacatttactgctgccctgtccaggaccgcgatcagttttcctttacttgcctggtgtgcagatagtccggcagggatggtgaacagtaggaatctttaacggagcgagaagagtgtagagccattgggagtagtg	cg1957 x cg1959	no TSS detected	TACACT	112	201	90	112	201	ttgtctatactgaaaagtgagttaaacatttactgctgccctgtccaggaccgcgatcagttttcctttacttgcctggtgtgcagatag	LSILKSELNIYCCPVQDRDQFSFTCLVCR*	not found	-	no significant similarity found
2097079	2096861	219	-	aataccgtcctatatggccgaaaatcgatcggcggaagtttttcggtcacctggtttggtctgtggcgggacttcagaaaaactgcaccggagcctggaaaaagtgaccgctcagaatcgcctctgagcgactcaaacggtcggaaccatactttgacccattcagattttcgacctcttaaatggcggattaggactcatcaagaaaaacaccagaca	cg2204 x cg2206	no TSS detected	TTGGCT	14	127	114	14	127	atggccgaaaatcgatcggcggaagtttttcggtcacctggtttggtctgtggcgggacttcagaaaaactgcaccggagcctggaaaaagtgaccgctcagaatcgcctctga	MAENRSAEVFRSPGLVCGGTSEKLHRSLEKVTAQNRL*	not found	-	no significant similarity found
2184238	2183939	300	-	gcgaaaattgctgatgtggactttaggaatgcgtccaccaaggtatcccggcggtagttcgccaaggtgaaatattccgtctacttcccttaatccatactgaattgagttaggtgtagatgtgttaggtgggggaatgtgatctggcattttgaaatgcaaacccctatttgcggagtgaaatgaggtccttggtctgtttctaaagatctggagagtgtgttttcctcgcgcccagaaatctgtctaggcaatgaaataatgaccatcgagaaaccatctggactctttcccggcctt	cg2300 x cg2301	TSS detected	TAAACT	8	70	63	8	70	ttgctgatgtggactttaggaatgcgtccaccaaggtatcccggcggtagttcgccaaggtga	LLMWTLGMRPPRYPGGSSPR*	not found	-	no significant similarity found
2292447	2292894	448	+	gcgattaagcgtctatttgtttctgtaatgctggcggaaattcggtgtccgtcccgcaatgtctcaataaggttacgaaaccgcaacaacacttgtctagcccaagcgaaaaaattggtcgttatcgaaccgttatcgcggattaatttgaccgagacgcaagtcctccactcagaccccaactactaagggttctcccctagaaccctgagaaggctagatgacctgcaatttcaggaaacttccagtagtcaaatcgttttcacagagccgaaaaatcggcactagtttcagcaatgatctcactatgtgacattaatcaccattggcggcttatgctttgagatttggagttatgaaaacaatttttaagccacaccgagctggattttgagcgga…	cg2402 x cg2403	TSS detected	TAAACT	28	189	162	28	189	atgctggcggaaattcggtgtccgtcccgcaatgtctcaataaggttacgaaaccgcaacaacacttgtctagcccaagcgaaaaaattggtcgttatcgaaccgttatcgcggattaatttgaccgagacgcaagtcctccactcagaccccaactactaa	MLAEIRCPSRNVSIRLRNRNNTCLAQAKKLVVIEPLSRINLTETQVLHSDPNY*	not found	-	no significant similarity found
2349208	2349421	214	+	gagcatgtggaatcgaaaaatcttgatataggaggcaccgaggacaagcactgcgatgagtttgtcgaagatgatccggtcagcaatgcgtggacggtggcaccctagtgggtgggtgttgataaccggtgggattaaggcggagaactggcgccagagggggtcgatgatagatgatgaaagggcaggcacgagcgttcctggatgatgatga	cg2461 x cg2462	no TSS detected	no -10 region found	56	208	153	56	208	atgagtttgtcgaagatgatccggtcagcaatgcgtggacggtggcaccctagtgggtgggtgttgataaccggtgggattaaggcggagaactggcgccagagggggtcgatgatagatgatgaaagggcaggcacgagcgttcctggatga	MSLSKMIRSAMRGRWHPSGWVLITGGIKAENWRQRGSMIDDERAGTSVPG*	AGGAC	2e-18	transposase, partial [Ruania albidiflava]
2376652	2376105	548	-	agagcagcagtaagtttcagtgaggctaataaaatgttctggcttaaacctgtgtcgtgtcagatgggggtgaagtagtggccttaaggctagcgaacatgaattcgtgctcggggactaaacagggatcaaatcacgctgcccaaaaatttcgcctttaaggtttgtgggtgtctgagtcgtttaccgctgtaaagtatcagcacgttatgcaccctggtgtgatcgggcgttcgttctgggtcgaaaccccaaaagtcacaattccccagaagcgggtcaaacccatttagcttattgcttacatatcgagggtttagaaaagtgatttgtcggatcagtcggtttctgccaagtaaataaaattttataaattttgtgggtctcaaatcttcggcc…	cg2492 x cg2494	TSS detected	GATAAT	165	293	129	593	796	ttgtgggtgtctgagtcgtttaccgctgtaaagtatcagcacgttatgcaccctggtgtgatcgggcgttcgttctgggtcgaaaccccaaaagtcacaattccccagaagcgggtcaaacccatttag	LWVSESFTAVKYQHVMHPGVIGRSFWVETPKVTIPQKRVKPI*	not found	5e-08	mannitol-1-phosphate 5-dehydrogenase [Corynebacterium callunae DSM 20147]
2428801	2429454	654	+	taaagcggcattaacttcgtggaattttcacccaaaaagtggccccttatcccaaaatcccacgtcagtggattacgtcacacctttaaaaacggtgagacgtacctctatatgggggtgatagaaccgtttaaggccctcactccaaagagtcaggcacctctaggcagaaatggagagaaggagggaaacgtcgaaaagcgagagcctaattgctcaagcccgcagccctctcgcggaccttgcgcgcgacttggcggttgttgatgaacatggggatccagcccagaaagcacagacctgcgatgatgaaaagaatgagcgagacagtcatttcgaagccgacggaagtcgcggacgtgtagccgtcggcaatcgcagcctgcacgccggagcgaa…	cg2546 x cg2549	no TSS detected	TAATGC	173	427	255	173	427	atggagagaaggagggaaacgtcgaaaagcgagagcctaattgctcaagcccgcagccctctcgcggaccttgcgcgcgacttggcggttgttgatgaacatggggatccagcccagaaagcacagacctgcgatgatgaaaagaatgagcgagacagtcatttcgaagccgacggaagtcgcggacgtgtagccgtcggcaatcgcagcctgcacgccggagcgaaatgcccaggcagtcaccgcgatgaatag	MERRRETSKSESLIAQARSPLADLARDLAVVDEHGDPAQKAQTCDDEKNERDSHFEADGSRGRVAVGNRSLHAGAKCPGSHRDE*	AGGCA	6e-41	hypothetical protein cgR_2200 [Corynebacterium glutamicum R]
2429118	2429378	261	+	atgagcgagacagtcatttcgaagccgacggaagtcgcggacgtgtagccgtcggcaatcgcagcctgcacgccggagcgaaatgcccaggcagtcaccgcgatgaatagtgcgggagcgatcaaacctatggcccacgcgccaaatacgcaggcggcgagggtactcatgaaggcggccggcatgaacagggataccaaatcgttggtggcgcagctgcctcccccgcagtcccaggagacggtgtcggcgaggtgccca	cg2546 x cg2549	no TSS detected	CTGTCT	110	172	63	110	172	gtgcgggagcgatcaaacctatggcccacgcgccaaatacgcaggcggcgagggtactcatga	VRERSNLWPTRQIRRRRGYS*	not found	0.002	hypothetical protein cgR_2200 [Corynebacterium glutamicum R]
2587563	2587115	449	-	gcagacgatttctccacaatcaaggctgagggacctgtgcttttggtggtatagccttcgatgggattctattgcgacgaatcgaccgtccttacggaacgttgatgcatgccgagttcagcatcgatgacagtgttgttatgagtggtggtggcgctaccgctgcagtatcgactgctgcacatatacaccgtatgttcaggacgcccgatccgcttccacacgggctattaaggcaggagcgtccgttctccaagagcctgtccgcaagaatgaggacgacgacctccgcagtggagttaaggaagcttcgggcaacttgtggtggatgcgatgcagtaaacgccttccggtctccactctcggtttgaggttcgggttccaacagtcgacgggccc…	cg2714 x cg2715	no TSS detected	TACGCT	72	371	300	72	371	ttgcgacgaatcgaccgtccttacggaacgttgatgcatgccgagttcagcatcgatgacagtgttgttatgagtggtggtggcgctaccgctgcagtatcgactgctgcacatatacaccgtatgttcaggacgcccgatccgcttccacacgggctattaaggcaggagcgtccgttctccaagagcctgtccgcaagaatgaggacgacgacctccgcagtggagttaaggaagcttcgggcaacttgtggtggatgcgatgcagtaaacgccttccggtctccactctcggtttga	LRRIDRPYGTLMHAEFSIDDSVVMSGGGATAAVSTAAHIHRMFRTPDPLPHGLLRQERPFSKSLSARMRTTTSAVELRKLRATCGGCDAVNAFRSPLSV*	TGGGA	5e-15	extradiol dioxygenase [Arthrobacter sp. PAO19]
2851668	2851320	349	-	agagcaaatttcagttgcataagcaatagtccatcagggttgttattccaggcactggaagcaaaacctggtcttcaaatgctgaatctgcctccttttttgaggatgcgttttagccaacggtggccaggttttttgcatttcagaaacagatggaaagcagtccttaaaggtttttagggaggtccatcatggccacaaaagtggattatcaagccctttcgggtgagataatgtcgcgcatcggtggggaagaaaatgtttttcagttgttcactacgcaacgcgtttaaggtttgtactcaaagatcgcgccaaagtgaacggtgacgatatcaagaagctgcca	cg2995 x cg2999	no TSS detected	AAGAAT	40	180	141	40	180	ttgttattccaggcactggaagcaaaacctggtcttcaaatgctgaatctgcctccttttttgaggatgcgttttagccaacggtggccaggttttttgcatttcagaaacagatggaaagcagtccttaaaggtttttag	LLFQALEAKPGLQMLNLPPFLRMRFSQRWPGFLHFRNRWKAVLKGF*	not found	-	no significant similarity found
2918587	2918053	535	-	aaccacttctttagtaaataaactaaccgtcccgaccctcagtttttctaagggggtaaacggtgaatggctggctagcaatctctctgttagtcaggattcaaaataaaaatacccttggtgtcaaaagtttttaaaggagtaagattagcgaacctgtttaaaactatttcggggtcgagttgatgcaacgtgttccagattgcatagcgtggggaatcgttgcattattcgactgaaggatgtggacctgagatttagttactttgtggcttggttcaagtttgtgtggaaatcacggattggggatcgcgttacatgaccttgaacaccttctgaaacggaattactgcatggatagtccgtgtcatgtttagggcggatcaggctatgtgcgat…	cg3054 x cg3057	TSS detected	TACTTT	203	322	120	203	322	ttgcatagcgtggggaatcgttgcattattcgactgaaggatgtggacctgagatttagttactttgtggcttggttcaagtttgtgtggaaatcacggattggggatcgcgttacatga	LHSVGNRCIIRLKDVDLRFSYFVAWFKFVWKSRIGDRVT*	not found	3.1	predicted: ankyrin repeat domain-containing protein 50-like [Strongylocentrotus purpuratus]
2918879	2918588	292	-	gtctattacttactagctgttctgattcacaatcaccgcttttgagttttctcgaggaatctaatttcaatcgtccggtagttaacctttctgatatctacgggagcgagtggacagctttcgcgttcatttgcgcagatacgcccagtacgtattcatctgaagtgcttgatctacccatagagttggttccggatttggaaggctctgagcaatcaggcattgtattttggtccgatgattcagttgaatcagatttattgaacccgtctgatgtggtactttgtgattc	cg3054 x cg3057	no TSS detected	TATTAT	91	183	93	42	401	ctgatatctacgggagcgagtggacagctttcgcgttcatttgcgcagatacgcccagtacgtattcatctgaagtgcttgatctacccatag	LISTGASGQLSRSFAQIRPVRIHLKCLIYP*	CGGTA	1e-31	hypothetical protein cgR_2458 [Corynebacterium glutamicum R]
2997519	2997225	295	-	gcttaggggcaaatctggagagtgtccattttgtgactagtggggcaggagtgaaacctgaaaggttgctgatcaaattctcaccacatccgtgaggtccaaccagttgatcgaactgatttttgcattaaaccgactctgggacgcaaggatccaccacaaactgtaacccgccaggaatttgtggtgtattttcgcacatcctttcccctattagtcctctatggcagcaagcctgccagaggagcctatccagcactagaccccaactagaacccaaccccaaaaccagaaa	cg3137 x cg3138	no TSS detected	TTGATT	139	273	135	139	273	ctgggacgcaaggatccaccacaaactgtaacccgccaggaatttgtggtgtattttcgcacatcctttcccctattagtcctctatggcagcaagcctgccagaggagcctatccagcactagaccccaactag	LGRKDPPQTVTRQEFVVYFRTSFPLLVLYGSKPARGAYPALDPN*	not found	3.1	hypothetical protein [Paenibacillus lactis]
