# Supplementary material for: Comprehensive analysis of the Corynebacterium glutamicum transcriptome using an improved RNAseq technique
Source: BMC Genomics. 2013 Dec 17;14:888. doi: 10.1186/1471-2164-14-888 (PMC3890552; doi:10.1186/1471-2164-14-888)
Supplement: Additional file 1: Table S1 — List of identified TSSs with −10 and −35 promoter motifs for the primary sigma factor A predicted by Improbizer within 60 bases upstream of the TSSs. Table S2. List of genes with corrected genes starts by RNAseq data. Table S3. List of protein-coding genes including length and sequence of 5′-UTRs. Table S4. List of ribosome binding site motifs within max. 20 nt upstream of the initiation codon in 5′-UTRs. Table S5. List of operons, sub-operons, and monocistronic transcripts. Table S6. List of yet undescribed intergenic transcripts. Table S7. List of yet undescribed antisense transcripts. Table S8. List of yet undescribed intragenic transcripts. Table S9. Comparison of predicted rho-independent terminator for C. glutamicum and the determined transcript ends. Table S10. Verification of four ncRNAs predicted by Rfam database for C. glutamicum. [file 1471-2164-14-888-S1.zip › Table_S7.xlsx]

## Sheet: Table S7
Table S7: List of yet undescribed antisense transcripts.
Start	Stop	Length	Strand	Sequence (5'-3')	Antisense to	TSS	-10 Region
10396	10678	283	+	aaatcggagaaagttgttggtgtgagtccacgtcgaaaagcatcttttaaggtatttgtatttccgaacgccgtcggcgtgcggccgctgttggggcggtggacagcgccgttgaaaatccaggcgtgggagaccatttcgcgggcgtagaaatacagcgtggactgcgtggattgggtcagtggcgcgttgataatttccgaaccggccatcgccgcaacacctgatccgatggtggcggggaaggggaggtgtgccccaatttccacctctgaccagccat	cg0012	no TSS detected	AACTTT
12958	12705	254	-	gcggtattgggtgcggcgcacgatgacttcgatctggtgtgccacgtagtagcgcagcatctggtccaggcgaagggtgcgtggcacgccatcgacgatggagagcatgttcgcaccaaagttggcttgcagctgggagtgcttgaacaggttgttcagcaccacgcgggcaactgcgtcgcgcttgagggtgaccacaatgcgcatgccgacgcggtcggaggattcatcttcaatcttggagatgcccacga	cg0015	no TSS detected	CAGCCT
25486	25861	376	+	agcacacgatttcttggttcagagtatccgtccagtattgactctgggcgtttaccattgggtaatccacctggactcgtgatctcaactcgatccttatagatgtctacatgaattgcttcattttgagctagctcagaataatcacggtgaagtacggcgtttgctagagcctctctcaaaacttcttctgggatttctagaacatctttacctgagagtccttcaacgacgcggcgtacacgtaggtttcgtttgatggcagacatagcctcttgaaccatctcgagaagatttccctcgcagatttttcggtcttcaaaacgaattgaggtaccgattggtgacttatgcagacctggatgtacggcaacat	cg0039	no TSS detected	AGAAAT
28139	28462	324	+	gtttaagactgtttaggactgtttaggacaaagtgcttgcaatgcgctcggcattgattttttgcatgctgatgtaggtgggtgcttcaccatctgcatcggtgagtgattccgtgaaaatggacaccacttgaacatcaatgccagcgttgctggccaacacttcagctaaccgttgtgggcttgaggtatcggtgaagattgcgggaacattgttgtcttcgatggcggtggagatgtcattgaggtcagatgctgaaggcgccgccaatgtgcttccacctgggatgatggtgtcaatgacggtgtagttaaaccggctgg	cg0041	no TSS detected	TAAACA
34922	34884	39	-	agtgtacgtagaggtggctgttacgcggtgatctctaca	cg0048	no TSS detected	TAACCT
47168	47747	580	+	gccggatcaatcacttgagctcgccgtgtgatcgccgcagcgcgtcccgcagcggtatcaggccgcggatcttcaggctgctcaccattgagcgcaccagccgtgacaggcactgatgcttccgctgctgcttccgcctcggtgacttctacaacatcggccacaatgaccgtcacattgtccggaccgccagaacgcagcgccaactccaccaacttggtggacgcatcctgcggggtgcctacacgcactgtttcttcaatcgtggagtgtgtaaccggatctgatagaccatcagagcacaacaacaaacgatccccaggcaaggccgggaattgctccagagtgggctccacaggatggccggtgtaagccttcagaatcaaagaacgctgaggg…	cg0062	no TSS detected	GTGATT
50383	51128	746	+	gagatcagtggcagtatcggcttcagggtgtgatccttcatttgcgcgcagcccgcagtatcgattgacaaggttgagtacacctgtatagcgattaccagtcgagtaaatggagtcaagaatcgctagggcaatgctttggtagccttcaggatgaaaccatctttcagggtcaacaccaaagtgtgaagtgatgtagtttaacagcttctgaacgtcttgctcatgaatcaacggagttcctatctgtgctagtggagctagatagataggatgtactttcgtccctgattgacgacggaaaatctgcaggatttgaggggcggtaagacctgagaaagatgctcaattacccctctgaatgaagtttatttctggctaagttgcgtgtcttgtttt…	cg0065, cg0066	no TSS detected	TGCCAC
52121	52444	324	+	gccgttgcctaggacttgctcttcaaggcgggcagcgaagcgacggccgaattcatcggcgacggattcgtggactaagaaacggttggctgcggtgcaagcttcgccgatgttgcgcattttggcacccatggcaccttcgatcgcgagatctaggtcggcgtcctcgaagacaatgaaaggtgcgttgccaccaagttccatggaggtgcgcagaactttatcggcagcctttttgagcagctgctggccaactggggtggagccggtgaaggagactttacgaaggcgatcgtcttccataatcgggttggaaatcgcaga	cg0067	no TSS detected	no -10 region found
53738	53503	236	-	gaagactgcgttgcggtcgccggcttctggggtgaagcggttgagtggtgagtcttcgctttcctccatccactgcgcccacttgttcagtgcagactcggaatcttgtggggtggcttggccagcgaatacgtagatcctccagtgaccatcggcggagtgttcgtggccgatgtgggtggtcaccgcatcgcagcgtcgtaaagcaatatcggacttgaagcgacgccccaccg	cg0070	no TSS detected	TAGCCT
63173	63473	301	+	gtagcggtctagttttgggcgctgctgaccaaggagcaagtcttctacgatggtggggtggaggtcccaggcctctgccaattcctcgattgcgggcttggatggcgcagggtacagcgacatgaccatgcggttggaggcgccttcggcgaattttaaaccgtcagcaacagtggcacccagcggtgggcgcttcgggatgccgtcggtgacatagcgggtcagcggagaaacctcttcaggtacaggagttgaatttgccgaatcaggaaggtaccgacgtctgagcatatcccgtctg	cg0080	no TSS detected	AAAACT
97305	97756	452	+	gtaggtagaaatctaaaccacatacccgcgcttgatttgtacgccgcggattactgcggagccaagggcgagcgccgccagcgcgtacagcggaatggaggcgccaaggtgcgggaggagggcgtcgagaagcactggcagcccgaatcccaaatacgtgaacacataatagatgccgatgccggtgccacgtcggttgagtggcgtgtaagtttcgatgctgaggaggccttcgcgcaggcagaggccatatgcggtgccgaacaggatcgaggcgataacgaaaagccacactggaatggagtcgccaccaaaagctgccagcgcaaaacccgcgagggcacacagcgcgcccacgattccggagccacgaccccacgcgaatttcctacctaaaaa…	cg0121	no TSS detected	TAGATT
98923	99145	223	+	agtggggatgccttcaaccctgaatgcagattccagcaggcttgcgccgtcagtttcgtggcccaattggaacaagtactgtgcacactgctccaactgggcagctgcattggaagggtcatcgttttgcatggccagggcagaagcgtcggctgctccgctgatgcaatcttcagggcgggcaaaagtgaagtatgcgcggttgagggattcctgcacgtat	cg0122	no TSS detected	AAGGCA
113174	112803	372	-	gatgcaatattgaagtaatagttagaaaccggattgacttcagttgtcgcaatgcctggaagtgtctccatcacggcgttggtaattcccgcaaaaagtgcatcaaggctggtgggcacaatcgctgtggaatatcctgcacccacagctgcaaacgaacccaatagcccagccacagggtgccgaccagcagctttaaacaccatcgcggccaaaggtggcaccaccacgaaggcagcgtccgccatgatcgacgcggtcacgccaatcacaccgactgcatatggcaaaacgatctttttcgccgaaccaaaaagtttcctaatcagcgcagccaacatgccggaacgttcagcaacacccactgccaac	cg0133	no TSS detected	CAACAC
113468	113181	288	-	acagagctcagcagtggcgaggtaggcaagaatccaccatcctcatttctccatggggatcccggaatcagcaccacaaccagcacgatgatggccgtcgccagggtggtccacatggaaattgtcagcgcgcggttttcctgtgcggttagggttgcagagatttcctcatcatctgctgcgctggtgggttcaatgctttctgcatactccgtagcgattttctgacgccacatccgaggttccagcaccttatcaatgaggaaaccacataacagacccaacaca	cg0133	no TSS detected	TACAAT
116495	117087	593	+	tgctgcgtcagtttgggtctagttttaagccctcagcagtctatgagcagtttaggacagttccgctggagcttcctgtagcggcatagtcgtccaggtgccattgtcataggtggcaacggaagtcgggacaatcgacattgaattgttcgggttgcgccggtagataagcacgatgctctctgaagaagttgctgacataacctcgccctggtgtccctcggcgatacccaggctgggaagctcggccccgctgacctggtcgaagaaacatatgtgagtgtcttccgacagataagcaaccgtccccttgctcttccatccggatgcggagatatctagctctttggtagaaatgacctccagtttggagttgagccggtattcctctacccacct…	cg0138	no TSS detected	CAAACT
123034	123506	473	+	atgaggaaccagcttagctgccacttcagatcgtcagtgaaaaatgatgggaagaacacagccatcgcgtaggtcggaatggagttgatggtgcggatgtaggtgacaaaacgtgcacgtcgatcattgcgcagaagtttgaagccctggccaagtgtttgcttcacatcgtcggggttggcaaccagtgggtggcgtccgcgacgttccttcactcccagcagtgcgatgagcgatccgatgaccaccagcacgagggaaacccacaacgtttcatagaaggtcaagttcacgtactgcatggaaatggtggcaaccagcgcacccaaggtaggaagacctgcagagaaggcaacgtagaaccaacccacaccggtacccaattgcttaggtgaggca…	cg0144	no TSS detected	TAAGCT
129174	130010	837	+	aataagacaaaacagtgggttatttttaaccttaaattcccatttaagtgctgcttcggaattgaatcgactttgatatagcgtctctgctgcggattgatgtagagcttagtgatccttctccagagtcctgtagtccatgtcaaatcctttataaacaaaaatggccaatttgcagtttagaagttgccttaaccgttcttaattgacaaaagttgtcattttgtcaattaaggtatttaagactttatctttaatttacaaattaagcttgtttgttaaataggaaacttaccggaattagtggattgagttactccttcggataccctcggcgaccactgactgttggatcattgggaatccaaaatcttaaaagtgcttcggtgttcttgctga…	cg0151	no TSS detected	TGTTTT
130419	130208	212	-	ctgaggtttctgttgcctctggtgctgcagaatctagcgttgtccacgtcgcggtgcgctgttctgcctctggcactttaccgccaaagctcattctcttctccaccagcgctgcttgcaatcgctccaaagtacgtgcgccaattcctgacagaccagccacttcttcgtaattggtacctgcaagcgattccagatctttaaaccccgca	cg0152	no TSS detected	TACTCT
138901	138649	253	-	tccatctgcgcattgccagcttgcggttctggatcaacgtctgaaacttcaatttcagtaccgtcagaaagctcgatcggttctagaggttctagcgacgggttactcatggacccaacctcctcccctgcgttctactgggtaaagaagaaatcatttgtatcctttttgcgaacgcctggacactgacaccacggctgcgacaatcagggcaatgaccacaaggctgacgccgatcgcaataaaggctgtg	cg0161, cg0162	no TSS detected	TAAGCT
144739	144474	266	-	gttaacacgatcaatcagaataggcgctctacgcccaccccacctagtcgagaggtaagcctttacccctcaatggaccaaactcaaactcaacgttcagcgcttgtagtcaacctctcccagtggcagcggttgtgggttttgtgcgacccatttggtggccaaccgtggaagggtgtcgatctcctcctcggtgggttctcctttgcgcactgatttaacggccgcagccagttcttctaattctggctcacccaaaggaacgc	cg0166, cg0167	no TSS detected	TACAAT
152175	151844	332	-	acccaggtttgttgcggtgtttacgaccttcgccatggctgcggaggacaggaaattttgggagagcagtgcggtgaacgccatgatgaggaacatgccggttccgggtccgaagatgccgtcgtaggctgcgatgagtccgactgcaacgatggcggcccagcgtttccatccggtgggcagggctttgctttcgccggttccgaagtttggtttgaacaccacgatcaggccaacgaccagcatcaacacgatgatcagcggtcgcatgatttgtttgtcaatgagactcgcagccagggcgcctgcaccggagcacacagctgccacca	cg0176	no TSS detected	TACAAT
154358	154712	355	+	aagcgcgccgatgaggcgcaggatctgttgtgcagccgtccaggctgcgtgagggggttgatcaagaagcggtaaatccgcaggtgacgttccccattgggcgagccagagggctgcttgggtgaggtcagcggagctgatttctggtgtcacaaatcgtgggaagtgggagaagtcttcttcggaatagcatctgattatttgtcctggtccttcacggccagcgcgacctgcgcgttggcctgctgaagcctgcgcgcaactgctggtgatcagtcctgtcatgccgcgggcagagtctcgtttggggcttcgtgagaggccggaatccaccacgatgcgaactccaggcaca	cg0178	no TSS detected	CCTCAT
167825	167279	547	-	caaagagcccttctgaactggagctcttggtctgatatggcattttcaaggctggaaaactgctctatcagaccaaacggatgctgaatttcagggtctttggtctggatatgcagcagcgctccaaggcgtcgagtttctcaaacgagcattggtatcgatgacaccctgaaaggcccttagaagcgattctgtgaggtcgagttcccagggtttgagtgcaagttttttacgtgaaggtgccccgaccagaccatacggccaacggagtggggttctttggattttcggtcacatgggctggtttctagactgtaaaaccaaaccaggtgaccgacccacttaagaaaatgggatcttcggtcacctggtttggtccagcggatggagagcgagtga…	cg0195	no TSS detected	TAAGAA
169353	168995	359	-	atccggtgggaaaatttcacagaaggtcactggggtcttaaaagtctgatcggtggcaacgtactggttgtccacgcccaaacgctccagctcagcaagcaggtactcgccgaaaggatcatttcccacacgggacagcagtgcggaattgtgtccatggcgggcggctgcaacagaaacgtttgctgcgcttccgccgaggtacttgccgaaagattgaacatcggccagtcctactccactttgaagtgggtaaatatctacgcccaagcggccgatagctaggacttcgtgagtgctcgtcaagttagtcatgtggcgatgcaacccttcactcatttttgatggaatgtggcgac	cg0197	no TSS detected	TACAGT
173328	173057	272	-	aagcgatcatcaaatgcttgcccggtccatgtatctcgaacccaggcgtgcgctgggtcatcgttaatcagccagattctctccggatcaggtcctgccatgacgttgaggtagtacaagtcatagccaggtgctgccacggcagggccgtggtatccgaaaggaactagcgcgatatcgccgctgtacaccatggcgttgatatcgatctcccccgctggtgaggagtaggtggaaaacattccgaaagctccttctgctgcttcggccct	cg0201	no TSS detected	TCTCAT
176482	176163	320	-	gcgagtgaaggcctgtgcacccggcgcgtcttctgcagctgcagcggcacgtgctgcgtcgggctcaataatggcagagatgtgtgcaccagaggtgcggttgttgatgcgatcgatgtggtcagcacccatggctcctgcaccgacaactccaacgcgaaggctcttgctcataatttttgtactccttgagatgatttaagtggttagttgacgcgtgcgaagtgggtgcagccgaagatgtgcttgcgggtgcgctcagcgattgggaatgggtaatcgatgtcgcagccgtacatgtcttgttccacgatggcgaa	cg0203, cg0204	no TSS detected	TAGCAT
181624	181258	367	-	atggacctgctcgaggaacacagtgttcttctcaacataaaaccagattcgagcagaccctttcgcagtagatttatgttgccaccgatcatgcgccttcccattatggtgaacgatacccaattcacctttaagtcggtagttcgtcggcgtggtcaacagcggcgtcacggtcaaaaaatcccacgtctctgccatggggttacggatgcttgccactaaatctcgccacccttttgctgcgtgagtggtagcaaagcggctttcgaattcgtttttcttgcgcgggcgaggaactaactcgcttttctttccagccacgcttagggacgctccaccagatgcggatcgtcgtaccactgcagat	cg0208, cg0209	no TSS detected	TAGGAT
185188	184847	342	-	gtgctcgatcgtatatgcagaaggaggggtgcgtcgataagcatctttttaaaagcgcaacctgccccgcaagcgttgcggggcaggcgtagtttttttaagaaaccagggactcttcgagtgccttgttggcctcgatcagcaccttagcggcttcgttgacgccttcttcgcgaccgagtgaaacatcctcgtgttcgatgttgaccagcatgtttggatcgacgcggtgaagtgcgcggaggaattcggtccagtaagcaacgtcatgaccgcggcccagagcaacgaaatcccaagcagagttctttggccattcattcgcccactcgtcgccgccca	cg0212	no TSS detected	TTTTGT
189988	189753	236	-	cttaaaaattcaacaaacggaatgatgaaatatccgagatcgtggagtcttctaaattttcgagtcatagtaaagttcgcttaatcgccatcagagtagtagcagtgggtatttgcaagcctttgacaagttactaaaccgtgctaccgaaacccctcgtgtttaaatctagaagtttaaagggtgaaaacagtccattacttaagcaccaatctgccataatttttaccccaacg	cg0222	no TSS detected	TATCCT
193390	193008	383	-	ggagcaagatgaagtaaggccccacacacctgtgctggcaaccccaacgcagataactcgtcaaacagtgttgtgtagtcctcacgcaacacttgatggagtgtgcgtggcccataataagggcccatcaccggggcgtggatgaattcagctgctcgcttgccggtgcgcaaggtggctgcgcgttggcgaagcttgtctgggccttgtttgcgccatagggatatattggcccgagtcatgccgacatactcgccgatttctcggggtaggcatcctttctctagcatgctggctgcaatctcaagtttctcggcggtgtcaaaagcattgccacctcgcgggccgcgggtcagtttcaccccggcggccttcgcccactt	cg0226	no TSS detected	AATGAT
213067	212744	324	-	gccgggttcgggcaggagttcgccgaggttggtgtcgggggcgctgggttggtggaattggtcttcgaaacgccagggtgactgctcgccgccaacaccgaaaacgatgttgagtacattgtgcagctcgtccaggctcatcgccgagttcaacccaatttgcctgtggacctcgccgtccgcttgcacgttggtggcgcggacgatgagtgttagttcgggtttgggctcgggtttcccggaacgctgctcgcgggcagacgccaaggaaatgacgttgtcgcgtgcataattcgtgggcatgcgccccaggatagacccatt	cg0242	no TSS detected	TAAAAC
217486	218047	562	+	gcatggagaggtattcgccgagttcggtgaagtcggcgatttcttccattttggctttcatctgtttgcgggtttgaccgaggaagaggccgcggatgatgatattttcgtagccggagatttctggatccatgccgacgccgaggtcgaagacgggggcgacgcgtccacggatgtcagcgcttccgcgggtgggttcgtagatgccggagaggagtcgcaggagggtggatttgccggcgccgttgtggccgacgagtccgacccggtcaccttcgcgcaagtgcaggttgacgttcttcagcgcttcgacgactacgacgttgtcttgattgcgcccgattgctccgccggctgcgccgaggaaggctttcttcatggagcgggatttggcgtcga…	cg0248, cg0249	no TSS detected	ATACCT
222061	221862	200	-	tccgcagtggccttccatgcaggaatagcgggcgggtaggtcggcctggaggagggcgtcgagaagcgtttgcgtgggtgaccacgaaaaagcgtaggtctcgccgtctatcttgtgcgtgtgcagggccatgtgccctagtttaggcaacagtgctttcggataaagccccgaccgcccaagaatcagaaaacccccgt	cg0253	no TSS detected	TACATT
230846	230562	285	-	ggaaggtgcagcgatcaaacacctgcgccaacgtcatgcccgctgcggtggtttcagtgtgctgctcaccgagctgtttcagcagatcgctgagtgtaagttcacttggtgccacagtttcctgcgccaccccacgagctgcccgagctgccgcaaaataatgaatgtccatgttgttgaaacttccctctggattaagtactgaactaatcgtaggaaaggcgcagtacttaaacaaggagcgtttaatttccacccaatcccactgaaagtttcccaccccac	cg0264	no TSS detected	GGCCAT
234617	234190	428	-	gtacttatatcgtccgctatccattgatatctggagtcttcaattagttgcctatctatagcacgtgaaacataggcagcaatccagtccgcaaactgaatgttcgacgacaatgcactatcaacatgcatgggaggttcaacgattgaacgcatttctggatgctctcccgatctagaaaagatatgagaatacatttcagcgattcgctctttcctagacttttcgttgatgctgtcgaccagaaccattagatttctatcttcgcgattcgcctgagttgcgagacgattgagtgtctcacgcattgcttcccgttcacgtcctacttgatctagtttcgtctgtcgtggagtcccgattggtttttcatcgacgtaataaaatagatgtccaccc…	cg0269	no TSS detected	TAAACT
240903	240317	587	-	atgaagacccaagccagtgcagctgccgcaaaaataacacccactgtgacctgaggtgcagtccacggccccatttcagcgatttcacgtttgatcagttcacgtccgccagggatttctttcatttctggcttgaacacggtggtcaacacaagccacgcgatgatggtgaagacgacagcaattggtacaccaagaatcatccactgaccaaatccgatgtggatatcatgcgattcagacatatacgcagcaagcaaggcattgggtggcgtgccaattaaggtgccgagtgaaccgatggaagcagaataagcaatggacagcatgagtccagtggcgaatttcttttggtttttcattccgcccacagtctcagcggtcagtgccagtaccgac…	cg0277	no TSS detected	TAGAGT
241512	241074	439	-	atgatgccaaagagtgggatcgctacgaagtaggtgaaaatcgtaatgaggatgactgcgatgatgttcagccacagaccacccttgaccatttcgccgatcttaatgtagccggagccgaatgcaatcgcgtttggaggcgttgccactggaagcatgaacgcacaggttgcggacagtgcgactgggatggtcagcagcagaacattctgctcgccacctgcggtcagtccgatacctacggcgacgccacccatgattggcaggaaggttgccgctgttgcggtgttggaggtgaactcggtcaggaacaacaccaggacagcaatggcgaagatgagaatgaagattggaagggcatcaagtcccttagctagttcaccgatccatagggaaagt…	cg0277	no TSS detected	TAACTT
244685	244434	252	-	ggacggctcatacattgaccatccgaaatcgaaagaagtccgcgactcaggcttcatcaaaattccggaaatcgacatgagcgtcaacggaaagaacacccaaaaccacggaaacacccgctcctctgaggcttgcttccgcagcaaagaaacaccgaccaaagcggtcacagcaattgcaaagaaaagtgcaaggttcatgaccacagagtagagcaattcatccgcacttattggttaagaatgcaaaaa	cg0283	no TSS detected	TTCGTT
268935	269174	240	+	aaatatgccagcatcgcgtactcatgcctgcccaccacatcggtgtcatcagagcattgagtaaaggtgagctccttagggagccatcttttggggtgcggagcgcgatccggtgtctgaccacggtgccccatgcgattgttaatgccgatgctagggcgaaaagcacggcgagcagattgctttgcacttgattcagggtagttgactaaagagttgctcgcgaagtagcacctgtca	cg0304	no TSS detected	GATGCT
273025	272365	661	-	agtagtgcgcatattcctacgacgatacgaagcggattaagcatggaagatacaaaaatatgttctttaggaaagatgagaaagcttacaaatactgccggcgctgcaagcatcaaggccgctgcatttcctccaacactacgcaaagcatcagttgcattgggtagcaacaaggctaggataaaaattccggctgttagtgcattcgataaaagtgcagtaacccaaattccccttttgggaacctccaattttacttttgcatttgtggtcattatctcggaaaaatgcgagtgcacatgggcgataggtgtcctactagagtcagttggatagccgacccgatggcccttattcttggaatcaactggaagcgataactcttgagtatctaactca…	cg0308	no TSS detected	CATCAT
277224	277198	27	-	aagcgcgaaaaccgaatagaaacgggc	cg0314	no TSS detected	TAGGCT
278371	278584	214	+	atatctatttatttttatccgatttgcaggattgtgcgcaggttggtgaacgtttctggctggacctgatgaaagacggttcgtccttcggggattcttaccaatagaccagcgtcagtcatcttttttaggtggtgggagatggtgggttgacttaatcccatgatttcggtgagttcgttgaccgtagtgggggtgcaaccttctgctgcaa	cg0317	no TSS detected	AAAAAT
280384	280837	454	+	agatggcgcgtcccatgtagtaggaaccaacggaaccgatgacccagacgccgatgatggcgatgatcgctcggatgaaattgttggggttaaatccgtcgacggaccaggtgtgaatcagcagcgcaatgatgagcagcggtatggagacacccacggtggtgccaagcaggttggctcgggtgagcggatccggtgcgcgccacaaagcgattgcagtacctagagaaaacaggcctgcgaggatcacgaggatggagacgatgatctctggaatggtcatttacctgcgtcccttcgaaatgatgcgagccatggacagggttggaagtacgccgccgaggactgctgcgagaagagcaatctcaaaggcgattgaggttgggttgttgagcaccc…	cg0321, cg0322	no TSS detected	no -10 region found
281563	281804	242	+	gctgagcgctggggcgatttttgctgggctgatgcgcagctgcggcgagacgccgcgctggtgcattgcgccaccccagaagacttcacgccacacgcggatcatcgagagcagtgcgccgaggctggcgatgatgatggcggcgattgcgatccatgctgcaatattgccgacgcgggcgatctcgagcaggatgagcgctttgccccacataccggaaaacggtgggaaaccgacaacag	cg0324	no TSS detected	no -10 region found
282186	282875	690	+	ataccgcgactttggtgtgcaaaccggagaacaaccccatcacagctgctgatgtaccaggataggtgcgtggcagccatgtgtgcactgggaatacaccggctttaaccgcgatggcaataaccacgatgcccattgcgctggcaaccagggggttgccctctacgacatcttgcagagctgcgatgttgactgagcctatgacaccgtagacgattcccacacctgcaaccagcaatgtggaggcagagagattgactagtacgaagattcgtccagaggctaggcgcgcccacgttccggtcatggcgatcaaaccataggaaggcagcagcatcacttcgatgaacacaaagaagttgaacagatcggcagtcagcagagcaccgttgacgcccg…	cg0324	no TSS detected	CAAAGT
289045	289354	310	+	aatacgacactttggagggctagaaatgtgaaatctgaaccaaaagacagcgtaggttttaggtttttggtctcgttctgcagttagcgcagccggtagccagatcctcggatggtttcgacccgatgggcaccgattttcttcctcaacgcgcggatatatacgtccaccacgtttgagccggggtcccaatccatgtcccacaccagtcggaggagttggactcgggagaggatttgccctgggtgtcgcatgagggtttcgagcagatcgacttcgcggcgggaaaggtcgtgccaggagccgtcga	cg0330	no TSS detected	CAAAGT
292768	292984	217	+	gctgcccggaagacaaagctgaccgccgtgggtgtggccggagagggaaagctggtagccgtcggcttcgaactgagcgaggactcgaggttctggtgcgtgaagcaacgctatggacagatcagcgtccacgtttggtgcccctgcgatctctgtgtagtcgtcgaggtcatggtgggggtcatcaacacctgagatggcgaggcggacggaacct	cg0334	no TSS detected	TCTTCC
294103	294662	560	+	attgttggtggcagcgggggcagggcttgtgccgtcggagatgtccaaaatgacggttccaccgtcgataagcactgcaccctgaggggttgcgctgactacggtgccgcgcgcgctgccggcgccggagactgaacgcgtggtgaccttgtagcctttggcttcgagggtgcgtcgagcggaggcttcgctttggccgacaacctggttgaggagttcgccggaagtgccgaggcggaatgaatcgctgctggatggcagtgttccttgcgaagctgcggggacgttgcttgccatgttaaaccatgtttgagctggttcgttaccgccgaagaggttaccgctgctgcactggcggacggggccgctgcacagtggggtggtggaggtgccgtcatt…	cg0336	no TSS detected	TGCCAC
298405	298799	395	+	atcgttgcgaggaagacgatgactggggtgacagaggttccgccgcctggtcccgcgtagaggctagccaggatggttggggtgaatcctgcaccgatgagcgtggccaactggtaacccagggatgcgcctgtgtagcgcgcggaggttccgaattgttcggagataaacgctgctagtgggccgtaaagcatggcgtggagtgcgagcgcgatggtgaatgccgagagcaggatgaaccagttgtctgaggtgagcatccggaagaatgccggcaggtaggccacgaacagtacgagcgcgatgatcatgacgggtcggcgtccgaagaggtcggatacgcgaccgaagaggatcacaaagaagacagagaacactgaggcgactgcgaaggc	cg0340	no TSS detected	CTTCCT
305799	305504	296	-	gatgcgccggatgggtttttgcgtcgagaagcaagcttttaagcgtagaagcgggtgaggaaggtagctacgacggccgggcgctcctgcccttcgatctcaatagtgccatcggcgaccaggtgcaggccattgcccttcacctcagagatctcacggaccacagcgcccatgcggatgcgggaaccgaccttgacgggagaggtgaaacgcaccttatccaggccatagttcaccttggtggtcacgccggtgacatcgagaagctcgccccagaacggaatgatcatggacaa	cg0347	no TSS detected	TAACAT
310089	309618	472	-	gccaaatttttagatcgcttcgattttaggccaccggagcccgtcagcctaacgcatacgctcattgttgcgagatgttgacaatgtattttccaggtcgaagatgcggtcggtgtcccattcggtggcccagccggcggtgtcgaggatcgcggagagtagtccgccggtgaatccccagatgatgtagtcgttgattcgaaacgctggtccgtgccattcgcgccagccgaccatgaggcggtttttggggtcgatgaggtcgtagagtggggcgtcgaaaacttcgtcggtttcgtgtgggctggccacggcgacgggtgatggggtgtgccagtgtccaaggattgggtagacggggtatccggtggcacggatgtgcacctcgttgagctgggc…	cg0355	no TSS detected	TAATAT
322157	321969	189	-	cgaactcgacgagctggttctcctcgagggtacggaagccgttgccctcgatctcggagtagtggacgaaaacgtcagcggatccgtcggaaggagcgatgaagccgaagcccttctctgggttgaaccacttaacagtgccctgtgccatttgtcttacctttactgattggaattactaccgggttc	cg0371	no TSS detected	no -10 region found
330598	330262	337	-	ccatcataatttcattccacgtcattgaggaacgtttttcccacttcagtagaaacgctctagcttgatctgcatttagttcttcaactccccaacgaggttaaataagacgaaagctaatttttggattaccaggatctcgtggtggccctgatggaggaatgcttggtttatctgttggcggttggccgcgataccttcgtttctttttcaaatttctaatgcaccaagaagaaatctttcagcgcagcatctgtaatttcaatattttgcccttgtgcccaggcatcgagccacggcgattcactgtgagttttttccctcagtgcccacgccg	cg0378, cg0380	no TSS detected	TATGCT
334948	334569	380	-	aagtccgtgaccgtacttgtaggccatccctgcggagtccacgtaggtgtaagactcatcgaggaacttgcctgggatatcgcgaggggaatcagcaatcgcctgcatggaagcaggaacagtcaatggcagcttgccctttggtcctccctcttgaccagtcaaagccttgagaaggaactctggcttgatctcaaaagtgcccaccacggcagcggcaccaggctcgatctcagacagcacccaagggttggtgaagttcacagccaagatggttgggactgcagcttccacagcctgaacgcgttccacatcgacaccattggcacgagggtcaacagagagggaaacaccttcgaggtcatcttcaaacagtgcaa	cg0386	no TSS detected	CAATCT
335442	335416	27	-	actggccttcgtggaccagggtctttt	cg0387	no TSS detected	TAACCT
360620	362008	1389	+	aatttgaaaatctttaggatgaagttgattcggagtgtttataactggctgggatagtgtcagaccccggcaactgtgacgtggccgattggttaccaaacactcttgttcagaagcttctgggctaaaagagagttgtgtaatgccactttcacacatagccggtgagtgctgtaaatgattacggggaatttaactattatgctctttatcttccgtttttctggtggtcagagcatcatcggcaagcgcagaaaggtgaaacaaactggtgaggagagaaccatagataggccacttctttgaagttaattgttgatcctcactcatctcacttgaaagtttagagagccggtcgcggataggatctatttcctgattcggatctgcgagcaaagc…	cg0412	no TSS detected	AAAGAT
369397	369057	341	-	tcgggaaagttgagctcgtcccagtgcagcgaggatatttgaaaggcgatagttatacccaacatcggtgtgttcgtaatgaactacaggttggcgagcttgtgtcgcaagatagcggacgttgtctgcaatatccttgtcatcagttaacaaagctccaccaccgctggtagtcataattttgtttccgttgaaggaaaccgctgccgccactccatatgctgcagcagactttccattgcgaatggcgcccaaggattcagcggcatcagaaagcactactgccccgtattcatcagcaatctttttaatcttctcgtgctgaacaactttgccaagta	cg0418	no TSS detected	TCATCT
376882	377571	690	+	gaaaaaccgcatctaccaaggtagtctaccttggagcgcaagttcctagtagtgctttgttcggagagtacggacacagtatggacaatagtccaacaacctaatgcagcggtctggtgttgggcaagtatgacataataaaaacttactccgccttgcgcgtgtttgggtcggcagccaaccgttgggtggtggcaaacagatgcgccagggtcactaacaccgtgtggtgatcctagtctaaccagctgcacccggatctgacccctgtttggccgtcacctaacatcccaacaacaaggaatcgaaaggcaatctgccaccttgccaagcaagtcctacacagaggagttcaagctcgacgccgtcgccttgtacgagatctccccataggtttca…	new transcript	no TSS detected	TAGATG
380047	380341	295	+	aatcccattacaccaagcgcatatcctatcggagctgaaattcgttctaattggaatgaaaaagaggcgagaatcgcgcctattccaagctcccacaggcgtgtcgaggtaatgaaatatgcgggtgccggattggtgtatgaaaaataaatggaaaagcaaagagaaactaacgttataagtacagctgctaaagcgatataacgctgcagccaacgaactttgtttagtttcgtgccactagtttcctctgagtccagtgtaaaacgatgccgactgaaatacaacaacccaa	cg0432	no TSS detected	TGTAAT
380482	380715	234	+	gcaatgatctcagcaccgataagcatccaccgggtatcaggcaacactaaaatcgtaattagggccgtgaataccaaaacggctgtggctgctggcagaattctcctaatccggcccgcataaaagttaattaaactaatttttcccttttctagacaagacctgatcaagtgtccagtaatcaagtagccagaaattacaaagaaaatatcaacacccgtaaaacctccggaa	cg0432	no TSS detected	TGAGAT
383296	383545	250	+	tgagtgtcgtgaagcaccaataaacgccagaacctacactttctaatacctacccccgacatcaaagtcgaggcggaaaattgaaaatatcggcacggtgatcaattcccggtcgatcacagccatgcactaacaaggtaattcctacagaaccattcaatctcgatgcggtgctgcacacgtaacgatctctaaagctcagaaagcacttgaccgaaattgatccgcgctttctttaaaccccacaatt	cg0436	no TSS detected	CTTCAC
388721	388367	355	-	accaagagtctgagtttctgcaccagcaatagtctctgcggcaacaatgccctgtgcttctgcgacgtgagcaagctgaagcttggcggtcacgtcaccgatggcgtaaatgccatcgacgttggtacgcatgtaatcatcgatctcgattgcgccacgctcggtgagcttaacgccagtgttttcaagaccaaatccctcaacgcgtggacggaaaccaacggaaaccatgactcgatcaacagtaagagtctctgtcttgtcagagcccttcttctggtaatcaacctcgacaaagtcaccgttgtcccgaacagcagtggttgcatggccaggaagaagcttaacgcccatc	cg0441	no TSS detected	CATCAT
395508	395206	303	-	agttccttgtctgcagtgggacggattcgaagaacagtggttctgcgtggcggacgaaggttccgttctcgcctggttcccatgcggagacgaagcaccagttttcgtcgtcacgttctgcttcgccatcttcggagaggtggtcgtcgcggaagtgagcgccacaggactcgtcgcggtcgagggcgtcgacacacatgagttcgccgaggtcgatgtagtcggctacgcgtgctgcgtattcgagaacctggttcatctcatcggtgctgccggtgatgcgcatgttcttccagaagtcat	cg0446	no TSS detected	TTTCAT
396076	395683	394	-	gagggagaggtgaacaagctttgcgccggtgaacaggtgtgctgcgccgttagggcaggcagcaacacatgcgccacagccgatgcaggctgcgtggtcaagtgcgagttctgcggtttcgtggttgacgtggagggtatcagcgtcaggtgcggtacctgcgttgatggtcacgtagccaccctgttccatgacacggtccagtgcggagcggtcgacgaccatgtccttgatcactgggtatgcggcggaacgcagtggttcgatcttgagggtgtcgccttccttgtagctgaccaggcgctgcgcacaggcaggcttgttctggtcggcgccgtgagggcgaccgttcacgaggagaccacaggtaccacaaatgccttcgcggcagtca	cg0447	no TSS detected	TACCCA
400469	400167	303	-	agtgcaatattgcaccgagtgaacttaggggcgttaggtgacatcaatgacttaggacacaaccgcacatgggccgaaaaaattccctacgggatgtaggggaattttcgcagttcagggagcttttaccagccgccggcaccttcaaggatgctcttgatttgcgggcgaacatcaaaccagtacaggccgatcatgatgatggcgacccatggcaggatcggaatcgatggacctagcgcggtgaggacaaatccggatgcgataaggattgctacccacaccattttcttttggcgatca	cg0453	no TSS detected	TAAACT
411487	411183	305	-	atggtgcccagcatgccgtcgttggttccggtggtgacaacacccaatgcgccggaggaacagtcggcggttccaccggaagttgaggcagaggtggaggtcgtgctggtcgatggcgcggtggtggtggaggaaatggtcaggctgccgccggtcgggtcgagggcttcgccggtttcgtagaatcctccgaaagcttgggcgccagctgcggtgaggtcggtggtgccggacaggtcgatggaatcttgggagaagtcggcggcggagttgagggagacgtcggcaagcacgatgtcgtcgga	cg0466	no TSS detected	TTTACT
412553	412283	271	-	gaagccttattttccagtcgggttgccgacggtgaagcgagtcatggagccacctgcgacaacgaacgccgcgaggatgagcaacattgtggtggtggtatccagtccggtggaatctgcagcggcctggcggatttggaactggctgttttggttagcgggggtggtggattcctcgccggcaacaccttcggtgttgtcagtgttcgcggtggcagcagcgcctgtggtcgaggtggatccggtggcgcagctggcgtcgccgcccaaa	cg0466	no TSS detected	CGTTAT
415791	415581	211	-	acgcactgaccagtcggcggttcctgtggtggtgacaacgcggcatttgccggttttctcggctgcattagccgagactacggtgaggccggtcatggcgatggcggatcccgtgagagcaacgagcgcacgggtggcaagcttgttcatttttgttctcctgttcgataacgcaataaaaactagattagcttaacctaacctggcaaaa	cg0470	no TSS detected	TTGAAT
419126	419571	446	+	accaccgatcgaagcgccgtaggcggttcacaccggtggtgccgcgggtgatcacgccgattggcttctgctttccgtttgcacccttgcggaaagaggcgcgcagattgtgggcgtgatcagccatttagaggttctcggagatccacttttcggtcagagcgccttcgtttgcgaagagctcgccgagtgcgtcggcaaccttaggctcgattgcagggcccatgaatgggatgttcacggacacttcgttgctgtagtcgaaggtggttgctgcgtcgtcgccgttgatggcgatggtgcccttgaaatcaacaggggtgcccttgacgtcagcgttgtactcgacggttgtggcgttgttggtcagtgcaggaaccgtgaggactcgcttgacct…	cg0474, cg0475	no TSS detected	TTCGAT
427052	426587	466	-	caagtgtaaatgtggagcctgttccaggacgtgaccacaaactaatactaccgccatggttagccatgacatgtttgactatcgcgaggccaaggccagttccgccggtttggcgggagcgggctttgtcgacgcggaagaatctttcgaaaactcggccttggtcttcgggtgcgatgccaatgccacggtcggttactcggatcatgaccacgtcgtttcggatgctttgtgaaacggagacggggactgattttggtgagtagttgattgcattgctgatcaggttcgccagggctgtgaccagcagggatcgatcggcttctacccaaacgccggtgcggtcgccgcgaatgatttcgatgttggcgttgtcggcggcgagttgggtgcgttcga…	cg0483	no TSS detected	TATACA
433603	433287	317	-	gaggttgattttcttacgtgccggtggatcggtgtcgaaccagttgtgggtcaagcggcccgcacccagatccagtgagaacgcgaggtctggggattcgtcggttccggaggatagttccagggagccgccaccgatgtcgaggttagttatgcgccctgcggaccatccataccaacgtcgaactgcgaggaaagtttggcgtgcttcgtcttcaccggaaaggatggacaggcggacgccggtttccttctccacgtggtcgagcactgcctcgctgttggtggcggagcggactgccgatgtagcaaatggca	cg0488	no TSS detected	TATAAT
447388	446635	754	-	ttagagggacaggaaagtttcccgcatgcgggagacgtcgggttcgaggccggtgaacagtcggaaggcatcgacggcttggtggattgccatgcgggttccgtcgagggtttcgcagccgagggcacgggcggctttgagaagttcagtttcgatgggcatgtacacgacgtcgccaacccagtgatccttggtgaggcagctgacatcaaaggcggtgccggggtgtgctggcattcccatgggggttgcgttgactactccgtcggcggcggcgatgacgtcttcgatgccgcgggcgtctactcccacgacggcttcacggccgactgcgttgttgatgacatctgccagtgcctgcgcgcgggaagtgtcgaggtcagcgacctgaagtttctg…	cg0504	no TSS detected	TTTACT
450218	450495	278	+	gacaacaatgcaggtttgagcagtgggagtgtgatggtgcgcaacaccgtaaaagtatccgcccccgcgatccgtgcagcttgctccaaatcactaggaagttgcctcagagctgccgaaacaatgatgtacacagtgggataggagtgcacaatcaacaaaaatgtcacaccatcagcgccgtaaatatcccacacttccgtgccgaaaaaccggttgatgccctggttcttcccgaacagctgcaaccacgcaatagccccaataaacggagggat	cg0507	no TSS detected	CTGCAT
454909	454652	258	-	agcggtggacacgaccacgtccgctactattttcactgcagttgagcgagcgacgtcaccatgaattgattgcagaaaaactccagctgaccaggttcatagtcgggtgaaaagcgcttgcccaccacgatgatggggcaggaatatacgtggtccccgttgggtgccgtggctagaatcgcgaggtcagtgccgtagtcatcggtgatgacgacccattccatgcccattttttcgcgcaggtactcccccaccacg	cg0511	no TSS detected	AATCAT
460906	460505	402	-	gttaccctgcaacaccttaggacctgataccgcagcaatacgctccgcagccttatccaacggcacccgccaatccacacccatgacctctgagccagccttgctcatcgcaccaagcaactcaccagtacccacaccaaagtgaatacgaggcagctggtacttgcccacttcctccaaaatctcagtggaatacggcaacacgaactcggtgtaatcacgctcagtgaggaacccagcccacgaatcaaacaactgcaccgcatcgatacccgcatcgatctgcgacttcaaagaattcacaatcgtcggcaccaaacgagccatcaacgcatgccacgtctcaggatcaccatgcatcattgctttggtcttctcatgattcttggaaggaccacc…	cg0516	no TSS detected	CAGGAT
465241	464981	261	-	aacggcacaacacacgggctggcaaaagacaccagacctgcgagcgctgcggcaaggatgccaaggaacagtggcccggaagctgcgacgtcagcaaactgctggccgatgctttgggctaccacaatctcagacatttaggcctcatctaccaatggcaacgcaacatccaacacatctttggaggtgacttcgcgcaagaacactgctgcggggcggtgctgtttatccagcacgatggtggttgggatcaccgatgcg	cg0520, cg0522	no TSS detected	TATCCT
468292	467945	348	-	gccacatgcgcagtaggtacagcagggatgcaataccggagacgataccgatggatgcgccgatggagacggaggaaacgtggatcgggaaccagaaggactgcagtgctggaacgactggtgctgcgtcggagtacagctgggtgccaccgtagaagagcagtgccagcattggggtgaggatccatggccataccacgcggaattgtgggcgctgcaggatgagtacggctccgatcatggcgaagagggtgaccatgaggatgtattcatacaggttgccgaaggggaatcggctggcagacagcgcgcgcatcacgacggatacgaggtgcaccatgacgccga	cg0524	no TSS detected	TACCCT
481474	481828	355	+	agccggggcggaaggtgttgcaggttccacgctgtttgattcttcattccagtcagcgttgacgttgcttggatcaacaggcacgcgacgggaacgggcgtaaatgtagccagacagaatgaccagaatggcgaatgcaacgaggactccgaggaggtctgagctgataagaccaattccgtgagctacccaccagcagaaaacgccaacgatcgcggaggcagggagggtgataacccaggccattgccatgcgtcctgcgacggaccaacgaaccttcgcccctttacgtccaatgccggtacccatgatggagccagtagcaacgtgagtggtggacagtgccataccgaag	cg0545	no TSS detected	no -10 region found
481986	482740	755	+	agaatgggatgtcagcgtcagttcccaggtgaccggtggcaaccagggaaaggaagataacgcccatggtcttctgggcatcgttggtgccgtgtgccagggaaaccaaggaagcggagccgatctgaccccagcggaagtaacggttcttctcgttgtctccaactgcctttgtgatgctgtacacggcgaaagtgccgatggcggccacgagacctgcaacaactggtgcagccaatgctgggatgatcatcttggacaagacaccttcccacaccactccgccgaaaccgagtgaagcaattgcggcgccaatgaggccaccgaaaagtgcgtgagaggagctggaaggaatgcctagcagccaggtcagaaggttccagacgatggcgccaatga…	cg0545	no TSS detected	TGACAT
482868	483328	461	+	gaaagtaaaaaccttaaatcaaggaaccaacaagatgaacagtgagtgaattcttttgatcttgctgatattaacgagtttcgggggtggaaagttcctgaatttcagaaactacatgtgcgtacttttggagtgccgaagttttcccctcaccgtgtgtcaatggagatgagctgagcgtgacaagggagtttgttgctggcaattaagattctcatcctgatttcagctaaagcttcacggaaaatgtttttaacttcatttacggtgtgcacagatcagcttttgaaggcgaatggtagttggtatagcaccaatggcgattccgcattcatatggataactcgatgtccgaataaaagggattgagcggtgcacccatgagggggatcgtgatag…	5'-UTR of cg0545	no TSS detected	TAAGGT
488700	488294	407	-	gagcagttgtcgggcccgtcggcgcacttggtaccactccatttagtgcaccgtgtccatgagagcttgctgttgtgcacggcgggtatctcggacggtcgaagcttcaataatggtgaatccggatacttcggtggtatcaactagcgcgatgatgaggtcttggaggttgtctaccacttggtgttcaatgccgtagcctgcgcagagatccgcgatggacgcgtcgtgtggggtaccgaaagcacgctcgaagttggggcggagaccatctgcgccggtttctaggagttcgaagattccgccaccgttgtcgttggagaccacgatggtgaggttttctgggcgtggttcatcagggccgatgagcagtccgccaatatcgtgaaggaacgacag…	cg0552, cg0553	no TSS detected	TAAAAA
503185	502831	355	-	aagcgacttcaccaagagcttctgcaacggattttccagcttccaggtggatgatctctgcaagttcttgggcgcgttcggtcagtgcttcgaagattgcggtgagtaccacggatctttcgcggggagttttcgcagcccatgaaggaccagctgcaactgcatcagagagcgcggacatccactgggtggaatcgtggttttctagctcggtgatggtggagccatcgctggggttgattactgggaaggtcaaagacactttagcccaccttctggtgcgcggtttcgcgctctagggctgcgactaacacctgaagaccatcacggagagtgtcctctgcaatgaccagtg	cg0566, cg0567	no TSS detected	TATTCT
513661	513423	239	-	ggtggacatcatgatttcagagaaaccgaaacgctcggtgatctgctcagtggtccagccaagagccttcagcagtacggtgactggctggcgacgcttgcggtcaatacgaacaccaaccgaatcgcgcttatcgacgtcaaactcaagccaagcaccacgggaaggaataaccttcacggcgtgcagtggacgctcagttgacttatcgatggtctggtcaaagtacacgcccgggg	cg0576	no TSS detected	no -10 region found
515118	514356	763	-	gtcaagatgtcctgctcaacgatgttctggttgaggatgatcgcatcctcgtagttgtggccttcccaaggcatgaacgcaaccagaaggttacggccaagggacatttcaccattgaaggtacctggaccatcagcaataacctggccagcttcaacgcgctcgcccaagttaaccaaaggcttctggttgtagctggtgccctggttggtgcgctggaacttacgcagcaggtaggtttcgcgcttgccgtcatcagccatgatggtgatgaagtcagctgaaacgttttccaccacacctgcgactggggtaataaccaggtcgccggcgtcgtatgctgcgcgctgctccataccggtgcccacgaaaggagcctcggcacgaatcagtggcaca…	cg0576	no TSS detected	CGATGT
516022	515698	325	-	aggaccagtggaacgtgcgtggatcttctcgtcaacgaggtggtgcagcttcagcatgtacatgtagccgatggaaaccgggtacgggtaaggctcaccggagcgaccgtcgataagcgttgctttaccatccgcgttaaccatgacgtcgccgtcgcggtttggacgtgaattagcgagcaggcctgcgagctcttcgtttgacgcaccgtcgaacacaggagttgcagtcaaggaaccagcaggaacctcgaggaggtctgcaggcagagtcttgacgagctcagcgttctcaggatcttcaggatccacggaccaaccagca	cg0576	no TSS detected	AATCAT
520403	520139	265	-	tatgcggcgttgcgagcagcctcggttggcttgatggagatgttgcggtaacgggaaataccagtaccagctgggatcagcttaccgatgatcacgttctccttcaggccgatgagcttatcggagcgcttgttgatagcagcatcagtcaggacacgagtggtctcctggaaggacgctgcagacagccaagactcagttgcgagagaggccttggtgatacccatgatctcagaacgcagctctgcaggctgaccgcccgcac	cg0577	no TSS detected	TAAGTT
527063	526267	797	-	gtaacaacggtgccacgaccggtgatggtgaagatgtcctcgataggcatgaggaatggcttgtcggtctcacgaactgggtcagggatgttgtcatcgcaagcctgcatgagctcaaggatctgcttgccccacttctcgtcgccctcaagagccttcagagcggagatgtgaacaattggagcctcttcgtcgtagtcctgctcagcaagaagttcacgaacttccatctcgacgagctcgatgatttcctcatcctcaaccatgtcgcacttgttaagagcaacgaggatgtaaggaacgccaacctggcgagcaagaagaacgtgctcacgggtctgaggcattgggccgtcggtagcagcaacaacgaggattgcgccgtccatctgagcagcg…	cg0587	no TSS detected	TCAACA
527971	527636	336	-	ctaagggcgacttctcatcacacgagttcccacgctcaacttcacgtggtcgacttcagtcggcgatgtcaggatttcctagtgaagtcgtgggatgagaagttgagcatgagatgtcagcatacgcgaagtcgaactgtagaacttatacagtcatatctcggaggaggtcccccttcttaatctcaagaccactaggaagaccaccaaaaaatgactgagatcgcccctaacaaattgagcgcaaggtaccgaaaccgtgaaatcgaacctaagacgccgactagacaaaccaactccgaaaccaaccctagaaacgacaaaacagcgacccca	5'-UTR of cg0588	no TSS detected	TAGAAG
536883	536415	469	-	gatgttgagggcaacctgcttgccggtgagcttctcgagctcacggcggatgcggtcagcctcagcgccacgacgaccaatgacgatgcctgggcgagcggtgtggatgtctacgcgaacgcggtcgcgggtgcgctcgatgacgacgtcggcgatgccggcacggtcgaggcccttggacaggaattcgcgaatcttgatgtcttctgcgacgtagtcagcgtaagacttgtcggcgtaccaatgggacttccagtcggaagtgatgcccaaacggaggccgtgtggatggatcttctggcccactagttggctccttccttctggctctcaacgaccacggtgatgtggctgctgcgcttacggatctggaatgcgcgtccctgagcacgtggctgg…	cg0600, cg0601	no TSS detected	no -10 region found
540443	539834	610	-	ggatgtaattctcagtcattagatatccttcccattgcgacgagaaacgcggaccttcttgccgttttcatcgaaacggtagccaacgcgagttgggtttccgtcggagtcgatgaccatgacgttagagacatggatcggagcttcctgggtcacgattccgccggactctgcgccacgctctggtgcggagttagctacgtgcttcttgatgcggttaacgccttcgacgagaaccttttcggtcttagggaaagccgcgatgacctgtcccttagcacccttgtctggacctgagatgaccagaaccatatcgcccttgtggaccttcattcttaaatcacctccggtgcgagagaaacgatcttcatgaacttcttctcacgaagttcacgagca…	cg0608, cg0609, cg0610	no TSS detected	TCTTCA
542633	543279	647	+	aggcggtatagactttcctcaatgcggacgcgtcctagatcgcgagcatggaagcggccagggagcttactggtaacaatcaattcctcgcgggggacacccgactcgcggacagccttgcccacggtaccttcattttcatagttgtacgcggtgtcgatgaggcggtaaccagcatcaatggcagtagcgatggcttcaacgccaggtgcgccatcaagatgaacggtgccgaaaccaattggaggaagggaaagagtcatgtacgccaggttagcgaaacttcagggaaggggatcggtaaggaattgaaggttaggcctcgaggaggaaaagaattcaaaaaggcagccgatacgcaggtctccaggtacttgaccatgctcatactttcgctga…	cg0612, cg0614	no TSS detected	AAGTCT
553309	553649	341	+	agttttcctcatcgcccgcaagagcaaaagcggatccgacaattcccgtggagttggaattcacaccggtccaagtatttttgacaccaccggtctcatccatcgtggtgacgaggtaatcgagagtggcttgtgtggttggatcctgcgcaccatttgccagagtcaaagcctgtgcagccattgcagtgacatcggaatccgtggttttgcatgtaggttcgattgctgaggctaattggacaccaccgtcggagcacacttgagttttaaggaattctgttgcgcgctcggctgcttcggtttcaccgacgcggtgcagagctagaacgccccaggcc	cg0625	no TSS detected	GATGAG
557446	556902	545	-	ggaacgaagattttcgcgatgcttgggcttggtgcccacagtgcctttgatctgagtaatcttcagcgccatttcttacgcctcctgacctgcgcgtgcacgcagaatacgtgctggtgcgacctcttcgatggtcttgccacggcgggctgcaacctcttcagggcggaccagctgcttcaggccatccacagttgcgtggacgacgttgatagcgttgtcagaaccaagggacttggacaggatgtcttggatacctgcgcactcaagaactggacgtgctgcgccaccggcgataacaccggtacctggagcagctggcttcagcataacgatgccggctgccttttcgccctgaactgggtgggtgatggtgccgttgaccattgggacgcggaa…	cg0631, cg0632	no TSS detected	TCGCTT
559425	559665	241	+	aacagggccgaagatttcttcgcgtgatatccgcatgtcgggggtgacatcggcaaacacggttggttggataaactcgcctgattctaaaccttcagaaaggctgattgaccgggttccacctgcaaccactcgtgcaccttcctctcgtgcggagtcaatgtaagacatgacggttgagtactgagaggcgctggcaactggcccaaaaaccgtttcttcatcataggggtcaccttgt	cg0637	no TSS detected	AATCTT
574892	574658	235	-	gcgggactcgagcaggacgaccaggttctcaccggtcttgcctgcgcgacggttagcctcggcgtagtaacgacggaactgcttttccatgacgccgtagatgaaacgagccttctgcttctcctggagctgcagcaggtactcggactccttgatgcgtgcacggcctgcctgtcctggagggtaaggacggcgctcaaacgccatgtctccaccaacaaggtcgacgcgcaga	cg0654	no TSS detected	GACGTT
611594	610764	831	-	gatggtgaggatcgttatagaccagctcacggcacatatcgagggctagttggcaggttaaatcccaccctagcccaagtgctttcgcggttgcgtgaacactcatccggtcaatagcaaggcgttgtaaaatccagcgggtgacccggtgggtgacctttttaccgtggtcagcgcagcttagttctgcttggaaatacttttgcttacatgtggggttggtgcaccggtagcgaggtagacggataaacagtttggtgggaaacccgacgatgggtaaatcaatgagcatccggtgggtgtgatgacgaaacaccccaggttgggagcattctgggcaggtggaggtgtagtcgagtgcgtctgcttcgatcagggtgtaatcacctgcatcggaag…	cg0691, cg0692	no TSS detected	TACACT
615912	615467	446	-	gaggtgccatgccatccagcattgctcgagcctgctcgagtagagcacgtgccccttccacatcgccactagctgtacgactatcaacttcttccagcgtggaggcaagctccaccacgcttggagaatcttgattgccaaacagctgctgattcatgccatacaacggggagttttcatcagcgttgtacactgctgctccaccgcctgcgatgactagagttgcagctgcagcacccaccaaaccgctaaggaatgggtgagatttgcgctgggttgccgaagcatccagtgaatgaaccccgcttgatccgctcttggcacgcttctcacggcgtgctgcaagtggaacaacagttgcggactcatctgcatcagctgaattagttgcagtgttgg…	cg0697	no TSS detected	GCGCCT
623138	622788	351	-	attcccagcatacgcccaaaaagttccagaaaacccggagaaatgggaaaagcgacaatctccaataaggtgattgccgcttaacgaaggctcatttaaggcctactcccattcgatggttcctggtggcttggaggttacgtccagcaccacgcggttcacatctggaacttcgttggtgatgcgggtggagatcttctccagaacctcgtatggcaggcgggtccagtcggcggtcattgcgtcttcggaagacactgggcgcagcacgattgggtgtccgtaggtgcggccatcgccttgaacaccaacagagcggacatctgccaggaggactactgggcactgcca	cg0703	no TSS detected	AATAAT
633508	633989	482	+	gaaagccgaatggctccacgcgccccaattacagtggcaattgagctcagattagcttcccggtctgcattaacatcctgtactgctccaaggatctgactggccatgccccacaagaaaaaggatcccagtgctatccacatcgctgctgaaggagatgttccagtgatcgttgcaccgattaatgcaggtgaagtgaagtgagtagaagatgttagagcatcgataaaggggcgttctttaaaacgcaatttcggtgctgaataagcaatcactgctagcactgagagtgtcagccataaagacgacatccaggtgccaaatatgaaaagaataactaggaaaggaattgttgagatagccgaggcccataacagtgtgctgtgggaacttttcggt…	cg0717	no TSS detected	GCCATT
636183	636484	302	+	atctatcaatggcaatgtcataggcgtctgccgcgctatcaagataatttcctagttttgcacccgcgccgggttcgatggattcgaatagcgcaattgcttcttcacgcccagtggggacatcgacagcgtcatgtgtgccagaaaaaactcgataaccaggcgttaattctaccaaatcgagataatcagaagtacatgcaccaaaaagtgcgaagaaatggtcaaaggcctcgggcatgaggtaccaagaaggtccggtatcccatcgaaagccaggaaagcctgatatttcaagcgat	cg0720	no TSS detected	TGCCAT
638034	638634	601	+	agcaacagcatgagaataaccaaaatgaccagcaatacaattgggatgatcaggttgcggtcatggatggaggcatcgttagtgtctacggaagttgcagtgacaccgcctactaccgctgatatattttcatctgcaaaagtttggcggatactgcgaatagctttttgagcttcttcggaatctggtgcttcgacaagtgttgcttgtaaaaggacttgcccttctacaactaccgggcctggagctgtaccagaacctaacggcacaataccgtcagcggtgattggggctgagccagagggggagtcagcactagttacagttacagtctcgaaattgtcgttgttaaggactacgtcagcagcctgtgctgcctgtgtttcatcaacgataata…	cg0722	no TSS detected	CATGCT
638816	639432	617	+	agatttcaaatcactaaatagcaaacaaaggaggcccgcaataacagtgctgcccgaggcaagaatgggttccaccgatgcccggatggctttccctgtggctatccctttatcttgttgaacgcgtaactcttcacggaaacgagcaacgtatagcaatgagtagtcggtggcggcgccaatgaccagaatgaagaggatgccttgagtctgacccgaaagcagcaggatgtcccacttagctagccaccacaccaccaatagagctacagtcagcgcaaacaaactggtggcaagcacggcgatgggcagaatgaaggagcgatagacgatgacaagaatgacaaggacggcagccaaggcgactgctaggagtagcccatcaatacccgcgaaagc…	cg0722	no TSS detected	TGATTT
641637	641187	451	-	ataactcctgtgccatatcctgaaggaatcggataaccacttcacgctcttgtggagttaatcgtttagcagcatcaaaacgacgcgcctgatgcttaccaagcgtccgcatcgcctctccacgagtggcatcagtgaccatgagggcgaaagccctgcggtcgacggggtgcacattacgaacaatatgcccacctttttctagcctattaagcgtctttgttacagatgccggggaaagcttaaggtgagctccaagcattcctggagtcaccacttcgcccgcattgcccgccacaatcaaatagtgcaaagctcgcatatcaggggcacttagctccatataacgtgccgaggcttcaccaatactacgttccacatcgcgaagactggccaacg…	cg0725	no TSS detected	CATTAT
641965	642249	285	+	aagcattggaaactactttagcgctgccttcaataactgaaggcccaaagaaagtgccacacttatttgttacagagattgtgtccgagtcgatcacgccgtaatcagcggtaacgtcatgtgagcactgtaaagagaatggttggggaattgctgcgacttgataccacttgcctttgtagcgttctaggtcaatgctattttcaatttcgggcagcgctaggttttcaggaaccgaacttaggttagatacctgcgaggagccacctgcaagtcgtccgccgt	cg0726	no TSS detected	TAGTTT
644098	644418	321	+	atattcgggtacccagcgacgaatataagtttcatctggatcaaattttttcgcttgggtgaccggattaaaaatacggaaataaggcgaagcgtcatctccgctacccgcagcccattgccagttgaaagcattagaagctggatcagcatctacgagagtttcccaaaaccattcttcgccatgacgccaatggatctggagattcttggttaaaaaactagctactaccattctgacgcgattgtgcattgacccggtggcccataattctcgcatgcctgcatcgaccagcggaattcctgtttttcctgcacgcca	cg0728	no TSS detected	no -10 region found
646626	645655	972	-	atccaaaaatcgactatttacctgggttctttcgaaccagaaccagttgacaacatttcacaaaccgcctaagcagaatcgaaagccaagatgaataaggaaaataaacagcatccgttcgggttggacaacgacctcataaattccgattacgactaatacagccttaataatcataggcaccaggcttgataagccgctaaaattctatgccgaatcttcttgcagccgaatcttcttgtataggctaggattcaagctacagcgctttctggtcgattcagacgcgattaatctcctaagatgtgttgtgattaaccaccataaacagatgagcccccaaccccaggttctcggagatgttaggaatctaaaaaagaaaagttaggtccaatctct…	cg0730	no TSS detected	TTTGAT
650239	650447	209	+	ccacagagaaaatcgctgcgacaaccatgacgaagatgccggcatctcggccgatggaggtgcccatgacggcgaccgttagtggcttgatggcggcgatcaaaataatgaatgggatgggtcgaacaaagttcaccagcacattcaaaatggtgtagatgaccttgttcttcaagattccaccagcgcgggtggtgtaaagcagcagg	cg0735	no TSS detected	GATTTT
661228	661017	212	-	gacaatatcggcgtcggtaacgccaagggtgacaactctttcgggtacatcatcgattgtggtggttccgaactcgtgttcaatcgaaacaggaaaagcggagtttcccgtggatgttgaatcagcgtcggtgtcatctgcattgttagaacacccagctaacagggctaggacagcaacgcctacgacgctactgcgcaggattttggaca	cg0748	no TSS detected	CCCAAT
667970	668410	441	+	tcgatgccaacggacaggcggacggtggactgggtaacgcccgcgcgtgccaggccagcttcgtcggactgtgaatgggtggtggttgctgggtgaacaacgagggagcgaacatcgccgatgtttgcaaggttggagtgtagcttcagggcgtcgataaatgcccaagcctcatccttgccgcccttgatctcgaaggtgagaacggagccggtgtacttcaggccaagcttttccttggttgcgtaccaaggggaatccttcaggcctgcgaagttaaccttttccaccttctcgtggttgttgaggaattctgcaaccttgatggcgttttcgttgtggcgctccaggcgcagggaaagggtgtcgatgccctggactgcagcccatgcgttgaat…	cg0755	no TSS detected	TCCGTT
683157	683543	387	+	ggcgcgcaaaggcgcgcagcagcgttgatttgccgcatccgttggggccgacgatggaggtgattttgccggggacgatgtcgacgctgagcgaatcgatgatggtgcgctcgccgtacgccagggaaatttcttcggcggatagttgatggttggtggtcacagggttactcccgcgcggttggaacgaatgagtaaatagataaggaatggggcgccgaatgcgccggtgacaactccgacggggtagcgggtgccgaggaagtattggccaattaggtcggcgatgagcacgatcaacccgccgatgagtgcggaggggatgatgagcgatccgccggagcctaaaatgcgcgcggcaatggggccagacacaaacgccacgaa	cg0768, cg0769	no TSS detected	CGCCTT
687903	687609	295	-	gtcacactagtgggtgcttggggaaatcctccatccgccaaccccgtttatgtgcgtttacgcaaggccaccatggggaaccacaccacgatggcaaggaatgccaggccagcgccagcaagggctggagtgctgtaggaataacccgcgccgataaccacgccaccgatcgctgcgcccaaagcgttaccgatattcagtgcagattgattcagagatgcagccaacgtttgtgcgcgtcctgcaacgtccatgagtcggatctgcagtgatgggatcagtgtggagccgaaga	cg0772	no TSS detected	AAAACT
689496	689178	319	-	gagtgcaaaatccttacttccggaacattctccacagacgcattttgggatctcgtttgtattcgcgttcttggtagtcgaatacggggaggctccatccgcgccagatggatagcagtcggactacaaaggcaaccaccacagagaccaggacggtgacgttttcggaagctccaaggtacatcatcgcaaagtagacgcaggtggcgaggaatgcgattgatgcgtagagctctttttgaaataccagtgggatgcggtcacacaaaaggtcacgcatgacgccgccgaatacacctgtgagcactgatgccactac	cg0774	no TSS detected	TAAAAT
696871	697664	794	+	accgccgacaaaggtgtggttcgcgtcgtcggtgtagccggtcttgccgccgatgccatcaggatcgttcatgaacaaggcgttatcgttccagacttggaaaccctcattgtcgccccaaccagggaaatcaatgtgatcggtggagataatcgactcgaaaaccgggttctgccacgcatgctgataaatcaatgacatgtcgtatgcggaggtcgacattcccggcgcatccaaaccggaataagtggcaacgaaggtgtcttgagtgcccaactccttggccagcgcgtttactttctccagggttgcttgatccccaccaagttcctgagccaacagatacgccgcatcgttaccgctggctaaaagaagaccgtgcagcagctgatcaacggt…	cg0782	no TSS detected	CTTTGT
698015	698348	334	+	agagacgaatctggagcctctgtttttgggcgatgctggacagaaaaaggatggtttccagtgcgaccaaacaagagtgcccacgagagcctcgaaaccaaactttgggcatctgtgaccggtattgaggccgcaaaaccacacaggtgtgcccacggaccgggaaaagctgatccgtgggcactcctgtttggtgcggtggggacgaaccccaaataggcgacctagaacttgctgaatcgcttgatcagcatctcctccagctcgcgccagctctcagagtggtcgttgaatggtgcgtgagggacatatccggaggtgtcgctgccgccga	cg0783	no TSS detected	CAGATT
706142	705723	420	-	gacgcggtcggtgccaccacgacaccaccgatgatcaggccagagttacggcggcagaacagcttcacaaaaccgtggcgcagggaacgcatcttggcgcgtgggttagtagccaaaggaagcacaatcacgcgagcagacacttcgccggaatcaacttgtgcatgggtgatacctactgctgcgatctctgggcgggtaaacactgcggtggcaacagtcttcaaacggatggggctcacgccttcaccgagtgcgtgatacatggcgatacggccctgcatcgctgcaacggacgccagtgggaataggtcagtacagtcacctgctgcgtacacaccggggatgttggtgcgggagacgcggtcaaccttgatatggccggatggtgccagctca…	cg0790	no TSS detected	TAGGAT
711700	711415	286	-	tccgacaccaatctgggagtagcgcgtgtctagcatattccggttatgcccaggtgagttcttccagctttcaaaaatgagcgaagctgggcggatattgctagcccagtaaatattctcgccatagtttccgccactagaatgaacaaaatttccggttcgcgacattgtataagaccagctcttagagccggaattaagagactcattcatcgccaacggtgctacaccatgggcaattcgatgctggttaacgagcgcaaatacttctaattcaacctgactc	cg0793	no TSS detected	TATCAT
716958	716384	575	-	gcgggtaaacggatcgggatcaaaggtacccatgtaggacactgcggtgcgcagcacgtccatggggtggcaggtgttgggtaaggagtggatgagggaaatcagtccggcgtcgagtgagcggtagcttcgacctgtcgtgttgaaggtccggagttgttcagtggtgggcagctccccaaaccacaggaggtagatcacttcttcaaagctgcagttttccaccaaatcctccacggcgtagccacggtaagtcagcgagttgctctctggcatcactttggaaatgcttgtgtagtcagagatgacgccgttgagtcctttgcggacttggctgtcactcattgttttctccttttctgtaggtgaaaatgtgctggtcaaagacgttgtagtctt…	cg0797, cg0798	no TSS detected	TATGAT
722206	722722	517	+	gttgagatcggcgtagagcttgtccaactctgcacgggtgcggaagtttccgttgggaagaacagcgtccgaccaatccaggttgatcgcgcctgggatgtgtccaccacgaagcacgccggtgtttgaggttgggttgccgtgctcatccaatccggagaactccgaaggggtcctgacgtcgacaagcgtcatgccaccggattgcgtgagcgaaccgagcacctcagccacgaacgcgcgctggttttcgtcgacacgctccacgacggggtagttggcggaggggtactccggaaccacgtaggaggtgtcgcgctcttcagccatccacgcgtcgcggccgccgttgagcaggcggacatcggagtggccgaacagttcgaagacccacagggt…	cg0803	no TSS detected	TACGCC
726650	725968	683	-	acttcgtcgatgccgcggcctttttcaaggagcggtctggtggagttggagaccacgaggtcgggttttacttctgcgaggcgttcgatcactttttcgttgaattcgatgcagtcgtcgctgaaaattccgtcgagttccaccacgaaggtggggcaggattggcggacgagggggatcactttgaagttgtgttgcttgcctagggcgtcgagtggtgccatccattgttcggcgtgggatccgccgacgaggtagacctcgacgggtgagttggggttgccgaaagcgcagtaatcttcgtcgtagttgtctggtgctagttcagatggatcgtcgccgaagacggacatgcagccttttgcccaggcgggtgagacggtatcggccagcacgtag…	cg0808	no TSS detected	TATGAT
730973	731263	291	+	gtcttccatcggtgcgtaggagcgattgttggatgggaggaaggacaccaggtcctgtacccaatccagtgcttcctcatcggtcgcagcggtgtagtgggagttaccagcggtcaccatgtgggtggttgctccgccaagctcttcctgggtgatttcctcgccggtgacggtcttgatcacgtctgggccggtaacgaacatcttggaggtcttgtccaccatgaccacgaagtcggtcagagctgggccgtaagcgttgccacctgcacatgcgcccatgatgacgga	cg0812	no TSS detected	ACCGAT
741518	741815	298	+	gggctgttcggtgcgaacggatcgaaatcgatgatcttgcgtcgggtttctgggggtaggggtttaggcatgatgtcaattgtgagcagcctaggactatgcctgtggtgtaggtctggggtgtgcacaaggtcatgacactatgcatgcacaaggtcatggcattaagtgtgcataaggtcatgacactgagtgtgcacaaccctctgacacaaaacagttgaaaaccagtcctccgtcgacgaccaagttttggcctgtaaccgcgcgcgaccagggggatgcgaagaagagggag	cg0824, cg0825	no TSS detected	no -10 region found
758600	758893	294	+	agatctttaagaatcgctggcttggattgatttccgccaactgcttccaccaagattgcaatgatcgtttcgtattcttcaacggtcagctgaaaatccagcgcaaggagtggggtagggcgcgtgattttctttccatcattgccaataccactgatgcgagcttgcaatttggcgtttgtaaaccgcagttgatcattgagagttttgagatcttgaagatcgtcagcgaaactgcgctcttgtttgagtcggcgagagatagtcacggaatgaggcctttgaacggaagaa	cg0839	no TSS detected	GATTCT
759321	759735	415	+	attgatcgccataaaaacgcactgtggggccaaaatcgatggcaccattaggcagttcaccgccaccttcaacaactccacgaccaaaaggatcctcgctgacaatcagcacatcactatggcccttgtagtgggaaaatctatcgagggaggtaaagatggcatctgcctcgggatcatcaaaagagacctcaacactagttgctaaagcgccgagcataatcattgcggcctgccagctcaccggcaaatcaatagtgatgagcgagccttcctccagatccaattcctcaaggagcatattgccaaccttggacgcccagttatcaagagtgatggcggagaaatccaaacgcgcacccgtggactcgttataaacagtcaaacgaggggaggcag…	cg0840	no TSS detected	TTTTAT
760371	760707	337	+	agttgccaggcagatttcttcattggtcaaagctatgagttcctggcggaaggattggttcaagacttttagaacgctctggagcatgtctgcccaggacgttaccgtttccttgtagtcctcatattcaaaggcgacaatttcgcgtccgcggaaagaaagatcactatctaaggattctgtaggaagcacagcttgtggtggctggaaggtttcttttggaaggggccagtagtccagcgctgcttgagtgagcagctcggttcgctcaattagctgttcttcagaccaatgcttctgctttttgatgaaattattgatgcgatagggggatacc	cg0841	no TSS detected	CTGCCT
778429	778667	239	+	agccaaatttcatctcggacttcaatggtgacacccggggatagagagtcagtagaacttagcgcacctgattcagacataggttaaagattaacgcgtcttaacaaagtatttgcgaatacggtccactttgtggcaaaaacgccacaccccgcagcccacggtggtgggctgcggggaggcgtcgaaaagcggggttttagttaacgcaacggggaccgtcgccaccagcatcgaac	cg0845, cg0847	no TSS detected	TGAAAT
782449	781980	470	-	gacgccgtcgaaaataacagtgttgtcaacgcggcagccggcaccgatctcagtgccgcggccgactacggttccgccgagcagcaggacgccgtcgcgaacgccggcggaggcgtcgacaagcgactctcctgttttgccttcgagcaatggggagtacgcaatgccgcggaccaggtcagccgagccgcggacgaagtcgcttggggtgcccatgtcgcgccagtaggaagcgtcgacgtggccgaagactcgcttgccttcttccaacagctgagggaaggtttcgcgctcgacggaaactgctcggcctgccgggatctgctcgatgagttccttcttgaacacgtagcagccggcgttgatctgatcggttggtggatcttcggtcttttcaag…	cg0849	no TSS detected	CTGGTT
815195	814904	292	-	agaagtcttcagccaggtatcggtacgtgagaggatgcgtcgaaaagcaatttcggtgctttcgcgcgaccagctcggcacgttcgccagctgcatgtaggcgctggtcaccttctcttcggcgagcgccgcatcgacgccaccggcgaccgcctccgcaaacgcgtgcaccaaggtgcccttgagcatcgcgatcggcgtttcctcctcactgtccaaacgatccaacacagcgcgcagcggacaattcaacaactgctcaatccgcgacggcgacaacgacaccgccccc	cg0885	no TSS detected	TAAAAT
831110	831485	376	+	accgcatcgctgatctcagcaagcacccatctgagggtgtcttcgtcgtgggagccgaagccgaagacgatgccgttgtctgcgccggtgccgccccagtagtgggaaagcgcggtgacgttaaggcctcgggaggcgagtgtggtgacgacgaggtcttggggtttgtcgcaaaggagaactgcgtggaggccaccgttgatggggcgaagctgcgtattcgggaggtcaccgagggtgtcttggacgatggagcggcggtgtcggtaaaggcgccgcaaacgttgggtgcggcgtcgtaaagcgcctgaggcgaggtaggacgcgagcgcgtgttgggtgatggcgccgactggctggccgagaatcccgcgaa	cg0897	no TSS detected	no -10 region found
834952	834802	151	-	gtgacctaggtaattctgactgggagaaatttcacttcattttccgaaatacgctcaaaggctacgttaggaaagggctgtgaaataccgaatattttcatacattaaggcttttgaactggggaaactccatcttttagatacacgcccg	new transcript	no TSS detected	TAAAAT
842654	843395	742	+	attgggatgttcagacatattcggagccgaaatatacgttggaggccaagactcggattggcggggtcggttttggtcagatatgacagtcagcctgcaattactatctggaactctagaatcagggtcctctcaggatcgtatataagaggctgaaatgcttcaattatacctctctgagaaatttgatccttataaaacggctcctgtgctctttgtactttctgggtagtggggttgaggaaaattcgaccaggtggccgaaagatccaccccaccccagacgtcggtcaaataggacggtatccggaaaaccaagcaaaacccgggagtctattttaaacgatccagcgtctcatcgtgcaggatgccgttggtggctactgcatcgccaccgtg…	cg0910, new transcript	no TSS detected	GAACAT
842812	842624	189	-	atttcagcctcttatatacgatcctgagaggaccctgattctagagttccagatagtaattgcaggctgactgtcatatctgaccaaaaccgaccccgccaatccgagtcttggcctccaacgtatatttcggctccgaatatgtctgaacatcccaataatatcgacaatacgatatattttttatgc	new transcript	no TSS detected	TATAAT
848802	848544	259	-	agcccagtcaacggtaaaagtcctgttcaaccccgctgacgcgattgaacagcaagtcccttagtcgatgccaggatctaggtcagggacttccctaggctgacagacacgcggtcgcttgcttatgcagcgagggcgtagtcgcgctgagacttctcggcgcttattggtttgctgcgacgcttacggtggtctccagccttcaccggcacgcttcccctggctaaatcaacgtagtcgaaaccatgtcagccccatt	tmRNA, cg4001	no TSS detected	no -10 region found
850225	850659	435	+	gtggaggaaaaccgtagtaggtacttttgattgattgacgatatttgcgatcgcgggagctgatgcacaatcgccgatgagacagaggcgatcgatcgcagaagtcggatgataggtgattccgtagccggtttctcctgcgcgtacgtcagggccggtgatgattagttcatcgtcaacactgcagttctttgcccatctggatactggtcccgaagggttgtgaagatagatatcaatgtctacttcgcatagttcgggtcggaccgcagatggggtgtaggtgcgcaagatcggtcgttggtccgctggaaaagacttagcacgaggaagccacgttgtcggtgggggagtgggttcgtcgagaattccgaaatctgggatgttcccagccgggct…	cg0921	no TSS detected	TACGGT
855118	854769	350	-	aaaggtctgaggtgcggttttcaatatctttatccacggccacgttgcctcacaatcatgatcacgaagaccactgcgccgatgatgcccaggattactgaaactggaatttcgaaaggcgcgatgatggttcggctgatcaagtcacaaatggttacgatcgcgatgccggttaggcatacccatggcaggttcgagcgcaggtcatcgccacggaacatggacacaacgttgggcacgatgagtccgaggaatggcaggctaccaaccacgacggtgaccacacctgttgcgatggcgatgaggccagttccgataaggaccatgcggttgtaattgagacccacgtt	cg0926, cg0927	no TSS detected	TAGTTT
888027	887579	449	-	ggaaagaacgtaatcagccttgaggtttgcgatctgctcaacccagtcagctgggttaactagaattgcttctgccaacgcgcgcgcgttgacgtttaggccacaggtggttgcccactcgacagccaagtcggctgcgtcctgcatggaggagtggtggaaaggaatggccacatccaagtagtcaaacttaggctctgccagggatccacccttgcgcttttcgttgatgtcttcgttgtaaacatcagctgcgcgctgtagagcagcagcagccttcttcagtgcctctggcttaccagagacaacaaagtgtgcacgagcgttgcgcagggagacctctaccccatcgacaccagcgatggtgtcctggatgatctcacgggacaggccgcgaac…	cg0957	no TSS detected	ACGCCT
891558	891125	434	-	agaagccttgagggccttcaggccagccaaggtacctgcgactgcgtactgctggccatcaacgttgtagttaacgatctgcaggaattcgccggattcttcagcgacacggtcaacccagttctccacctcggtggctgcaacgttgatcatgttcggacggaatgcggcaagaccgtagttggaacggcccttctcatcacgtggaaccagggagtgcattgcggaaccgcgggagaacacaacgtcgatgacgccttcgagttcgaagatgttgcccaaggatgccagtgcggtgtactcgccgagggagtggcctgcgtagagggagccgtcgacaattgcgtttgcagccttgaggcgctcggtctgagcgtaggcaaccacggcgagcgcgac…	cg0957	no TSS detected	TGGGTT
915636	917130	1495	+	gtggcaataactggtccgccaaaaaatgaggtcagtgcgggcacatagttggccgagtaaaaatctacatctagttcatagataccaaagccatggttatcaccgtatacatcgattttttgccccatgagtccagggatttgtgtgtcaccgcgtaagaatacggcctcaggatacaccgaggcggtagcttctctatcgctggcttgggttgcaagtccagttgtttgcataaatgtaccaagcataatcactgccgccagcgcaccaatcgcaggaatggagtgcattgatcggcgcagcatatcgcgcgtagctagtttgaatgtcaaaccaggcaggcgcccaagcgcccacaacaccgcaggcactgaggccggcagggcgatgacggctgcc…	cg0977	no TSS detected	ACCAGT
920009	919721	289	-	atggcgtcgataagccattctggagcaccgtagcggcgcgccaacgcctgccacaggcgtggccccatgccgaggaagagggcgctgaggtggaacaacatcacgcgtaggaggcgcgtgattggcgggacctcgacgttgaggacgctggaggcgtcgaaaagcatgaacgctgcgatggcggtgagcgcaagcgggatgccgaggacgagtgctgcgaggacgcctaagtcggcgatgctgacacgatctttgactgcgcggtggatgcgcgcggcgatggcccaga	cg0982	no TSS detected	AAAGCT
925543	925963	421	+	agaattaggcatagaaaaaaccacccgcactcgaaatgagtggggtggttctttgagaagtcgctgttacgttattcccagtcttagcggctggtgaacggcaggagagccatttcgcgtgcgttcttcacggcggttgcaacctcgcgctgctgctgcggggtcagaccggtgacacgacgtgaacggatcttgtggcggtcggagatgaactgacgaagggtgttgatgtccttgtagtccaccttctcgatgcccgctgccttcagcgggttcttctttgggcggcgagtctgctcaaggcggacgcgcttagcgttgttacgctgcttcattggtaaaaactcccttaccagctggacttacgaacgcccggcagctcaccacggtgagccatct…	cg0988, cg0989	no TSS detected	TATGCC
927902	928217	316	+	cttcgtggcgtgtgaaacagtgtgaatcgcagcgaggagcgcattggtgggcaaatggcccgaataaccaaacgcagctggcacctgttgcaggaaaataatcacaccgatgcctgccgtaaatccttcgatgaccggccacggaatgaaactcaccgttcggcctaatcgaagcactccggcgacaaggacgataactccagccatcaggctgagtaatgcaaccgcaccgacaccatattgggcgacgattggagcgagaacaaccaccatcgctcctgttggtcctgaaacctgcacattggaaccgccgaag	cg0992	no TSS detected	no -10 region found
934476	935050	575	+	aagaacgacaaatgaactgtagcggaaagtacctttttttgaatagggaactattcttcggttgtgtaattatctgctctgtctccggtcaggactaccgccagaggggtattgagcgattgtgctgcaaccttttcagcgattgattgtggaagcgcaatcaagatggttgaggggtctgtaccacccgccagaattactgttccacctgcagcaatgttctctgggagaccggtgtctgggtcttgggaaacaaccgaaatggtgtccccatgctgcagtagggggatgacggaaggttcagccaaactgagtggaaccatgttaatttcttccaccaaagagctatcagtgacgtttgtcgcaatggagtttatcaattcggtgcccacgaatcga…	cg1002	no TSS detected	TCATTT
938031	937744	288	-	gatttctgtgacatcttctggaatgcggatcataccgtttgcttcggacaatcctgccaataggtgcgatggtgcgcccgttgcaccacccaaagcctccacgaggtagtcctgggtttctgcatcgcgcatgagcctggacctgatgaaaccttttcgacccgccacagacacaacgtggttgagcgctcgagctcgaacaacccggcgcgccgcattgctcttgcccaggctcatgcgcacgaccgggcggacgaaggtttcaaaaataactaacgacgccaccgg	cg1005	no TSS detected	no -10 region found
943441	944339	899	+	acaaatcacttgataatggtgacgtgtggtgtatttttgcgcttctggttcgattcgatgcaaaaatctgttcgattttaaggtctggccacaggtttgtggtgagttcttgatcagcaagctcgcaggaatcacacctgacccactggcctcaaaatgaggggctcccagaatcgcttgtaagcgcccaaatacgctcgacccatgcccaaacctgctttgaggaagtccaaccccttaaatcgccttctccagtcaaggcgcatgccaaaccaggtgaccgaaaaacctccggccgatcaatttcggccatatgggacggttatccgctctcaaaaccaaaccaggtgaccagtcgctctaggaaatgagctgcgtcggtcacctggtgcggtaaaa…	cg1014	no TSS detected	TCAAGT
954060	954472	413	+	gaatttactaggccctcacaggcgaaggaccagggcgtattcgtaggaatggtggcactgccgccagcgatgatctcttgacgtccatcagcgaaccagagagtcaaccgcccctccatcatgtagaggaacgtcggtcctgcgacagagaagaaccgggtggcgggagtcttgcctgcgctcacacgagccagcgaaaatattccaccgttgtcttcgggacgggacataactgtgagatggtaggggccaagctggtgttgttgtccctcacctgcagccagagcatagggaactgactcgcagggaagtgaatccaggatcggggtcagggagtgacgcttttctacggtctcctcggaatccggtgtaatcgtcgtggggaggctggtggtagcc…	cg1020	no TSS detected	GGGCCT
954515	954837	323	+	aaggtgcagggtgaaaaagcgcttgatcatctcatggtcggcggcaagtccctgtagttcaaaggggtttcccggactctgctgcgcgctgaaatttgtctgaggctcccgctcgagccgaccattgtctagtcgaacgtttggccccagctccgcgacttccccgggattgaggaaaccgtggccaaagccctcaatgagtaccagggtggactgccgaccagcctgcacaagatgggtgtgcagcgcagccgattgctccggagggaccatccggtcaccagtgccgtgcatgatcaggaagggcggtgcctgtgccgcat	cg1021	no TSS detected	CACCCT
958896	959392	497	+	acaagcgcgtcatgatgctgaggggatgtcgccttgatccgagctagtccgcggtcgttcattttttgatgggcggggaaacgagccagggggacgacgtctgcgaccgtctgcccggaagctcgctacggcgtccaaggagtgtgcgtgtgcgtatgcatgtgcatacgcgcatcctcattgtacaagatgcgcatcagatagtttcggaccgcggtactttcggactccggtaggttcggaccgcggtactttcggactccggtaggttcggaccgcggtactttcggactccggtaggttcggaccgcgatagttcggaccgcgatgtcggccactgccctcaccccatagatcgacgcagcaatcagactcgcctagcgccgcttgaaccgtccc…	cg1028	no TSS detected	CATGAC
961008	960797	212	-	acgtcagaaatacaacggtttcctgcggtttcatgctctttaagccattgagaaaagtgggaaatgccgtaagaaatagagcggtgccctaaggctgaataactctagggcacttaataaggtgctgttgcaaagttgagtcttgggccggggaaaccccaccagcgccgctccattgttgaagcgtttgtcgataccaattccgcctccaa	new transcript	no TSS detected	TAATGT
968762	968493	270	-	gtggttggtgggctcgtcgagcacgatcaggtcaaggtcgcgaaccagcgcggcggccaggttggtgcgtcggcgctcgccaccggaaaggttgcccactttggtgtcaaggccaagatcgacaatgcccaagccaccgaggacgtcgcgcaccgtggcgtttgatgcccattcgaaaacttccaaacccaaaggtccaagcaccacgtcagcgacggtgtcgtcatcattgagttcagcacgctgcgtcaccacagccatgcgcaggtc	cg1040	no TSS detected	TTCCAC
979254	978392	863	-	gtgaacctcccccaaacctccccccaagattcacacaccacaattttttattcgtagaagcttcctgctgattggcttgatccggaacttcctgcaatgaactctcggacgctgctgcctgcacttgatccggagcttcccgccacactaccgatcacggtgccaaggctcacatcagaagacagttctgaggaagactcgctggaggtcacaccgttagggttatagatcgggatgggaccaccgtcgaggccgaagccctgcatcatcaacgggaagaagcggtggagcgcttcgttccagtaatcccaggcgtgggttccggttggtcggaaatcgtagttgatgttgtcgatgcccatttgatcggtcgcagccttgaggttatgggtgcaggtg…	cg1052	no TSS detected	AAAAAT
1002054	1002411	358	+	gcggcgatgcagcgacgcacccacgggtttgcggaaggcgcgttttttggagtcgctggcttcgcgtattcgatgcgcgcgaaaacaatggaggcaaacagccagctaaacgagctcgcgatcaccactgcggccagcaccctcgtcggggaatgcgagcccaagaaaatagcgatcgccaggcctgcaaccaggcccatcacaccgccaatcaccgtcgcgcggcccgttaccagcccacgcttgcccttggaaatcaccttgccctgaacatccttcgatgcaatcgaacacatcgatcgaaacagcgacagcgccgcaagcagcacgatcaccgtgatgcccagcgcccacccac	cg1077	no TSS detected	CTGCAT
1009690	1009166	525	-	ataggaaaggtgtaagtatttaaaggggcaaaagtgtgtggagggggacgtcgataagcaattttttaattgctttcctcccggatcgccgcagcctgatccatcaagcgctgctggcgctgcttcattttcgccaccttctcgatagagcgtggtggcactaaactgtaatcctccgccggcattcctgcctgcagttgcttggcgcggctgatctccacgtcgattttcaggccgatgattaagcaaatgttgaacacccacagcgcaataaaaaccgcgagcagcgaacccaccgcgccgtaggaactaaaagcggcgaacagcgtgaagtagaaattcaagcccacgcctgcgagcaggatgccaacgatcgccaagaatgatccgaggctgagc…	cg1086	no TSS detected	TAGCTT
1013643	1014003	361	+	atggaagaccgtgggcgctttgctgactcgacacgattggccacgggctcgccgtcctcatcaagtggttcagcggagaaatctgtcagctgattattcaaaatgaaaccacgggtgaagtggaaggaaccgaaagcagcttccacactggtggtcaacgatgctgcgttgccataggaatcgatgatggaaatatggctggtgccactttccggcagggcagccatgactggttcctggctcagaccagcagttgcctgacccattgaatgctctggatcaataagttctgagcgttcacccgtgtagacatcgctgatcaactcttcgacaccacctgctggaacttccacgaaagcag	cg1090	no TSS detected	CACGGT
1016131	1016772	642	+	aactgttggtgcaggggcttcgggttctgcagcggccgaaccgcacgcagtaataagtcccatggaaataatgagcgaggagccgataagggccattcgtttcatgcggcctgaactgcctttggtggaatgtgtaggggtggggagagtcatgatgcctcgagctggtagagaattcgatatggtcaagtatgctatcactcggttcgcgaggctgaagatttctgtgtctgtcgtctctaactacataccctaatcgggtttgtgaataacttggatcctgaagttgaagagccgaatatttctcagtgggaaagtcttgatgatgacattatccctggaaattgcactaaagtgtttctatctgaaccccagctaatgcatggtcctctccttaga…	cg1092, cg1094	no TSS detected	TGCACC
1018909	1019682	774	+	gctaacgatttctctattctgaaatttcgtgatgcggtttctaatatcggctgaccaaagaccatccacataggaaaccaagaagtcggggccactttccggatcgaagcccttcgaccagaccgtcacagtcgcgtcaatgccatgttcagtttctgtgaaatgttgtttatgcacgtccggttgtggaaagaggcttttcttgatcaagcgttcattccatcccagtttgatgtttttcacaaaggcatcagtatcgatatcagtgaggtcgtagaatttttcttcgtgaacagcagtgatatccttcgcgacgtctctaagctgcaaacgtgcaatcattaatggcacctctagcgtgaggttttgctcgtcgatccactcctgaatgcacacctc…	cg1097	no TSS detected	AGAAAT
1019258	1019680	423	+	acctctagcgtgaggttttgctcgtcgatccactcctgaatgcacacctctacagcaaggactctgtcaaacttgtcagtcatatcctattttccttaaattgcggggatagctgaggctgaagttatttcagttttgcttctctctgagaggatagtgggactaaccagccttggggaggcttggtgaatttagggtttagcggcagagcgtgaaatctctgagatcaagttacttcgggaacaaactgcgcggcagcatcgatacattgttgaagtcactcagcagatccgtgtgtgggaaattgacgctacagatcgtggacacgattttccaccaccgaaatttgaaacgttttctgaattgagtacgcgaatctacggcagcaggttaaggcag…	cg1097	no TSS detected	CACGCT
1029164	1029420	257	+	ggtgggagatagcggaaggggagttctttgaaagccagccccaatgttggatgtgggtggaatgcgtgtggcaggaacaatgtggcaaggatccacaatgctgccgttgccaaccatgtaaccatgagagcgcctaaggatttagaaatccgggtggtatcaatcttcacctggaatgcacggcgggaaaacaccaagacggcgagcgccaccagccaaggaacgatcacgctaaaggcattgactgaccatagaag	cg1103	no TSS detected	CGCTAT
1032224	1032485	262	+	aattgcaccatggagacgtaggtggtctcgttgaggaagaaaatgatgatgaaaatctgaatcacgatggtggagatcagctgagccatccaggcagcaccgcggctgttgatggccccgattttgcttggaatgaggccatccattgccatcaacgccagtggttctgcgcagagcatctgccaggacacataggccccaagaaccgaaagacacagacccaacgaaatcaatgcggcaccccatggaccaacaacagctt	cg1105	no TSS detected	CATGGT
1036103	1035749	355	-	gtggacaagtcacgatcgttggaacacaacaggtttgcggcactcaatgctgcgtcatcaatttggttggggtccgctaccccatcaccgtttgcatccaatcccataagtcgccacgtttccggaatgaactgcatgggacctaccgcgcgatcatattcagtatcgccatctaattccccaccatcagtgtcgggaatttccgcaaaccccggtgaaccatcaagtggaacgccgatgattggaggggttgcaactccattttcatccagggaactgcccccgaacattttgccgttgtaggtaccgtgacgggtttccacctggccgatacctgccaaggtattccacccca	cg1110	no TSS detected	CATCCT
1047438	1046925	514	-	ttttagctaattcgaactcttcagtcggccacaggcgacgctgcacctcaacgggagttccaaagaaagcacccgcaggatcaatctgagttgcgtgcgcacgcagggcgtcatcacgctgatcaaagaagcgctcacaaggaacctgagtggtaactcgagccatcacatcagcctcatttgccttccaacgctcaagcatcggggtgtatgggctgggcttgccctgttcaatgagcagatcatggaacatttccatgcgctgacggataaagccgtgggtgtaataaagcttcagtggctcccacggtgcgcccaactcaggtgcatacgctgcatcgccggacttctcccatgcaagcatcgacacctcatgaaccttgaggtgatccgggtgtg…	cg1127	no TSS detected	CGTCTT
1050527	1050994	468	+	gcaaaaactcactgtgaggcgttttgagcagtcggaattttcgaaggtgtgtgcgtctggatatgctgacgccaagcctttagaagcgaatttagacctatgtatttttgggcacatctgcgctggatacagtgggttttgagctcgactgcattttgaggccaaaagccacagtgcggctcaaccccttggtttaacatgacacttaatcgtcgggataagtgcagatttaggccaaaggagccctcaatcagcgcggctttggtctcaatttcaacttggcgcggacgaacagggtcaaacacggccgaaccgtagaaatctgccacttagcaagggattccctactcaaaaccagcaagaacccctagatcttgcgcatcctcacccgttccacca…	cg1132	no TSS detected	CACAGT
1057772	1057249	524	-	ctggaacggataagaggcactcccacagatcacaatcgcgccattgtccttccatctcgccgtagggcatccttgccatttggtgcatggtgcccaccttcacgaagcccttcgattcatgcagtttcgcagaaccgaggttttccgggaagatccaggagtggatcgaccagatgccgttgctttcgcagtaggtgataagggcgtcgagcaaagcgccgccgattcctcggccttggccctgggggtggatatagatggaatcttccaccactccatggaaaacctgtcggcttgaaattggagcagcagacacccatccgaggatgaagtccgggtcgttgttttctaccgccaccatgacggtatccatgattttagattgggagaactggtccc…	cg1138	no TSS detected	AACTTT
1083989	1084699	711	+	gacataagggaagcgccaaatattgcccaaaccaaccgcagaaccaatagcggcgagaataaagacagaacgggatgagaaaacttcgcggcgttcgcccttctgaggggacgtcggaggcgtatgttgtggagctgacatcttaacgagtctccagtcatgcacaaaggaccaataagaattccccaagcaaaggaacagtcctgtgtgtggtccgaacctgatgctctcctcgttctcagcctgatgtggccgcaatctggaaaatggggtgactaaaatacaactgaaatgatcttaacagtgatatagggaagaattcgcatggatttccatgctgtgtacgaaatgatgcaaaaaccgcaaaaacgcgctgtcactgcaaggagtgatagcgcg…	cg1169, cg1170	no TSS detected	TTCCCT
1091776	1091502	275	-	atgagccaattacagcaatcaaatacgcgaacgcaaagacaatctgacgcaacaaagcaaccagcagtgaactgtctcgatacaacaaggggtcactggaattggcaagtagccaacgactggtcgtattcacagcaatcgtcatccttcacggagaatagggcttttacaatgtgaatcaggctgtcatataaatcttatccttttaaagtattcttttgggcctgcccattacgttgttagcagttccaccccagggcaccgaagattcatag	cg1179	no TSS detected	TATACC
1092392	1091900	493	-	attgccaagtagaccgtcggaagatccacagcaaatccgaaaatgagcgccagcactccgaccgtagctatgataacaactgcgaactcgcgccatgctgatcggtgaatatttagtaccagcggcgtcgaaagtgcaattccgggcccggcaaccacaataatgccagtcaagtcacgaagggccatcgtcagataaagggtgaatgaatacggcaaatctgccagtgcataagcaagaatcacaatcaatttggatattgcgaccatgacaatgcccgcgacgaggagccggaatacatcgcctggaaggcgaatatgggagaagggtgcgaatgcatgccgtttacgcaacagttctggcaattgcgcattttccatgaatgccataaccagtgca…	cg1179	no TSS detected	TACAAT
1096917	1097240	324	+	gttgaggttgcgaaatcctagggcgattccgcggaggtgttcgagtcgtccgttgattgcttctacgggtccgttagagattccgacatcgaaatacgccaggatgtcaccgaggcgtttgtgtaggctgcggcctagttgtgcaagttctcgattcgcttgtcctttcagtagccgcatctggtcaacaatctcgcgcatcatggtctttgcgcggcgtttatcggccatgttgtatcagtcaataatgccttgatacgcctgccacatcagttgcagtgccgcgtagtctttatcaaagctaaacaactcatcaagacgctt	cg1184, cg1185	no TSS detected	no -10 region found
1103594	1102928	667	-	agcacaataatgcagtttttccgcttcccgattgcccaaacagtgcgatttgctgatctaccgttttgtttatgcacctcatgttagctgtaaactaaagctcagcgcgcgctaatcgctaatgcggtcctatgttttgaacctcgatttattgctgcacaatcaataaaacgtgtgcagagctggccagactctgttatctgattgaagagttctcccgctggttagctactgcagaacttgaatctctcgaaggtcaagatgcttgagattttagattccggtggctgggatggagtgatttgaacctagagttcagaatactgtgaaaatctattgattcatttcgaagggaaactaaacatggctgaaggccgtatttcgcagatgatcattgac…	cg1195, cg1197	no TSS detected	TACCAT
1115185	1114772	414	-	gaagctgaacttggctggttccccagaaggctcagggtcgctggtcttaaagtacatgaacacgacggcgatcaaagagatgaccgaggttgccaagaccacgataaacagcatgtcgtaatcaaatgttcctaggacaaaaagtgctagggctggtccaagtgctgcagaaacggtagtgcccaatgccaggtaaccagtaccttcggaacgtcgtgacgctggaatgagctcctggaccattgccatgatcgcggtggcagcaaaagcgtatccaacaccgtggaggaacctgtttgcgtatagcaatggcaatgattcgatgggaaggtacaaggcacacgcaatggtagtgactaggactgagatgagcacaatcttgcgtcgaccaaaacggtc…	cg1212	no TSS detected	CATAAT
1115950	1115215	736	-	agagccttttgttggtgtttggttagcttagatacctaaaccttaaccctgacaaaaggctcgtttattttcgggtctacaccgctagcccaggttctgtgatgtaccccaaaaccggaagggccggtttacgctgatcgggagggaaagctgaaagaactagctaactaaagcgacaggctctgggtgtttaacaaagccattcttagctcgatcggtgcgagcgtgtgtgaacaggtagaagattccggcaatcacacccacacctgccagtgctgcatacataggtccgaaaccaattgccgcagaaactgctcccaggataataggtccaaagccaaaacctaagtccacaaacaggaacaaagtggagaaggccgtaccgaattcggttttgtc…	cg1212	no TSS detected	TAGACT
1116426	1116187	240	-	gatggtgaggatcgttatagaccagctcacggcacatatcgagggctagttggcaggttaaatcccaccctagcccaagtgctttcgcggttgcgtgaacactcatccggtcaatagcaaggcgttgtaaaatccagcgggtgacccggtgggtgacctttttaccgtggtcagcgcagcttagttctgcttggaaatacttttgcttacatgtggggttggtgcagcggtagcgaggta	cg1213	no TSS detected	TACACT
1124998	1126033	1036	+	cttaagcgttctcgcgatgcctcagagtcttcgatgcggagaaaatcagcgcgcccagcagaccgacgccagcgaaagcgaagaagccccatgggtaagcaaggttggcactgacaagcagaccaccaagcaacgggccagagatggcgccgaggcgaccaattcctgcggagaatcccatggcggttgcgcgcatcttggcagggtgattctcaccaacgaaggcgtagatgagtacctgggagctgaacacaaagatgccggtgagcagcacgatgccatacagaccgatcagtggcatccggacagcaagcaacgcgagggaaaatgcagagaacacgaaccatacgagtgctgttttgcgaggggagttcttatcggcaattcgccctgcaatat…	cg1225	no TSS detected	GAGAAC
1132929	1133212	284	+	aatcagataagaccacaaagcccacactgcacacaggagtaatacttccgcgacgatgtagaacggccatcctcccaacaaatccagaattgacgctgattctggttctgtggagaggtacccgtagttggttcccaaaaatgcgttgaccatgaggcacatgatgccccagctaatcgccactgcaacggacataaccactccggacagccctggcttttctccaaaagcgaaaatgagaattatagctgctaggaacacagaaatgtgcataaaccagtaca	cg1233	no TSS detected	TGGTCT
1141055	1140530	526	-	gtcacgagttagtggcgcgagcttcttcgatcgtggtttaggcgagaagtacttcgcctcagcgagttcttcgtacacatccggtgtgtagttcaagaacacatcaaatgtgctaaacacatggcagtccacatagaagccaggttcgtttgctgccggtgcctgaaaacgcccataaagatcgaggtcttcttcctcgagttcgcggctgcctgtgcaggagtctcccacaactcctgcttgcctccgggaaacatgaacaattcagttccctctttgcggacgcagagaatctgatcctgatcattggggattagaacagctgcgatgcggattatgttagacggactcaaaagacagcccttctgatccatcaccacgtcgaaaagcaatcttcat…	cg1240, cg1241, cg4004	no TSS detected	TAGCCT
1154486	1155051	566	+	gtgagggcggaaaacgcggtgggagaggaggtgaaggcgcagccatgcatcgtaggtgtcggtgggggctgcgtcggtgtcgatagttgtcgtcacgattttgcgggtgacgtttcgatcttcatcgacgccttctagaggtgtgagcgcggactggtcggtggacccgatttctggataccacacgtccaggacgtcgccggtggaggtcagtgttgcaattccggttgcggaagcagtagtcatgacgtccagaataatttctatcggcctatcagttcaagtcggaaggggtgcgacctccgcgcaatgggctgttaactgtgacgaaggacaaaagaaccaagaatccgtacacaattgccactgagtaaacctggctgcgggaggctgcgtcgc…	cg1257, cg1256	no TSS detected	TTTTCC
1155576	1155988	413	+	gaatccgtgatcaccgatgaagtttgaggttccaacaaaggtggatccgggaagccatccgaaaataagagcaataccaatgatgaggaaagcgatgatcaccgcgaccttaatgaatgcgaaccagtactcgaattcaccgaaaccgcgaaccgcgacgaggttcaccacagcgaagaagaccacgcagacaagcgaaggaatccacggttcgacgccgaaccatgcacccatgatggcagcagcgccagtcatttcggcgcccatcaccataatcagcatgaaccagtacaaccaaccgagggagaaaccagcccagtggccgaaagcatcctcgccgtaacgtgaaaacgatccggaggcgggacgggcagcagccatctcgccgagcatttgcat…	cg1257	no TSS detected	TGATCA
1166452	1167097	646	+	accacggttaagcctgcaccaaggggcaggcgagcaacgtgtgcgccttcaatggaacgaatatattcatcggcgtcacgtgctgcttgggtgtcacgatccttgcgggtttgatccgcaatggtgccgtcaaggagcgcatcggcgagcaccagcgcaccgcctcgtcgaagaagcggccaggcggcgtcgacaagcgcctttaaatccatgggggagacttggccgaagacaagctgatagctgtcgttggcaaggcgactcatcacgtcgagcgggcgcgagagcaagaagcgtacgcggctgggggaatagccggcctcgcggaagagtgctttggcctggcgctgatgctctgattcaggatcaatgcaggtcagtgtggtgttatcggccagt…	cg1270	no TSS detected	CAGGCT
1173484	1173888	405	+	ggtgtcctcttcgaggatggtttctccattatctgccaccaccgttactttcactggggtgttggcgagttcaccagtacatgtggtgaggctgtgatagaagcactcgtgggttgtggtggtgtacggggctgcggagatatagaactcatctgcaggcatgtcaatgctgagctgtccgctttgatccgacagaattaactcatctgcccgaatggaggccatgaggttagttgctctgtctgcgactggggtttgatcaagttctgtgatgatctcctgcgctgagcgtccatcgaatccctcgagctgcgttgtggaagtggaggagcagccacttaacaaaagtactgaagagatcgcgaccgcacagattcgtttcataccttccaccttagg…	cg1279	no TSS detected	TCGAAG
1184324	1184005	320	-	gagcgggtgctcaggtagcaaggaaccatccaccgtgggcccgtaacaagagttgagttggagcagttcgccggagcgccacatcatcgactgcccggcgcgcactagatcatcggcggattcttggcgcagttcatccaaggtggtttccctgggcaatgccatgcggtagatcagttcacgtgcccagaattttgcttgggtagatgagtgcacagagatgaccggcgcggattgggcgatggcgcggtggaatagtcctcctgcagcgggcacacacatgagtgcaaccactgctgcagcgcccgcggattcgccca	cg1284	no TSS detected	TTCAAA
1189840	1188981	860	-	ctaggaacccaaagattaagggcacgagtgtcaccaggattgccgcacccatggcaacaccgaaggacaccgtgcccactcctatttgcatcacagcgcccaaggtagcggcgcccaaaacagcgcccacctggcgtgaggtgttgtaaaaaccagaagcagagcccactaaatcctgcggaacatcacgcagagcaatcacagagttcggtgcaaaactcatcgcgttggagctaccgaacaaaataatcgggatgagtagccaccacggcgataggttggcgatcataaagacagccatcaacgccatcgagaaaatcagcgcgccgaatccgatcttggagatcattcctggtgccaggcgatccaccaatcgtccaattactggtgacatcacca…	cg1289	no TSS detected	TAAATT
1190081	1190478	398	+	ctcgaagccggaagatttcagagcagcgaggacctgcatgtcggaacgtgctgcttcgatggtggtgacatcggcatccaacgcgatgaccgaggagatcacttcgttgaactcggagtagcacatgtgggtgtggatttggacgtcgtcgggtgcgccggcagtcgccaggcggaaggagtccacggaccactgcaggtaggcaggcttatcgacgtctcgtagcggcaacagttcacgaatcgcaggctcatccacctggatgatcttcgcgccagcctcgatgagatcgttaatttcatcgcgcagtgccagtgcaacctggtcagcagtggtagccagcggctgatcatcgcgaacgaaggaccatgcaaggatggtgactggaccggtgagca	cg1290	no TSS detected	TCTTCC
1192983	1192568	416	-	gtcagcaacggtgacggaatcccaggttcgctgtacctgcttgttgtgcttatgaaccatcatcagtgatgggaagtaaccgaaaggaatgattagtactgcccacaccccgaagaaggatgctgccatcgatgcggagagcatcagtgggaaaaaggccacgaaccgtagtgagtacggcacgaagtcgtcttcgttaggtaggccaatgaggtaggaaattcgtccgaatggctcgctggcactaaagagcgcagcggcagcattcgccaacattgcgccaacgaggaggaaaacaacgcttgcaatgattatcacgtctcctagcgtgacatgtttcttaagtactttcaatttcttttcgacgtgatttgaagtcactttttctaaactgtgacc…	cg1291	no TSS detected	AATCCT
1196562	1196150	413	-	gaagctcatgatctccggccaatctttgcgggtctgctgcatgcctgcatcgaaagatgcacggagtttcttcagattgatttccgtgttctggatgttcatgttgtccgcaaagaacacataggcgctgccttgtttctctaggtcgaggatctgttgctttaccgagttatacagtgcaggacgcgcgatggtgaggtcggcgattgtggggaaacgtcgtaaagcagctttgatgaaacccgggcgcccgatctccttgcgccaataatcgcgcggacgggaggcgataacgaaaaagcgggtgaagcccgcatcgatggccggctgtagcatcaaaccgccggtctccccgaccgcgccatcgacatatggatggccgtcgatgtaggtgatcgg…	cg1294	no TSS detected	TGGTTT
1209978	1210441	464	+	aaggttgctagggaagcgacgatctcgaagacgcgctcgggaagcactgcgttgaggattactcccacgatcaagacgatgatcatgatggtggtggtcatgactggaacgccgttcttggcgatcttgcccatggcctttggtgcgaggttttccttcgcaagaccagtgagaacgcggccagcgccgaagaggtcagcgttgatggcagacagtgcagcggtgatgaccacggcgttgaggagaccagcagcccagttgacgccgagggtgtcgaagatctggacgaatggggattcttcgccggtgatggaaggccaaggattaagggcaaggatcaccaggatggcacccacatagaagaggaggatgcgtactgggacagtattaacagccttg…	cg1305	no TSS detected	TTCCCT
1219089	1219428	340	+	gagacgagcacgaggttgagggggtcgttggcaaagctgattctctcgccagcgctccaccggtgtgcgcctagatcccaggcggcgctgagcgggagaatatgatccacctcggcactagagaggtctaatcgattcccggagtatggatcagtgtcgccggcttcatccacgatgccttcccgcacgccacccaaccatccgccaaacatggaggctctgtcatagcctaggactgtggctcgttgggggattgctgtaactggtgcgaggtctccaggacctcggccaatgtggggagcaacggtatatatacagaggaaaacactaaaggcgatga	cg1313	no TSS detected	CGTGCT
1219782	1220351	570	+	aggctagcaagtatgatcggaccaaatgcagagccgaatcctgcccacgcaaatcccaccaatccgaggatggaatcagacgggttaatagccatggctgctgcaatgatcgccagaatgatgactgtggcacgagacagcatgatcagggtgcgttcgctcagcgagtcctttttaactaccttcagcaggtcctcaatcagggaagatgcggtgaccagcagctgtgacgacatggtagacatgatggccgcgagaacagcagtcagaataagtccagcgatcaatgggtggaacagcatccgggcaagatctaggaagatggactcataagcccttgtgtcagtgatgttggcgtcggggttttgtgcaaagaaaactgtggagataattgcggta…	cg1314	no TSS detected	CATACT
1245078	1244793	286	-	gtggtaacgagtggtggtctcaccgaaatcagcgatcggcaggttagcgtaggtggactcacctggagcacggccaccgtgcaccttgtttcgtgcggcaccaacgacgtcgccaagcacagcagacgcggttggcgcgccacctgcaccgtttccgtagaacatcaggcgaccagctgcttctgcttcaacaaagattgcattaaaggacttgtttaccgacgccagtgggtgggacacaggtaatagagtcgggtgcacgcgagcagaaatagccgactttcct	cg1337	no TSS detected	ATCCAT
1256916	1257211	296	+	gtacggaaggcgggtttccagcagagcctcagctccctttggcacgcgcatgtcttgggtggtgtcgccggactgctcgaagccgaaggtgaggaagttggtgtactcggcgagttgctcatcaaaatcgcgagtgttggtggtgatgtcgctctggttactgatccatgcctgagcatcatcgaaggcttcagccttcaccgagtcgagattcggatcattaagtgcacctgcagtaatcgcggtggatagaacacggccgccaataacatcaagcggagagtgcatgcccagct	cg1347	no TSS detected	CCGCCT
1264487	1264693	207	+	atccagttgggtaggcggtcgcgaagttgatcgcggaggcgctcggcggtttcccgggtgcgttcaatgccggggtagagcatggtgactgcgaggggacgttccacccacttgtcatcggggaagccaatgacggcgcattcgacaacctcttccgtagccacgatgaggttttccagctgagcggagtaaatccactcgccgcca	cg1353	no TSS detected	TACCCA
1267531	1267125	407	-	gagaacggcgatcgtcgttattgtcctcagaccgtgcctgattgttgtcggcatcatcattgctggactgtcctgcattatcagaggactcgttgttatcgcggtaattgcgattgttccggttgttgcgggaacgacgattgttgttgcggtagttatcgctgcggttctcggaggactcgctgttatcgttctggttctgctcagctgcttcagcctgtgcaggagctgcagtctgctcagactcagcctgtgcggttgcgttctgggcaggggtgttctgctcagactctgtgtttgcattcgcattgtcatcgccatcgcggtggatctggcgctgacggttgcggcgtgctcggcgtgcagcagaacgggactcaaaacgatcatcgtgctcat…	cg1354	no TSS detected	TACGGT
1274083	1273237	847	-	gaggatgtcttcagcgatgtgaatacgaacgaaatcgagtgcgtactctgcaaaattctggacgccatgcggaacaagctttggcttgcgcatagcccaaaggaagaagaccacaacgactgccgtcataagaagacggatcaatacgatgcggtccattgcgaaccaaccattagcgaaatcggtgaacagcatgttcacgacttcaccactatcggttacgtgccccgggaaaaattctttgtccaaatcgggggcgtggaattcgcccttcatggacagtgttgtaacgctcagcgttctctcccgtgttcgggccgtgcacctgaaatgttgttgtgcacggtgcgatggacgtctgaaaaactcgctgtaatcgctacggactccgtcgcacat…	cg1361, cg1362	no TSS detected	TTCCTT
1275671	1275645	27	-	tgttgtctgctgctagagcagcgtcca	cg1365	no TSS detected	GCAACT
1277465	1277057	409	-	aatgattggcagtgctgtaatagaacctgcgcctagttcatcggacagcttcgcagcgcgctccagcagacgggagtgcaggtagaagacgtcacctgggtatgcttcgcggcccggtgggcgacgcagcagcagggagatagcacggtatgcctcagcctgcttggtcagatcatcgtagatgaccaggacgtggttgccctggtacatccagtgctgggcgagagcagcgccagcgaatggtgcaagccacttgaagcctgcagcatcggaagcgggtgcagccacgatggtggtgtactcgagagcgccctgctcctcgagggtcttacgcagggctgcaatggtggagcccttctgaccgattgcgacgtagatgcagcgaacctgcttggtctt…	cg1366	no TSS detected	TAGCCT
1279785	1279236	550	-	gaagaggtcggtgccctcacgggtacgctcaccaacacctgcgaacacggaagtaccggagaactcacgtgcaatacgggtgatcatttcctggataagaacggtcttacccacacctgcaccaccgaagaggccgatctttccacccttaacgtaaggggtgagaaggtcgataaccttgatgcctgtttccaggatctcggtcttaccctcaagctgatcgaatgatggtggctcgcggtggatgccccaacgctcgatctctgggttgttgttcagggaaacgtcgtctaggcagtcgcccaaagcgttgaatacgtggcccttaacaacatcgcccactggtacggaaattgggcgtgcagtatcggttacagcagcaccgcggacaagtccgtc…	cg1368	no TSS detected	TTCCAT
1280247	1279925	323	-	aatacgagaggtggaggtcagtgggttcactgctgggtaaatacccttggaagcaatggagcggtcaagctcggtggttgcatccaagtgagcgaaggtggtcgctggagccgggtcggtgtagtcatcggcaggaacgtaaacggcctgcagagaggtaatcgaacggcccttggtggaggtaatgcgctcctggagaacacccatctcgtcagccagggttggctggtaacccacggcggaaggcatacgacccagaagggtggaaacctcagaacctgcctgggtgaaacggaagatgttgtcgatgaacagcagcacgt	cg1368	no TSS detected	ATTGCT
1289006	1289363	358	+	tgaacgccaaaatgttgttggtggcgtcgtcgcccttattccatgtgaagccttctccggtgaaatcctgagtgtgcagcgcaggggagtctgagtagacaccgttgagggagcgggtcagagtgcggatggcttcgtggtactcgccttgccagccgtcgacaatatcccatggcagtccctggccttcagcccactcttcacgctgaccaaactcctgacccatgaaaagcagcttcttgcctgggtgtgaccacatgtacgcaaggaaggtgcgaagaccagcggccttgttccacgtatcgccaggcatacggtcccacagggaacccttgccgtggacgacttcatcgtgaga	cg1381	no TSS detected	CATTTT
1292077	1292298	222	+	tgcaacttccaaattgagttcccgtgcgcgagccaacaacgcctggaaatcttcaatggtgcccaaccgcggatgcgttgcatcatgcccaccatctttagaaccaatagcccacggcgaacccacatcatgaggttccggggtcagcgtattattgcggcccttgcggttgacctcgccaatcggatggatcggcgggaagtaaacagtatcgaagcccat	cg1382	no TSS detected	CAATTT
1296192	1295877	316	-	atgcttctttcacgcctccatcaacgctggcaatactgacgagacctggccattccgaaaaatcaaggccgggggcacatttaacggcgagtggttggttgatccaggcgtcgagaagcgaaggcagaggtggcaggagctgtgccggatttgtaatgcgcttgcccccggcgcgtctggcagggtccgcgatgatgacgtcggctcccctgcttgcgggctggagcgcgtcggcgcggaaaatcagggcgtttttgccctggagattgtgggctgccatgagggtgcgtgagaaatctagatcagaacccaggta	cg1385	no TSS detected	TAGTGT
1306986	1306681	306	-	ctaaagacctgctgcaaacgttcactggcatcagcgacattcaccgcaggaataatgtcaaaggtggaagtgccagggagggagccgtcgataagcgatttcagctccggctcatcaatttgcacctgcacttcggcgcgaaatcgcccagcaaccttgcgtgcatgcgcatcgatgccggcgatcagcgcctgcgtgagatcacgcatcgcaccgcgatcagacaaaacgcgatggccattggccaactcaatgcgcgcacctaaagtccagggaccagcaacttggatttttagcttgtcgacg	cg1398	no TSS detected	GCCCCT
1308099	1308466	368	+	acacccatgccgcccagccagcgccttcgccttcctggaaagcaaacaccaggaagaacacggccacgatggacaacacgatagaaagcggatcaagcggtcgggtcagcggtgggaattcaggaacgtacttcattactgcgatcaccgagatcacgccgatgggcacgttgatgtagaagacccattgccaaccccagttttcggtgatgacaccacccaggatcggtcctgctagggatgcaaggccagctgtagaaccccacactccaagagctgcaccgcggcgctcaaaagcaaagatgcggttgattgttgccatggtttgtggagtcaaaagggctgcgcccaaaccttgaacgccacga	cg1399	no TSS detected	CGGCAT
1315328	1315001	328	-	gccgtcgcggggcacccagacaacctcgatgttgtcgctggctggggcgttgaaacgcgcttcgttggaggagatttcaatgaaggctttggcggtggtgccggcgggtaggtgttctaaggctgcgaaaattgcgggtgctgcggcttcatcgcctgcgagaacgtagtgctcataggtggtttctggcttccatgcgccacctgggccgccgaacgcgatgacatcacctacctgtgcctgctgcgcccaaggaccggcaaggccatcggtgccgtgcgcaacgaaatctatgtcaaatgtgcctgcgacagtgtcaaccgtgcgg	cg1405	no TSS detected	TACCGT
1315932	1315585	348	-	attacggtaaaaaaacttatcggggcgactcttattagaggtcgccccagatttctgtttggaatcacactaggcaatttaagcgaccgaatatctggaatgggtaaaaggtatgcccacggggtgttaaggcccgcaaatggcgttctgtggcgtcgagatattccggttccggggcagttttaccgcagtcacatggcgaactcgcagaaggaaaccaaaatcattccgggctactcgagttttggcctgattcgcacgtttttcaggcctcgaaatgagctttttaaaccaatgggagctgggaaaacacgtccgttggtctttctagaaccccttgcccttatg	cg1405	no TSS detected	no -10 region found
1340057	1339740	318	-	atgaagttgtgcttggtcactggcatggtgatgccgcggatatcggcttcctggaaagcgtcggtacccagcaggccacttccgacctggccggtgatggcaaccatgggaacggagtccaagtttgcatcagcgattggggtaaccaagttggttgctcctgggccagaggttgcaatgcagacgccaacgcgtccagtaacctgcgcgtagccggttgctgcgtggcctgcgccctgctcgtggcgcaccaagacgtggcgcacctttgtggaggaatagagcgggtcatacaccggtagcaccgcaccaccagga	cg1435	no TSS detected	TAGGGT
1349823	1349520	304	-	accggagaaacaagatgtgtcaaatggatgtcctaaaggttgaagtactctttcggtcaatcctaaccgagcaggtggacactactcctcggcagcgtctccaaatgcatcgggaccatcgtgtccaccggtgagatctgactcgttgacgtccctgatcaccgctttaccgatggcatcctcgaccatgtcgatgaagttggtgcgtcgagaagcaaagaagtgcgtggtgttggaactgtgcaggtcttccgcgctgagcaggtgggtatccagcatctgatcgaattcctcatcacccatg	cg1448	no TSS detected	AATAAT
1353489	1353168	322	-	gagcgttgacgaaagtaacggactcttcgataattccggagaacaaaccacgaacagcggacaaaccaagtgcatcgacctgctcggaagaaagctcgcctcgagcctcaacctcaatggagactggggcggcgtcgacaagcttgccagcaagaagaccaagcttgcgagccagatccatccacacagcaacctcttcgcccacgcgaccaccggaaacgttcacagcatccgccacgaactcgccagccagcgccttgagcacagaatcagcaacgtcagtacccgcacgatcctgagcctcttcagtagaagcacccaa	cg1451	no TSS detected	CAGCAA
1359815	1359226	590	-	acgggcggtgaggttagctacatcatcgccttcgccttcaattgagcaaaaacacattccatctggggtggcaattcgtccaaaacgcatgaccgttatgttacgcgttgggtgtgggggcctgcacgatgacccctattcccaaatatctttgagggtgttcgcccgaaggtgcgtgatctgcaccaaatacacctcggcgcacgccaaagcgtcggttaatgcctggtgattggagtaattgggaagaccatatcgttgtcgaatgcgtgcaagccggaggtcttcgccacgtgggtaggtggacatcctctccatgtggcggcgttccatggcaaaagtatccacgagggggacgtcgagaagcgttccgaaatgcttgaggcatgcggccgaaat…	cg1457, cg1458	no TSS detected	TACCCT
1370908	1370263	646	-	ccttctgaagcaattcagttggctgatcaaccatatccctcacaagttcagcgaaaaccaatgccgccatcgccttgttatttgttccagatactttgtttttcaaaactttggaaacgatcttgaaacccatttgggcaatttcatttcccaaaagtatatcagccaggttaattggcaaaactttcagctcctgccaccacaaatggcgttgcatgggcaatacacaagccaacgggaggaggacatcaacacccttgcgctggcttatatcaatatggcctggagtgaacttcgccgaagagagcaaaaggaaatctttaccgaaggagaaagcttcgtcgttatcgataaactccaaaagctttgaacgcagcgcaataatttcattgccagctt…	cg1474	no TSS detected	CTTCCT
1376296	1376533	238	+	agccaacactgggtgagtgtcattgagctgcacggagtggaactcggcaaagttgctgaggtccttgtggtgcgccaggtggccctgaatcatggcctgcagggaagcagaggtgaagaagtactgctggcgaacgcgcagcttcttgccctcgtaggtggtgtcattagggtagagcacgcggcagatatcggaaacgcgctcgcgctcgatgatggcgtcggtaaagcgctgggag	cg1479	no TSS detected	CCCAGT
1403503	1402994	510	-	aaatagtgtttagccagtaacagactcaaaagcttctgcaaacttgttaaatcgtcaaaacagccgttgacaaagctctcccaccaccgcaactccgcatcatgacgccaataaaactcctcaaccggcatttgataggtataacgttcagctataaaaggccccagcatcatccaactcgtcgctaatgctgactcccacaattcaagatctgtcttttcgaaaaccgagctaataggactgggccaaccaggactcagtgcacaatatcccacaagctcacaacgtccagctagctgcgtccactcctgatcaggatcaacaatcagcgcacgcccaaccttgacaccaattccggtgtgctgcacaaagaactctaaccattcctgtaactcagat…	cg1509	no TSS detected	TAATCT
1405802	1404931	872	-	ccagaacccataccagcttcgtccactactatggccgtgtcgtgattccacgctattttttacagtaacctgagcaggggacagatcttctgtctggtggcaaccctttagatgggattatgatatccggtttgattttttgaggaaatctgaaggaagaatcaaagaagcattcacgaactcaataccaataactttgccattttcatcaacgtctatctctatttctccttccattccttctgtagttattgctgatatctgctgttctggaaggacacccgactgcgttagggttagataggctgcatcagcttctgggtcatactcaaaattcataattagcctttcgtaacagtaatcacatttccgctcacattatcgacaataactcgaatc…	cg1511, cg1512	no TSS detected	CATAAA
1407701	1409328	1628	+	gatcttctagttaatggcgcatgactaaagaactcaaaaatacgtatttcgctatggaaaaaaatgacgcttaaagtgcttattcgatgctgtttaaaagcaacataatagtgccttaaacaccgctagtcaggcttactaaaaggccagaaacgagcacgtaggggacactagagtttatggcgtatcgcaccttagcaaaagaatttccaagctcaccgcacgatagtgcgcaatctcgtgttgatgcgctttatgagcagaggctgcagcatgtcagcactattaatacaggcattgatgttggtggttatccagtattttgcgttgttgatgcagaagtgacctctcggtatacgcgcaagccccgcacgtcgagggcggggaggatgtcaagca…	cg1515, cg1516, cg1517	no TSS detected	TTAACT
1412221	1412594	374	+	aggatcgaactgccacagcgcggcgattctattgtccactacaggatgagtgctagtggcttccagattaatatttgaaagattaaaaggaggatatgcctccgggttctgctgcaattcgcggtattcagaaatagtattcggccattttccaccactatcctgctctttcgttatctcttgcgcatgtaccggaatggtgaacggcatcagccctatcaacagagctccgacaaaagagaaaaagcgactacacatacaacgtgctcaattcgactacattatgggatgaaaaccgccatgacctctagaggaaaatgtcagaggtcatggcagctaaggaatggatctcgctaggggatttaaccgttttg	cg1520, cg1521	no TSS detected	GCAGTT
1423012	1422546	467	-	ggatgcaggcaggaagccacggagaccgatgtcgatgatgaggccacccttgacgacctcgatgacggtaccggtaactggctcgtccttttccttgagctcctcgatggcgccccaagcacgctcgtactgagcacgcttcttggaaaggatcagacgaccttctttgtcttccttggtgaggacaagtgcgtcaatttggtcgccgacttcgacgacctcgtctggatcgacatcgtgcttgatggacagctcgcgggatgggatgacaccctcggtcttgtatccgatgtcgagaagtacctcgtcacgatcgacctttaccacggtgccttcaacgatatcgccatcgttgaagtacttgatggttgcgtcgattgctgcaaggaagtcctcagc…	cg1531	no TSS detected	GCATCT
1423847	1422413	1435	-	cggtgtgagcggtgaagcgacgctcggactcggcgtagcgagcttcccaagcctgacgctgctcatcgaagccttcgagccattcgttggtctcggcgtcgaagccctcagggaagatgtagttaccctgctcgtcgtaggagtcagccattccgtacttggatgggtcgaactcttcggtgtagtcctcgtcagcctgcttgagggacagggagatacgacgacgctcgagatcgatgtcgatgaccttgaccatgacctcttcgccaactgcgacaacctggtccggaacctcgacgtggcgctgagccagctcggagatgtggacgaggccttcgatgccctcttcgacgcgaacgaacgcaccgaatggaaccagcttggtgaccttgcctggaa…	cg1531	no TSS detected	GACGCT
1426060	1425739	322	-	aacaaggaacatggaaacgaagaatgcaactgcgataccaatggtgtagcccaaccatgggtccattgctgggatggtaagcaaggaggtgaacacgaaagcgtacgccttgatgtcgaagatgcccatcacgataccgcctgccaaacaacccggcaggaggcggaagtaggtcttcttgaatcggagcagaacaccgtagagggaaggctcggaaatgccgccgagcaaaccagccaacatgccacccagggaaacctgacgcatggccttgtttcgttccttaatggagagcaagaacacgccggtgaccaggccgaag	cg1537	no TSS detected	TAGTCC
1430495	1430866	372	+	cttgtccaaggtctggttgccgccgaccgtggtgattccaagcagttcaatttctgggctgccggctgcgagcagcatggctacagcgtcgtcgtgtcctggatcgcagtcgaggatgatcttggtggtcatagggtaaaactccttagttcagtttgtggatttagctggcggcttgagcggcttcttcagcctggactttggctgccactgtatcggtgattgattctgggcgtgggatcagcagggagcagaggaaggctaggaccaagatgatcacgccagcccacatgcctgcggcgtatcctccgccgttgtcactgaatgccgtggaaactgcgaagaggatggcgaaggaaatacctgcaccta	cg1545, cg1543	no TSS detected	GACCTT
1433081	1433418	338	+	gatgattgattcacgatgaataagggcagtggggatcgtagttttcgtcacgctaggtaccgtgcctgcaattaattcggtgaggatagacactgctcgttgggctagttgttctacattttgatcaatcactgtcaacggatgaggttgcagggcaaaaagcggatgtgtatcaaaaccaatcacgctgacatccttgccgataaccaaaccagccttatggcaggcttcaatgacaccgatcgtcatcatagaatcgccggcaaaaagagttttagctccttgatcgagcaatttcgtagcgccttcaaatccaacgctttgttcgtacccaccca	cg1547	no TSS detected	GTGAAT
1449798	1449329	470	-	aaccattgtcatgtttcgtccgtcctgctttgcgcgggtttccacgatgccaaaatctacgacatcgtttgccagtcgctcgaggagcctgtagccaagctctgggcgagcctgctcacgaccacggaacatgatcgtgactttgacctttgatcccttttcaaggaatcggatcacattgttcttcttcgtctcataatcatgatcatcgatcttgggacgaagcttttgctctttgaccacggtctgctgctgattcttgcgtgactcacgagccttttgggccgcttcgtacttgaactttccgtagtccatgatcttgcagactggaggtttggcgttgggtgcgacctcgaccaggtctaggtctgcgtcgaatgcgagcttgcgggcatcttc…	cg1563	no TSS detected	no -10 region found
1460526	1459955	572	-	ggtgcgcttgacgtgatcgagggtttcgaacttctcgcctgcagttgcgttgcggacaacaagatcgccagtaaccttggctgcgtcgaaagcatgcatcggctggccgagcagcaacatgacgtagttggtgacgtcggtggcggcgttgactggtcgctgaccagagagcatgagttcacgctgcatccagaatggggattctgctgctggatcaatgccagagactttacgcagaccgaaacggattgccttggtctcttcacgcagctccacgttaatcaaggaaccttcaactgctgggaccttgacctcaatgcctgctacagctggctcgatcgcagggtcggtgaaggtcaggctgaaagccgatgccagttcgcgggtcaggccacgagc…	cg1575	no TSS detected	CTTCCT
1460914	1460576	339	-	cgatcacagtttctgcggaataatccacgcctgcgagctcggaaggtcgagtgaccttcatggtgatgggttgcatggcagggacatcaccaacgagggtgcgacccgcatcgacggtgccgcctgcgatctccacgagaagggttgctgcgatatcgagggcgatttccacgatcgcagggtcaacgccacgctcgaaacgtcgagaagcttcggagctcaacttgtggcgacgtgaggtgcgcgcaacggtgatggtgtcccaggttgcggcctcgaagtagacatcggtggtggtgtcagagatctcggaggtgagaccacccataacgccagcca	cg1575	no TSS detected	TCTTCC
1462280	1461930	351	-	aaggtatcgaacttaaggggcgacttcacatcccacgacttcacgtactcaacttctcaccgcacgacttcacgaggaaaagccggaaaatcacactgaagtcgaccacgtgaagtcggtgtcgcagttcacagcacagcaaaagacgccccggtgggattaaccaccagggcgcctatagaacctatgtgaaactagccacgcatttcagcgttgaatttctcctttgctagctctgctgcctgaagtcgtgcttcgttggcttcctcatcggtgagggtgcggtcggttgcgcggaaacgcagggagaacgcgagggatttcttgttctcgccgagctgttcggagcgg	cg1575	no TSS detected	CAAAAT
1465749	1465390	360	-	gtggtgtcttgaataacacgatccgccaactgcggaatgtgtggcatcaattcaccgagcgtgctgcctgcggttgatgccgcggtgagtgctccgatttctagttcaccagatgcataagctggatggcctaaaaggagacgaaggatttctccgccggcatatccactggctcctgcgattgcaaccttgattgtcatagttacaccatacacgttatgcatgatcatgcaaattattcatgcataaatttttgattcattgcgggggtgtgcataaaagacgggttagacatgcaaaaacccacctacagctaaaactgcaagtgggtaaaagcatgaatttttagtagccagcgtg	cg1579, cg1580	no TSS detected	TAGAGT
1468452	1468213	240	-	ctggccgtcttcgcctggagcaatcgtagagaccacaggaatgcgaccggcctcgatgatatccatcaaggaagaggcatcgacattaatgatgtctccgaccaaaccaatatcagtgggtacgccatcgatgttgaccatgcgcttctgcgcggtaaacaggccggcatcctcaccggaggttcccacagcgtaagggccatgagagttgatcaaaccaactaaatcgcgaccgacctg	cg1582	no TSS detected	TAATGT
1474813	1474409	405	-	atcggcccgtcgtggtgttggcttcggagatcttctgcgcagctggtgcagaggatgggaacgcgaaatcgtacgggctcaagtccacatcagtggcgatccgacgagatcctgcggtgtccacgttaacttcaaagccgtggtcggcgaaggcttcaacgacttctggatcttcgaagaattccttcttttccgagccaattactgctctgacctcggtcaagttacttgatccgaagagctttggcatggcgatggttccgcggcccaccaagaccgctaataccgcgatgaccagcaggatgatgcctaaaaatacggaaaatcccctgcctcgagattttcttgagtaatcaggggaaccattcatgaattgataataaatggcctgtgcaactc…	cg1589	no TSS detected	TAGAAT
1475291	1474862	430	-	atatcgccggaaatccgtgagttttccttgttttgttccgcgaggaactgggcttcgtagatcatcaccattggtttagaacccattccttgggagaggtattcatcaaacgggccggcggaggtgctttcggtatagccctggcccacgaacagttggctaagctctgggatgatggcatcggcttccgcagtgctgctcaccgtttttccgccatttttcacccaggacatcattgataggtacatggccgccgagttagaggtgcgcacatcggtggtagaaatctgcacgacgcggttggactgatagttggggctaagttcgctccagcgggttccggcttgggtttcattcaacaacgcgcccaaatcgatggtgtcggtgccgcctacattg…	cg1589	no TSS detected	TACACT
1487449	1486952	498	-	gtagccgtcctcatccaaggtggcagcgtgctggaaccactcacgtgcttcatcgccacgaccagccaaaacaagcgcatcggcgtaagcgtaagacaaacgagaatgggtgaaaccggtgctcttcaagcttggattaaccttctgcaattccacaatcgcagagtcatgctgacccaaatcatggcgtgctccagcaacaacaatcgctaactcgatcaggttatcctgatccaaagagctcaaatcctcttctcgagccagctcaatcgccttctcaggacgacccaagccacgctcacagtcagccatcacagcaatcaaaccaggaccacccgacatgcggcgcgcagcacgaagctccgaaagagcttccttccactcaccagcatggtaagc…	cg1597	no TSS detected	TCCTCT
1501991	1501661	331	-	gagcagctgaaagctcaaataatgatcaattccggcaagtttcaacgtgttaagaatcctgcccgcttgctctggaactgacaccgcaacttggtgcacgtgatctgttttcaccgtctctgggggtttcggacgaaacaccacagcagccaactcgctgaaactttttaaggaatgacccaaggaaacgggcggcaagaggttggcaaactgagtttctaatgagacagcgcgcgggtacctgcgtcgagcatctcgctgccattgcgcaaacatttccgcaacttgcttgtaagcgcgatactgcaacaacctggcgaaaaggagatcc	cg1611	no TSS detected	TACAAT
1502222	1502810	589	+	gctggtttgctgaaaaatggatgacctcgcagtttaactgcgttgtgtcatctacggcatggaaaggctcccacagcatctgttttggagagggcggatggtgtgggagctttttgtagcatctcaccccatgaaggggtgagattttctggtctatggtcgttgcttgagcatttcaagaatttcatccgatagcggacggtcagaataaattctcacatcaggctcgttggggtcatcttccgttccgactcgtcggccttcccatacgggggtgagtcccagtttttccaaaatacggaatgaggcagggtggttggtagtcaccctggccgtgagtgggaggctgtcgtcgatacgcttggtggccagtgttgcggcgttggagatttccgtggc…	cg1612	no TSS detected	no -10 region found
1504580	1504290	291	-	agaatcaatacccaacagctcaagcagcaattccgttgtgccatagcggtgtgcgcccgttgattcgtccacatcgacttctttgactaggcctcgaagctgcaaggttctcatgacgccgtcgacatttactccgcgcactgctgaaatctgggagcgtgtgaccggctgccgatatgccaccaccgcgagtgtttccaatgctgcacgggacagtctggtttggtttccatcgaggaggaattgctcgacgatgtccgcattttccgggcgggtgtaatagcgccatcc	cg1614	no TSS detected	TAATTT
1505674	1505099	576	-	tcagaggagttcagtgcacgaagggaacctggcttctgatcaccaagctgaacggtgtgcagcttggtgcgcacgaggcgctcgactgggaaaccgagctcatcgaagaggcgtcgcacaatgtgcttgcggccttcgtggatttcgatgcgcaacaaggacttgccctggaatacgtcgataatctgcgcaaagtcagccttggcagggccatcttccaactccacgccatcacgaagagcgctgactagcttattggttgcttcaccgcgaacggtagcaaggtaagtcttggacacttcgtacttagggtgcatgaggcggttagccaactcaccatcgttggtgagcagcagcaaaccttcggtgtccgcgtcgaggcgaccgacgtggaacaga…	cg1615	no TSS detected	TAAGCT
1527982	1528275	294	+	acagttgcccaaatactcacttttcgtactcctttgcttcttcatgggtgatgggggtgagaacggctttgtcgatgcgtcgatcttccatgaccgttactcgtgcgatccagcgtccggagaagccggattcgaattcatccatggttggggtatcggtcagtgggagtagggcgacatcgccgacgcgaggaatggcgccgactgtgtacatgatcaagccgccgagggtttcgtaggggccgtcaggggagacgtacccgacgcgtttttcgagttcatcgatgcggacca	cg1639, cg1640	no TSS detected	TATTTG
1530147	1530508	362	+	gtccactgctgcctgaacaggagcggtggagtgtgtgatggggttgtggaggtagcgatcgaccaatttgctcacatcgccgtccaacgttgccgaaaacagcagacgttgaccatttttaggggttaggtccatgagcttttttacctgtggcaaaaagcccatgtcggccatctgatcggcttcatccaacgctgtcacggaaacatcagcgagggagagcttcttctggttgatcaaatcttgggcgcggccaggggtggcaaccaagatatccactggtgtggcaagtgcggtgatgttgcggttgatgttgacgccaccgaccacctcgaggacgcgcagacccataacgcgggcgg	cg1641	no TSS detected	CAGGCA
1531771	1532427	657	+	gaggggttttggcgttgtgttaaaaggagagcctttaagcttcaacctcggagcggtcgccggaccactcggtgtggaaggagccatccttgtcgatgcgcttgtaggtgtgcgcaccgaagaagtcgcgctgtccttggatcagggctgctggcagacgctctgcacgcaggctgtcgtagtaggacagggaggaagcgaacactgggattggcaggccaagctgggtggcggtgacaatcacgcgacgccatgaatcgatgaggtcgccgagctcgctcttgaagtaaggatcgagcagcagggactcaagttcagcgtttgcatcgtatgcttcgacgatgcggttgaggaacttagcgcgaatgatgcagccgccgcgccagatggtagcgaggt…	cg1643	no TSS detected	no -10 region found
1550903	1550404	500	-	gaaatctatcccacgcttcaacgacccgtttcaatgatgctccttgtttgcgctaaaagctgtctgaggataatgcgccgagggttacgcgctgaggtgttcgtagacgatgtttgcgccgattccgatcaagattattccgccaagaatcgtagcccacttgccaaactttcctccaccatggtgtccgatccaggcgccagcaagcgaaagtgcgaaggtgatgctgcccatggacagtgccactttgaggatggaaacttccacgaatgccaggcccatgcctacggctaatgcgtcaatgctggtggctagccccaggataattgctggtctaaattgaacgcggccgtcatcgacaatggtttcatcatcttcaggttggaaggcatcccagat…	cg1661, cg1660	no TSS detected	TACAGT
1569124	1569359	236	+	atagtccatttcactgagcagcgacaaaatgcgctcaaacgtcctaccgagggtttccctggctttatccacattgccggtcaacttagccagatcacgttctttacggatcatacgctccgcggtgcgagccaagtgctcccgatcaggccaatgatgcgcctcatgatcccgaatagcattacgcagtttggtcactgcctcattgggacgaacccgagcaaactcccgcatct	cg1683	no TSS detected	TGAAAT
1573921	1574250	330	+	aaggtcgctgattttgttggatgatttcggcatgtttacaccacctcgttttcgactttgcgcagcaaggctatgacatcgtcaatgacgtccttgggttctataacgagagcttctggcgcatgggctgctgcggtgcgcaccagccaatctcggtcaacgtcttctaaaaaccatgccccatcggaggtttctacccctgcggcgcgcagttccactgcgcggccgggtgtgatgcgcagggtggcgtcgataagcacactctttctgcgtagttgggcgcgcaccatgtcttggaggttggtgcctgcgggcatggggtgggtggcg	cg1686, cg1687	no TSS detected	CAAAAT
1585845	1586134	290	+	accagcctggcgtggtggcaggttgatttcgttcaagccagcacgaggaccagaagacagcagacgtagatcgttacagatcttggacagtttcatggctgcacgcttgattgcggagtgcgcatgaacatatgcaccggtgtcagaggtagcctcgatgagatcacgtgcggactttagttccagtccggtgacctcagacagagcagcgacaacctggtggcggtagcctgctggagtgttcacaccagtaccgattgcggttgcaccaagattgacctcgaggagac	cg1697	no TSS detected	CACGCC
1602132	1601847	286	-	gtcgatgatttggatgccgtcgccggttgcggatgctacgacgagggtggaatcgcttaataccacgaggttttgcgcgtctgcgatggtgtttaagcgctgttcttcctcaggcacgccttcagagattttgtatccgaccagggtgttttcggtcagtgaggtgatccaggcgagcgcgttggaagaatcccaggcaacggcccatgggttctcgtcggtgggggcggtcatttgaagtcggatgacatcatcagcgttgtagatggcaatttggccacccatt	cg1712	no TSS detected	TAAGAT
1607629	1608331	703	+	gtgagttcttctgcgccggcgccaattttggtgtctaatccggatggaaagaaacgtcgaaaagcagttgtcatttgcccgagcccgaccgactcgagcgctgcgtggagctgcgcgtcggtggcgtgcgcattggccatgcgaagatcctctgccagagtgcctgcgaaaaggtggacttcctggctgatcagcgcaacctggcgggtagtccacgtgtcggtgacggtggcggtgttgatgcccccgaccaaaacggcgccggaatcagggcgctgcagccccgcaatgacgcccgcgagcgtggattttcccgcaccagaagtaccgaccagcgctgtggttgttcctgcttccaagaccagattgaaatcctccaaaatggccacgccgccggga…	cg1719	no TSS detected	CAGAAG
1639267	1639057	211	-	agcagctagtgatgaccccttgatgagcgcacgacatagtgtactaagtcctaggtcatcgaaatgtcgcactacgggtgcgaatttttctgaactggcctttgtaagctctccgatccgttgattatcgagccgaacttcaatgccatcccattcttttctcacgcctgcgttaatgatgtgtagcgatacgagaatctgaccttgtcca	cg1746	no TSS detected	TAGAGT
1641389	1641076	314	-	gagacatgtgttgccggtttgcatacctgtctgccttagtcagggcgttttgccattcaattggaactttatctgcttcagattcctctgctccgatatcgtctaggagagtatgaacgtctcctgggggaggtcgacccaaccatcgctgccatacactttttcaaggtttttgcaatcttgtactgcctcatctttttcgcgttctccaaacgctgtagacagacgatgttcagcggatgcacttggattctcagcggtattcatagaaaagctgtaatagccataattagggctgccacaggcaccaacgc	cg1749, cg1750	no TSS detected	TAGAGT
1642473	1642176	298	-	ttttaaactcctgcacttagccgcccgcaagttgcccgcatgaatttcatcatgcgggctatttcagctgctggctgattgttgaggccagggaagaaggggacataagtgtccaaggttgtcgataccgtcgtatgccccaaatctctctgaacctgcttcaccgagacacccgctgagatcaacctcgacgcatacaggtggcggaaactgtggaacgtcacgcactcacgaaggcgcgtcactgtcttccttaattcaccgtcggcagaagcaattcggtatggagcaccgcgag	cg1752	no TSS detected	AAGACT
1645839	1646116	278	+	tcctggttcaaacaccttagacaccggccaggtctgaccatcatcacacgacatgcggacggtgccattggtgcggccactcgtggtggcagtgttggagaacagcagaacctttgcctgcgcacttccctcaggtgctgtcgggaatactcgaatcagggaagcattgttgcgaggatccggcagctgggtatcaagagttggctcggtccaagtgacgccgccgtcggtggaataagacaccttgcggtaagtatcggctcctgatgaacgactgt	cg1756	no TSS detected	GTGTTT
1660219	1659118	1102	-	tcgaagcatgaaaagcatggaaaaagacccaaccaagaatccttgattgggccttttaccgatacagttgcgtgttatttaacaggctgctttgatttcttctcaaaggggttcgtaatgatctcgttcttaatatcgccatcaacagaaccagtaacggtggctttaccgccgacgcgtatacgaccctgcgcccacagaagggaagtgaaggcaacaacgacagaagacattgcgatgtggaatgggatgctccagcgtggcacacccatgcggtactgcaagatgccgatacctgcctgaatcagaatgaacagaatcagcatgaggccaagctgcttgttgtgcttggtggtttttgccttgtacagaccggcgaccacgatgagggtgaagaag…	cg1769	no TSS detected	TATTCT
1681362	1681599	238	+	gtcttccgccaggttagccagcagagcgaagtgggaaaatgcgcgagcaatcggtgttgccttggctggagtaatgccgtcgaaaacctgaaccaggctatccatttcggcgttgcccttggcgatatcaaaagaagtcaggcgcgcttgttcgaccagttcataaacctcctggccttcttgttccgcaattacctcaccgaggatttgaccgaggaacctgatgtcatcgcgtaaa	cg1787	no TSS detected	TAACCT
1683355	1683682	328	+	aactttgcaatgtcgtagacggaggtctgtgcgcggtggacaacaccgaagccgtcagaaacgaatgcgccgttgtctgctgcaagagctgcgagctcctgagcgaaagcggtgcgctctgcctcgtccttggaggtttcgcgtgggtcgaagcgcacgttctccaggagcaggatgtcgccctcggtcaggccgtttgcgcgctcgtgtgcgtcttcgccaacaacgtctgcggcaagtgcaacgtactggccaagctcatcggagagtgcctcagcgacaggtgcgagggagtacttctcgttgacctcgccctttgggcggccaa	cg1790	no TSS detected	GACATT
1687640	1687843	204	+	gtactacagacacgtcgagcgtggtctgatctgcgattcttttggctagttcttcagacaccgcaactgatctgtggtgtccaccggtgcagccgacaccgattgtgatgaagttttttccttcgtggcggtatcccggaagcatgtctttgagcatgtccacaaagttgttcaaaaattcttctgcgcctttttgggagagca	cg1794	no TSS detected	GTGTCT
1728851	1729274	424	+	ttagagtgcctcgatctcagcgcggactgcgccgaatgcggattccaggccagcaatgttggcgccggatccttgtgcgaggtcagccttgccgccaccgcgaccgtcgatgtaggaaccaacgagcttaaccaggttgccggagtgagctccgcgagccacagcggccttggttgcagctaccacgaatggaaccttgccggcgttgtcggaggcaataaccaagacgccttcgcggtcgccgagcttgtccttcagggtggttgcgatggtgcgcaggtcaccggcgttggtgttgtccttgacgcgcagcagcaaggtggtgacgccaccgatctcttgagcgttgttcaacaggtctgcggtttgtgccatgagctgctgacggtgcagggcttc…	cg1838	no TSS detected	no -10 region found
1733971	1734293	323	+	ataggccaaaatgactggccctgggcggacatcttccgacaaggaggtggtgaactggtaggagacgatttcacgcaccagcgcagaatcatcaaagacgtctccggtgctgggcacgtacttcagcaccacggagcgctgttggaggaatggggagttagccaccctggcacgcagcaccgcggaggtgccggaaccgttgagctgctccacgtcagaaagagtttgtacaccgccgtagcgtttagacagcaaatcttctgcgatcgcaacaatttcttcgtggctcagcatgggcattctccttaatacatccgccaaca	cg1840	no TSS detected	CATTTT
1739522	1739771	250	+	gtagcgttggactacccggcgcgcttgggcaagggtatgtccgtcccagggttcggcaccgaatccagcgataccgagggctgaggcgagtacctgttgtgcgcgttcgatgtagcgctctcccactccatgaatacctgggaaaagtgcaacgccttgttgttggcgggtgcgggcagcgtggacgccctcgagcatgcgggagacttcgtgggtggtagatgaaatctcgtcgagtttgaccatgagg	cg1843	no TSS detected	TAGTCC
1791779	1791117	663	-	aggttaagggttttggcttttgtcctgacacccacctttttagtgacggtgaggcattgcacagcccgtacggtggatgtacaagcgatgaggccagcagattgatctcgattcttggattggcgtgtatcggtataagggtagctactgtgggtgcgctacatagggaaagaccctgctaacagttgtagaggtgtcttaattaaggctggttgggtcgcagtgagccgttaaggagcacacaattctaagtattcccgataacattctcgacaatgaacacaacagcattatcagtgacagtgactcgtgcccaatcgtccttagtagtgttaagcccaaggttgttggctttcttttcggccatggcacaggcagcatagatttctgaaatggtgg…	cg1899, cg1900	no TSS detected	TATACC
1799312	1797724	1589	-	gtggagttaaagagctacataccccaagaggaaatcctcttggggtgtgcgcgagtgttgactatcttttagaccagacctgctgggtgaatcctaaagacctgctttctcatggtttctgcttcccgaacagtgtgtgccgtgccaccggtggtggcattcttgttaatcacagcaagcacgagatcagcagcagcaattatgccggtgttgcgcttcatgagcacgctgggatgataaatctcgctgtagagattggcatgatcggcttgtagtaccagttgctgccattgttgttgcgcgtgagccggccactggtttggctgtgttaacagtagtgcctcagcaacaaaagagaaccgacccagataagcttgcttcaacgctgtaatgacgtac…	cg1908, cg1909	no TSS detected	AAAAAT
1800863	1800490	374	-	aagtacggcatcacctgttgttagcagcgcctggcgaagatccggttgcaaaaacttgataaagataactgcaatcacgacgtgtacgcgcatattgccccaaccagggcgaagagttacttttcgccccaggatcttagcctcgcgcggtatcgctgcagcgagcaccgctgcgcgctgatcgggatcaagcgtctcaatgacctgcatgaggtgctcaacagttgcttcggtgaacccttgaaaaacgattggttgggctgggtggtagaagttagacaggagcgcgtactgacctcagaaatcggagataacagcaagaacggtagcggtagcaggcagacgtagcctacttatcgagcatgtccccgaat	cg1912	no TSS detected	TATCAT
1802670	1802458	213	-	ggagtgatcgccttttctggaatgcgccactgttcttcaccgtcgtagctgccgtcttccttaagcagaatcacggtggcatgagtgggcacaccacgtggattgttttgtgccttgttgatgcgacgcaaattttggaccagcttggatatggcgaagttgcgccccgcagtggctttgtactggacattagggagttcgcgagcacggact	cg1915	no TSS detected	TAGCAT
1803415	1802831	585	-	agcagcctcagtgcgaggagcaacagcaggtgtagaggtagcgcgtgccggtaggttaatgatttcctcgtatccccaaggatattgagctgggatgatatagatgccacggtcatcaaggtgagcatcaggagattcagccatactgcgagggtagtaggcgttctctggaatgcgccactgctcctcggtgtagtatttctcagagcccttaatgcgcaccacgcgagcagtcgctgggacatcgcctgtggcacgagctgttgcaatgcgttgaatgttttgggcagcttccgccaggatataggcagcttcttggttggctttaacctcggggtagttagccttgcggaattcatcttccgcggcttggtcgagtgcgatgattgctgtgtcatc…	cg1916	no TSS detected	TACTGT
1806627	1806202	426	-	aaccgtgatgagattggaatcggcatgggtgttctgcgtcatggcatcagcggagatgatgataaaagctgggttggcgtagtagccggtgccggtaacagcgttggccggccaggtgtcagtgaacttgtagcggtagttcttgcggagttcatcaaaagcagacatgagggcgtcccttctgtagttatgaggaaaagtaggaaaaaagcacgtcaccctctcggcgtgatgcaagagggtgacgtgctggtgtgggtaaaacgaagcgaaaaagtgaagtagttttaaaagaccagttcaacaggtgttgccgtgccggtgtggacctctgattcagcagtgacgctggatcggatatagaggtgatgtccggtacgggcgtctggtgtgtgtact…	cg1921, cg1922	no TSS detected	TAAGGT
1808606	1807831	776	-	tcaagctcgacatgaccgagaagtgcttgtttgtcgctgtcacagggtggattagttgttgcatattcatgtagcttgtcgtgcacgctatcggcgatgatgtggctgatggtggtgtcttgtcgatccaggcattgctcaatctgtttgatcgaacgattaagcatggtgtcgagaatatagaatgcgtacatgcgactaactgtatctgtgcacatgtggtgtgtgttatttactgctcattatgaggtgcctgctcaagggctgctgcactagctttgccttgtgcctcaccttgagcctggccgagtgcacggccctgaatcagttcagcaagatcaatgccgatggtctgcttcacggtggtaaatgatgatgtcgagtacatcagctggtgga…	cg1924, cg1923	no TSS detected	TAAACT
1819803	1819300	504	-	gttttactctgttttggcattgtcttgtctcatcaatccctgcttacgattgggaacagagttggtggggcgaatgacggggcggttggcgcggcaagcttaaagtgcactacttgtctagcggtgagctctgcattagaggcgggtctggccggtacgctcctggatgggtgttggtcacgagtgcgcttgctgtgtcgggtaaacctgttgcgggaatatcatcataattatcaccaacaacggtactatcaagagctgcagtaatgtcatcacgcgagattcctgggcatacaatggcgaagtcagtccattgcacgctgtagaactcatgtagagacacactcacagttgcggtatcacgagacgattcacctggtgtgtgcgcagcgagatgat…	cg1941	no TSS detected	TAGGAA
1820686	1821415	730	+	gcaagattcatgggcatgagtcgtaagacagaccgtgacggcaccgcatagccactgtacagttgctgttaactaggactatctcttttcctgccctgaatggcgagcagaagatcgttgcgtaacccatcagaattttctgcaaccaaagaccgcactttgtatcagcaaagtgcggttaataccaattcccggaaagtagaacatggggagatttaatgaggaagcagtaccgaacatgcatgaaagagagacaggcaaatagccgaccagagcgtataaaggtaccatacacaccctgtcaaccgatgacatagtcattccacccgaatgagtagtcacacaaccaagacaaatcacaactgtattaccccaccggatggtgtaaaaagcacggaa…	cg1944	no TSS detected	GCCCAT
1826931	1827683	753	+	attcaagaaaatggttcttcagcttcctacccttcagaagcttttcaatataatcacgtccatctgagccatctaataaacctacgcagcattcatagcttgaatgctgctcagaaaggaacaagagaatcagtttgtcggaatacatgcctcaattctcctatcctattccttatttaactacggcctatcgtacagggaagataagtcgccttattgatatcgcagcccaatacgcgcccctgcttcagcgggtccgacccccggatggtggacacggaggatttgatcaggaagcagatctcaggatagcaggaccgcgctcctcaaacacgaccggagccagatatctacaccaggaatgccggcgaaccgtgttgtaacgggtacaccagcgga…	cg1950, cg1949	no TSS detected	CATTTT
1839699	1839358	342	-	agagggagccccttgttgacgtgacctttaggtacagtggcgttttgccactcggtgaggtcataatcaatgactaatggctcaggaacggccatatcgccaccgggacgctgtgctgtcagcggatactcccactgaccgctatcaacggcgatggtggtgattttttgaatgaagctgcgtttgccgagcacagacccggatgggctgtcacggtcaaaccacttgcgataaaactcgtagaggaattgcaggggaagaagatcccagacaaattgatcgctgaattcattccagaatgcgcgcacaggatcgacaaactctttgtattcatccagcaca	cg1959	no TSS detected	TAGCCT
1842013	1841195	819	-	aaccggtttgttgcgaatccaccatgctgcttgagcgacaaactcccactcataggtgaccccggtttcggggttgtataactgaggcgacttagcgatgagtttttgatcgctaagtacattctttgcccaggcgagtgcgtcttgtgcaatctggtagtccgccgattcaggttcggcttggtgggctgcgtagagagccgctaatgtcgcatcaagaatggcgaagaattcacgggttgccactgtgtgtagatcttgatcatggtcaaaacgatcttcgttgtattccgcaccgtgaatacctcctgtggagaagttagcaaagccacgagtaggtgaaccatctgcacggaaatacggcagggtggttgggcgcttgctcacagcagcgactga…	cg1960	no TSS detected	TAAAAT
1846654	1846364	291	-	attatcgggcaggttgtaccacaccaagcgatgcccgccgtgctggaaattcaagccgtgaccagcagacgcaggctgcaaaagtaagaccggaatgcgtcccgcattccaacggctcagcatgtcaggcgacccgtcaaaaacctccacaccctgcacacccgcctgcgccaggtaatgaagcaggatttctttgtcagagataaagcgataggcgacaagcgttggggtgggtgtgtacacctgttttccggtctcgtcctggtcgatattgacaggttcaccgccgag	cg1963	no TSS detected	TATAAT
1847798	1846991	808	-	ccctgtggagaattgttgaacggcactagaggtaaatatcgagacagcacattaattcatgatcgcccccgctgagattgttgctcagtgggggtttacgctatgccggaggcgccttaggatgctggtggttcttcataggtaatggcaagcctcaatttctgtgcaatatcgtgctcaagagtggcaccggcgctactctgccatccctgaagcatgtggacagcatcagccttgagcagcttttcgataccgagacgcaagtagtggtcgtatttgtgctcagcgttctcaggcaatggtgcagtgagctgggattcatattcgtcttcagcgggggagagtacggtgtagccagctgcacggaacttattagccgctgcatggaaggtggggtag…	cg1965, cg1964	no TSS detected	TCGAAT
1856510	1856106	405	-	gcgaggtgtgtggagaagagaatgtgattcacatttcgttgggtcaagaaaatagtgtgggtagatatgacatagacctgctcataatgggcggagagcaggtctggttctgcacgtgcacaggtagtgatgctggtacgggcggtcgattgtggtgaatcaagtgagtcatggtggggtactacatgatctgttcgactttgaggatgatggctcgtgctatggcaatgactgcaccccagccacgggcagacttatcgtcagtcatgtgaatgatgtcggagtacacgcagcgctcaccgaggatatgcgtcccagtaggggaatcagtatcaaagacaagtgcaacggtgtgctcatcaatgtggtgcatgaccagtccgggtagcaggccataac…	cg1977	no TSS detected	TGTTCT
1858196	1857417	780	-	aaggcgtgatagtttgccgttggtacaggaccgagtgaaacaattttgctgattctgtctttgggcagttcatcaagtacgccttcagatgcaaggtgagcgatgatgcttggtgcagcgttgtttacagtgtcatggagggcaaacaacaagacatcggcgcggtcattgagactgagtgtgtgaacctcttgttccagtacagtattgcttggtgcagcagcgagtcggtcgtagacaaatggtttgattggaccactaggagcttgcgatgcggagctcagcagatcattggtcatttcgctgaggacttctgcggtaaaagcggtatcgccggtgtgagattcgagcgtagcctgcagcaagctcatggatcgagcaagaccatccaccttttct…	cg1980	no TSS detected	TATCCT
1859563	1859185	379	-	aggggagtgccttggaaaagtcgttttcttgtgaggaacgcttctgcatgttgtggtgatcttttcgagcacgcatggcctgcatttgtgcttgcatcccgagatgctgagcagattgcagcttggaaattgcatttggcgacataatacgaatagaccctgttaacgccgcattaatttccttccatttcttctcaatgtcctgggaggatgcatgagcatgagcttcagcattaataaacacaatggtctccggcatgatccattgagccacactaaacggtgctagtgcacaggtgggtgcatcattgttagcacgagcatcatcgtgattgagtttcacccaagaatgcagcagggaaacaagtacgcgggggaa	cg1981	no TSS detected	TAGTCT
1870132	1869859	274	-	gctgttgagcaaaaaaataacccccgtatcaagagctgctgtgtggcagtgatcttgatacgggggttatttacatggcatcagtggttggtgccggtgcgttgtgttttggtacaggggcgttacgagagagcacgggctgcggggaagtgctcaaaaaatcagccagctttgagtgcaaatcgtcaatggtgccatcgttgcggagcacagtgtcggtagtgagattaaagctttcggaaatatgtgaggtagtaccgaatgatcctgcagt	cg1991	no TSS detected	TAAGGT
1878747	1878853	107	+	accagcatcaacgtgcgtaccccaggtaccaaacatctcgacaccttcatagaaggcgtactcccggaaatagctctccatcggatcaatgacaggtaaacccacac	cg1995	no TSS detected	CACGTT
1883721	1883216	506	-	gggtgtgcgacttctgcacggctgagagcttgatcagtaggggagagcagggcgcctgtaccctgattgactttgcggtttgttcgcagcaccatacgtgctgtgagatgaggttggttgcgttcaaagtcaaggagcgcagccttgaaggtcgcgaggtcgagatcgttggggtctacagtaaaggcgttgagaatggtgattatcgcgcgcataccgatggtggagtcctcaccgtgcttgtctaagtaggccaagagttttttgtcgagtgcttcgacattcttgattctaggatcagcggcaaagtagttgacgccaccgctgaggtttccaactttgcgtttgtcgagaacattggcacgagtaggtgcgacgccatcacctaaaatgacccga…	cg1998	no TSS detected	TAGGAT
1899794	1900164	371	+	gaatgcaatatcgacaccaatagcatcgtggagcacatcaccgagcagatccatatccatcggcttgccggaaagtcgatgccaaccaaccatcgcatcaaggacacgaatggatttacgaggctggacagaactcggcataaaacgctcagtggtggagtaaatctgctcaaaaacgtggtcgtcatagaactgatcacttacgccataacgatctgccataccacgcaaaatcgccacagtggtcttctgatcggtcggcgttagtcgaatttcctgcaaacgctccgtcaatgcttggttcggcctgatgtgttcgtgaaattcttcgagagttgtcgcagcgataacgcgcacaccaaggacaccag	cg2009	no TSS detected	CGATAT
1914337	1914674	338	+	gccaaaccttcgatacgatcaccgcgaattgactcatgcggaataggctcaatcagcgacacgcgctcacccataatggtcgcgctcgtaacgccgagcgcctccttgtaattctcgatgcgaccaagcagtgcgttcatacgtgaaagtgacgtatctagtgcctgtcggtgacccacctccgtatctgtcatagaggtctgccaatacaacgcacggagatcaatctgttcgtcatttaatgccggcaacgtcgccaaagtctctgccgctggattgagcatgatgcgccactggtcgtgatcaataaaggaatcgtcatagccttgagccttcat	cg2022	no TSS detected	TATCGA
1931701	1932191	491	+	ggtggcattgacgaactgttcaattccatccccagtacgaataatgatcgaatggtctggcgaactaccatcatatacagccagcttatccctattaaggggttcagccgatttaacagtaattgattccatattttcatagagatagttactggggttctcgactatcttttcttgcctcgatgcgagcgctaatgcgattatggcttccattcgatcttcatcagatggtaaccgttttaagcggacgctaattgtcttttggcccggcttcgctttactcagtagatcatgaatataaaacggtttcaaaagaacatactttggatatttcttatttgatttcttatcaatatcaaccacaaaaaataagagaccagccagtgtcacgaagcctcg…	cg2037	no TSS detected	GTCAAT
1934429	1934699	271	+	acggaacctgagccgcagcagttttacctggaacagtcgattcgacgtcctactggtggtcctatcgcaccccctcagggcaccatctagctgcaggttcacctcgcttgggtccgagactacctagtgactggcagcagtggagatgggatagctcagaacctccgtcagctgcaccgtgggaagatgaccgttggattccgtatgacggtaatatatccacaccaaactggacgattggcccttccccttcgcctgactaacccagcaa	5'-UTR of cg2041	no TSS detected	no -10 region found
1941980	1941467	514	-	aaggagctggtcatgctcatgtttacgctgttctggatcaacaagcacagcatgtcgcacaaagagatcggagtgttcctgatagacccgaacatcggcagtgttgaattttaaaatgaacacactgtgcggctggacttcataaataacagtggggatgtcttgagagagcttataaggatcaagaccgagctcgctgaggtgatcgtgggtacgagggtggaaactggcggaacggtgcaaaaatgtcatgataaatcttcgtgttgagggtgattaattgtgtgtatgtgtatgcggttgtgcgacccagtgcgacccagtgcgagttggcacggcgcggatcagcacagataaaaacgggtcgcggttaacccagcatgagctggtacacgcggt…	cg2049, cg2050	no TSS detected	GAGAAT
1954523	1954835	313	+	atgagtttctttcctagttcttgggggatgttttttgcgttacgggtcatggtcgcaatatcttcttcgacccactgtttaactggttccagtgcctgctctgcagtcttttcaccagcagcaaccgctgccatatcggcataaacgcgctcggtaagtttgaggtcgccaatgtgggtgccaggaagcagcagataattcagttgccctgcgtcagtcatagtgactttgccacgcgtttctttgagcaatgctgacttgccggctgtgacctcggcataggtgctcgttcgtgtcgcaccggtaccgacat	cg2064	no TSS detected	TAGGAA
1957289	1957732	444	+	gttgaaactgtagtcataccgctgttatgagaatgtcaagagtgcaataacggccccagggcatacaccaaccactcccctacatcgtgcacagcagtatattcttgtgcgctcagaggcagcctgcgacgcttttttatgcctctgtgcttgtttaagcgcctcaacaattgtgcacgaacacaaaccagcacagcaccactcaagccgttaaacaagcgcgaaaatgcagcaacaccctctttatttaggcatgcaaaaagcagctcgctccggggtacgaacaccctcgaaacaagctgctttaattcttagcgctaattactcagcgccaccatcacggcagtggcaacgaccaccactaccccacacatcaacaccatttagcgcgcacctcca…	cg2065	no TSS detected	TACAGT
1959933	1960361	429	+	gattagcaacaaatagcacttcgccccacttggtcgaaatattctgatagtcatcgtaatgctttcgctcgagtgtggacccatcaggaaacacagtctcataatctacaactgcgtcggacagatctatggcattatctgagccgtgtaaatctgctcctttcagactgcacgcataaaaactagcgccagtggctttattgaacacacaccgacttgcttgcaaatcgacattcccaaagaatgcattagtgatgtccgcagaaatctccgcacaactcattaccgcttcacgaaatcgactatgcgataaatcgcccgaaattacggtatcgcccaactgagcgccaataaagttgcagtaggaaagatcgcaattcgttaatcgtgcataatgcc…	cg2066	no TSS detected	TTTGTT
1960578	1960963	386	+	aaccgtatttccgtggaaaatctgattcgacaaacatatgcgtaacaacaatgtcacacagtgactgaacgatactcgctccataagttgtacccgttgctgcagcgcgatccatggatctaaacgcatgttgaactgtggcagagcggatcgcgctgttatcgctacttaaacccgcaatcaagggagcaaaaatatcgccttcaagaaggaaagcttcatcagtcttgttcatcccagtccatgcctttcttctggttcatgtggggaagtgctttcctcatacctgctttctaaaagccctcaagcttcaagccttaagccctaagaaagaactattctcaggagctttccgtgtactaactcgcgttgttcataccgcagga	cg2066	no TSS detected	no -10 region found
1966959	1966681	279	-	agcatgtactcggagtggtccaatctgctgaccatttgcatcgaggcaggcggctgatgctggtgttgtggctgcgaggagagaagtagcggctattgcaacggttaccgcagtgatattgagacgacgtgtgaatgaagacatggttcctactttccgaggaggggagtggtttccttttcagctagctggcatgtgctttgtagctgatgaacttcaccgtaaagcaggcaaaattgaagtaccgcaaaagcggggagtactccccgctgcaggcca	cg2074	no TSS detected	TATTTT
1983274	1983248	27	-	attccgtcggtgagtccgaagcggagt	cg2092	no TSS detected	TAAAGT
1984987	1986445	1459	+	accgaagtacagaggtagaacaactccgagtgtgatgccaacgatgacatagattgctgacatggaacctgcgatccaccacagtgttttgtctttgagggtcatgagcatggcaaaaatcatgcctgcgacaccgtagaagaacatgatgtcaccccagaagagaaacaccatgtggataacgccgaagagtgcgagaaatccgtatcgccgaagcagcactcccctggctgctgtgtcggggtattgacgtcgccagaggctgtacacgatcattccgacgccatatcctagaagcgtggagaacatcggtaggcctcggacatggatgaacatggcggaaaagacagcgtagatcttttcaaagatggagtcatgaacaatgccaccaagtgaggc…	cg2095, cg2096, cg2097	no TSS detected	CTCTGT
1994881	1995248	368	+	gaaaatccgagttggattgaaagaatctactgcttgacccacatcgggcaacaatctggtgtctcccacatcaagtcggatcacaggacccagcgttaaagttgtggcatcatcttcctgcatcatgcaggccaacacgatggattcagaagggtagaaaccgaggattccaggaatattggccagcaattggccgggggtttgaaggacggttgttggttcgtttcggtgtgctttagcggtcatgctgcacagtatgtccggactttgtggagatgtctcccctgcttcctgcggcgagcgcgaaaactgtggataactgaagttatccacaggcaccttttcgatttccaccaaacccgcacgta	cg2105	no TSS detected	CCAACT
2000301	2000830	530	+	gattgcagaatgcctactgcattagcggcgctccaccggaatatttccaccactgatctggcggtaaatatgaacggtagacagcatcattactggcagcacgatgatcaggccgaaaccgatcgtgaaaataccgatgatgagtgtggcaaacccgccaaccagggagaacagcaacaacattgggtagttgcgcagcgagtccttgaaaccagtttgaacagcgcttcctgcagtgtggtgaccatcagctgtgtagtacacccagtaggagtacagaggattgatgaagaacaacaccaggtagacgatgaagaacatgcctaaaccgctgttattgacctcaacggtaccggcagcgtcattaaacgacaccagattttgagtgagaaaagtggt…	cg2110	no TSS detected	CATTCT
2004414	2004122	293	-	agaggcgttgattccttggccgcccagggtatggagtgcatcggcaagttgggtggtcagtggtgtcatgtagggacgcagtaacggcaagacccgctcggcgaaatccggggcagggacaacggtgcgtcgtaaagccttaggcatggtgcggattaactcggtcaccaaatcaagccttaagcctggaactagccaatcgaagccttcggtatcaagtccacccagcactggaatggggatgaggactgtgacgccgtcatcgcggtggccgggttcgaagtggtagctga	cg2111	no TSS detected	CAGGAT
2024962	2024655	308	-	ctactgcgcgctcacggtttttagccttttgttccttggcgcgctcgttggcttcctcggagttgttgatgatcttggacaggcgagcttcaacgccatcaaggtcaccgatcgcagcgatggtgggcagggttgccttgagttcttcagccttcgtgcggatggaggtcgcatcatcagggtgggagattaggcgctgttccatgagctcaacttcggtggccagatcatcaaaacgggcgccgtagtgagcaagaccttcctcaggggtgccggcctgccaagaaccaatcagacgctcgccagca	cg2132	no TSS detected	CTTCCT
2031541	2030906	636	-	gaaggagaggtcacctggggtgccttcttcaacaaccacggagtcttcaccgaggttctcggtgagcagtcgctggaaggtgccgtcagcgtacatgcgctcaagtgcggcgttgatagcgtcggtgccttcctggtcatccttcttcaggccaatgccgtagtactcgtcggtgaatggctcgccgtccttttccatttccacaacgcggaagtcgccttcgtactgctgggagtagccgaagaggatggtggcgtcagtggtcagggcgtcaacgttgccctgggacagtgcctcaacacaggaagagtaggtgtcgtattcttggagctgaacgcctgggaggacatccttgaccttctgagctggagtggatccggaaacggagcacaggatcaa…	cg2137	no TSS detected	TAGCTT
2038881	2039192	312	+	gttaggagtgctgccggaggtcaaagaatccatggacttcagggactcggaaaccttttcctgcatcttcgcctgctccagctggctcagaagcttggtgcgctcagcaaccttctgctgcaaagccatggagttacgctccacagccttcttagcctgatcagcctgctgcagagcctggtcgtggagctgcttggtatcttcaacggactgctcagcagtaaccagctgtgcagcgaaagcctcagcggcgttttcgtactcagtagccttcttgacatcaccgtcagcgcgagccttgtcagccagctg	cg2151	no TSS detected	CAGCAC
2048573	2048790	218	+	aatcagagccaaggtgaaacgggatgccaagattgggatatcgttgcgcagcttcagcagccagggaatagcaccaatgtggtcttcgtgtccgtgagtaaccaccaatgcatcgacgcggtgcaggtgatcctcaattgggccgaagtcaggaagaatcaggtcaacgcctggctcacctgaagatgggaagagcacaccacagtccacgatgagca	cg2160	no TSS detected	TTGGCT
2070218	2069779	440	-	gtgcgacatgagtcacagccaaacttgaatggagatctgtgtcctaaatttttgtgagggaaaattaactaagttgctaggtttttcggagcgagctgggagtttgtgccaattttgcaaatatctttctatagtttgatagaaatttgtgagatgaatcgttatttgccctacccccgaaatagtgtgaacggaatgtgtactggggaaggcgtgggcgaaaacgattgcgcaaactttcgtgaatttgcggaggaaaacttggcctgaaagcagaaaagccgtgtatattacacggcttaaagaaaattatgcagagggttaggcttaaaaaattggcagtgaaactgtaaggagacgtcgataagcgttaattcgcgtgcggtatcgccggcgatg…	cg2180	no TSS detected	TTGAAA
2070718	2070276	443	-	gatggactcaaagaagtaggaggacagcgtgctgttagctacgttgtagttccatgcgttgacaaagctctcagcggtaactggggtgccatcggtgaaggtctggccgtctttgatggtgatgcggtaggtcttgtcaccttcgagttcgatggactctgcaacatcgttgacaggggagccgtcgacgtcgtagtagaccaggccggagaagatgctgtcgacgatgcgaccgccacctacttcgttggtgttgcctgggacgagcgggttctgtggctcagtgccgttgacgaggacgtagttgtcgccgccttcgctgcctgatgaggatgaggagctgtcggacgaggagtcggacgagcaagcggcaaggctcaaagcaagtgcagccgccgt…	cg2181	no TSS detected	CTTCGT
2073743	2072521	1223	-	agcagtatcttggcttttgatgcaccaagcgcacgtgcggaggtgacatactcttcattctttgcggtcatcaccgctccacgggtaatacgcgcaatgttggtccagccgaaaagcccaagcaccaaaaccacggtgacgatggtgcggtgttccttgaacatctgcatcacaacgatggctgccagaaccagtggaatggcgaagaacatgtcggtgatgcgggagaggatggtatccatgatgccaccaaagaagccagccaaagcaccaaatacagtaccgatgagggcgaccagtaacgtggtcaacacaccgacggcgaccgaggcacgagcaccgtagacggtacgagcaaaaatatcgcaaccttgacggtcgaatccgaagggatgtcca…	cg2182, cg2183	no TSS detected	CATGAT
2074897	2074609	289	-	agttctgcagattcaatgccttgttcctgcgcactttgaatacgtgcagaagccagagacggcgcagccttaaccaagcgttgggtatatgggtgctgtggattgcgcagaatcttcaatgatggcccggactccacgatgcgtccgcggtgcatcaccacgaggtgctccgcgcgctcagcggcaaggcccaagtcgtgggtaataaatagcactgcggtgccgagatccttggtcagtgtttcaaggtgatcaaggatttggcgctgcacggtgacatccagcgcag	cg2184	no TSS detected	no -10 region found
2090387	2090104	284	-	cctgcgaccgtcgcaagaaccccggcaatcataaaaccccatgcgaccgtcgtgggctgcagccacagcaaacccggcgccaccaccatgctcaccataaaaagcatgagcgccccaagcaccagggccgccagcgcgaccagccatgcagccacttgacgtggacgctttacgacgcatccccacactgggtatacacatcccatcagtgaaaacaccgctgcaacagcaatgaggaaccgttcaaaaccggtgcctgcccccaatgaaaaccatcccgcagc	cg2197	no TSS detected	TAGGCC
2100047	2100433	387	+	gcaaactgagaagctccttggaggacctcgtccaccacgtccacgatctgcggaaacttgattcgcccgcgcaaaaacgcctcagccgcctcctcgttggcggcgttatacaccgcggggtacgtgcctttttgctttgcgacgtgcctagccagctgcaccgcagggaatgcggcatcatccaccggctcaaaagcccaggtatgagcagcggtgaaatccagcgccggctgagccttcggcacccgatgtggccaatcaagcgccaacgcgatcggcagtttcatcgatggtggcgacgcctgcgcgatggtcgcaccatccgtaaacgtgatcatggagtggatgatcgactgcggatgcaccgtcacatcaatgagatccgca	cg2208	no TSS detected	GCTTCT
2104204	2104419	216	+	gttgcatcaccataggacttggttaagccccgaactgctaatgcttgcgtagtcggatcagtcggacaaatctgtggggttccttgcgagttttcaggatcagtcatcggagatgaacttctttcgattcacgtgtcggcggctatgtgcgttagtgcattgctattagtgaaaagcaccaataatacatgcgacgctaccagctgaagcacagat	cg2213	no TSS detected	TATGGT
2104623	2104983	361	+	cctttggtgcagcatcccacttagaaccaggagttgggttcaatggaatcaagttgacgtgcacacgggagcccaaagccttatgcagcttctcgcccagcatatctgcgcgccaatcctggtcattcacatcgcgaatgagcgcatactcgatggagacgcgacggccagacttatctgcgtagtaacgagcagcgtccagtacctcagcgacaggccaacgattgttgactggcacgagagtgtcacgcaactcatcgtctggagtgtgcaaggaaactgccaaagttacggacatctcttcgtcggcaagcttcctgatagctggagcgaggcccacggtggagacagtcacactgcg	cg2214	no TSS detected	GATGCT
2107873	2108473	601	+	cagaatttcatcaatcatttattcactcctgtgtttttctaacagcgtggattctgatggatcctagaatcgaacctagataagccacgctgtttataagactaaatgtatcaggactcgaccagagtaccgatacgttcaccgctgatggcgcgagcaatgttgccttcagtaagcaggttaaacaccaagataggcatcttgttgtccatgcagaggctgaatgcagttgcatcggcaaccttcaggcccttctcaattacttcctttggagtaatttcggtgaagagctcagcatctgggttggtacgaggatcatcgctgtacacaccgtcaacagccttagccatcagtaggacgtcacagccgatttccaacgcacgctgtgcagcagtggtg…	cg2217, cg2218	no TSS detected	ATTGAT
2119283	2118983	301	-	aagggcccttcggtgtcatgatgaggggaacgcccattcggaaatttgaggcccttaaatcggcttagacggtgacgttgtctttgaggccttggaggatgatttcagccgacacgagggatgcgttgaggtaccaggaatcgccgtcaactgggattgcttggttggactgaaccgctttgagtgaagtccacaatggggtgtcttcagggttgatgttgccttctttgatgccgtagaaaagccagtcggcatcagcttgggcaatgagctcagcggagaggtcttgacctgccgtgtc	cg2234	no TSS detected	TAGAAT
2145477	2145997	521	+	aatgatgatcgcgagaaccacgaggactactagtccaatgatccaaaaagtcgcatccataccctctatagtggcaggtttgaccccgatgcacacaggtaccccacgttaaatgtggtgaaactcttgctttcatggagtcgaggtcgccgaaatggggtctcgttttcgcttttggagcgaaacgattccagtttgagcaggtcagaaggcctgactcccccagcgccgttttaagccactcattttatagaacgagtgtttgtatcggcaaagtcgttctatgccgttagaagcgaatctgttgagtcgactttttgggtccaggtgccagaaattggggtagaccaaacctgaatgcccaagaatcctaaatgtgaagttcgtgggcatctgtgt…	cg2262	no TSS detected	CGCGAT
2147891	2148187	297	+	gctgagaccagtggtggttgggattcgaaatgatgcacctgaggcgacttcgaattcggtggtcatgtcttcgacgatggcgaattcgtgtcggaaggattcattgcgtgggccgcggagtcggaccaggtattcacccacccatggggcgtcgtatatttctgggtcgaagatggcgaaaaggccaccgtcggcagggacttccaaaggctctggctcggcgatttcttcaccagcagcgcctacacctgcgaaagccgagatggagagcatccaggtttcgtcttgtccgctcag	cg2263	no TSS detected	ACCACT
2174944	2175291	348	+	gctcgctcgacgttgcctacctgaaggtgaacgtgtccgatgctcgcagggagaatagcggtgttgttcaaaacggtttcgctgagatgactctgaaggtactggtttggatccaagtagatggtgtccatgcggacatcgccgttgtctgcatacttccatgcacttcgagggcggtcaacatagagctcaatgccgtttccctcaggatcggtgaagtaaaaagcttcagagactaggtgatctgaagaacccacaaaacgtgagcgtgattcttgcgctgcgcggtaaacggtggcagccaagctctcttgggtatcgaagaggaaagcggtgtgataaaggcca	cg2290	no TSS detected	CAACGT
2187803	2188042	240	+	gcggagaaacgagcggatccagaggttggcagcacgtggttggatcctgcggagtaatcacccagtggtactggtgagaaatcgcccacgaagatcgcacccgcgttggtgatctgctctgctacggcgcgcgcgttctcagtgtggatttccaggtgttccgctgcgtattgatcggctacttggatacccacggaaatgtcgtcgacaagcacgatgccactctgggccccgcgcaaa	cg2305	no TSS detected	TCGTTT
2204435	2204177	259	-	agtagcacactttaataaattggtggctgattgatcccacgcttgcctggtggtcagccccacttcagcgagagcccggtaactgagtgtgactttcccgctgtgcaaccccatacacagatcgtgggaaaggttcagcattgctgggttatcgcagaaaccatctgtgcttaaacgtgcggtgtgggcccattggtgattgtgcagtcgaggctgaatctttgatgctcgaataggtactttcatgtcgtccccttta	cg2322	no TSS detected	TACCCT
2206005	2205652	354	-	ggtgacgttggtgcctgcggtggagaagttatcgcggcgcatggcgcgggcgagccttaagatttcggctgcgagttcttgttgggcgacgactcgtttgaggctttcctccgtggatttgagggcgcgttcatcccaggtggatccactgtgggtcagcgccagcatggagaatttgtcctcagattctcgggagataaacacgccgtcgagttcacggagggcgtcgtagccagtggtgccatcaacggccaggcggggatcgagtggttcatcaacgctcaagatcttttcgatgatcagccagcggtcaggtccaatgaggtcgcggagtctgtgcagatatccaaaagg	cg2323	no TSS detected	TAAGTT
2214900	2215352	453	+	aagtattcgtactcaggggtgcccggctcgaggcgacgggaatcaattgccgattcctccatacgttccagcaaagaatccaatcctgatgcttcactcaagtgaatacccaccaacgcagtaccggtctcacggttgttgcgcttgaggtactcaaacagcgtgatgtcatcatccggtcccaggatatcttccaggaagtgacgcaactgaccaggcttttgcgggaagttcaccaagaagtagtgcttcaaaccgcggtgcaccaaggagcgctcagcgatttccgcataacgcagcacatcgttgttgccaccagagatgatgcacaccacgacagaaccaggtgcaaaggacatttccttcaacccagcgatagacagcgcgccagcaggctcc…	cg2334	no TSS detected	GAGTAC
2216990	2217542	553	+	agccgctcattttgctgcttagactagcaaccctcgttgtctagcttagaacagttcctttgatgcaatgcgagcgccctctactagggactccagctttgcccatgcgatctgggaatgcagacgtccgcccagaccacagtcagtggacgcaatgacgttctcagggccaacaagcttggcgaactgaacgatacgatcagcaaccaggcgtgggtgctccacagcgttgatggagtgagacacaacaccagggtagataacagagccttcaggaagcttgttttcttcccatacacgccactcgtgtgcgtgacgaggagatgcgccttcgaaggagaagccaccgacctctgcgcgcaggatctcaccaatgatgtcaccgaatgggatgtcagt…	cg2337	no TSS detected	CAAAAT
2221028	2221422	395	+	atcagcgataggcatgcggtcgtgtgagtgttcttcccagatttcgtcataggactgcacacgttcagcgatccacagggtgttgtcgcagccatctggaaccatgtcgtcccagagtgcacgcatttgttctgcagatttaacgtaatagccggttccgccgaatttgaatcggtcttcatcatgaagcgtcttgcctgtttgcacgcagagcattgcctcgtgggcttgcgcctgagattccagcacatagtggcagtcgttggtgaccaggggtggcaaattgagcttgcgtccgatttcgagcagctcactgcgcacacgggtttcaatgtcgagcccgtggtccatcaactcgaggaagtagttgtcgcgaccatagatgtcctgccaca	cg2338	no TSS detected	ATGCCT
2231067	2231207	141	+	gcatcggcgatattaaatactgcaaagtttcctacggagatgtaatcaacaacatgtccgaagaagaaggaaggatctctgaacaaccggtccaacacgtttcccaaggctccaccggcaacaagggcaagtcctgccgcg	cg2347	no TSS detected	TAATAT
2233904	2233562	343	-	tagcgttccaattccttcaggcggtttttggcggagcggacgcggttgccttgagttttagctgcccggtctgcgtaaaatttcgcggtgattttagcttccgatttggaaaccgagctgtggaaaatatccgattcggtggtgccggtggtttcttcgagtttttcccgctcggtttcttgtgcggtgtacaactgagcccagcgggtgcggcgggtctcgcgttctttgatgtattcagaaaatccaccaccaaaagacacggcttgttttacttcttcgccggatccgccctcaggtccaagtgcaggatcgaggtcgattaactcggtacagacggagt	cg2349	no TSS detected	TGGGAT
2236230	2235824	407	-	ctttacctagggcatcacccatgcgggaaccaacattgcctgatcccattgcttccactacaagtccttgagcaccggcagcgatggcagcttccaccattgcgccggtggcaccagggtatgcggggatgatttcgacagagacatccgccaatttagctacgggcagcgcatcggggcgctctggttcttcagggccgttggttgcaaacgccagctcatcagaggtgtgccatttaacgcagccgcgagcagggatgacggcgtgaccgaagacaatgagtgcaccaattccgcgagcggaggggtcggatgcgatgaggcaggcttcgaaaaggttgtttgggccgtcggcttcgggatgatcgaagggtttttgggcgccggtgaaaatgactg…	cg2352	no TSS detected	CAGCGT
2251723	2252001	279	+	ctttacgtcggcatcagagaacatgagagcctgcgagtcggtgttcaccgcgatgaactccacgcctttgaggccttcttcaatcatgcggttgacggcgttgactccgccgccgcccacgccgacgaccttaatcttggcgaggtagttgttcggtgaggtcattgtcgatgtctcgcctttcgaagagttgatactaaaaaaaattttgcttttattttcatctcagataagcagtcagcactgtgagagcttatctaaaagtgttaatccggctga	cg2366	no TSS detected	GATGCC
2253399	2253965	567	+	accagggatttgaagaatcacagatacttcctgtccatcgatgttgatggtggcgcgggtgccttctgcgacaacttgggaatccacgatggtagccatcgctggaacctcagggtgtgcctgtacggcgtcagcggtaccgtaaccaacagtcttgatacccttgcggacagacctctcccccagctccgctgcgtgaggatcgttcaggcacacaaccagcttgccgttcggggtgatgcgtcctgcgaaatcgtcgaacacttggaagtaggcttcaggggttttaaagaagtccaggtggtctggttccacattggtgaccactgcaacatttggcttgtagcgcagcagcgatgcgtcagattcatctgcttcagcgataaagacctcaccagt…	cg2368	no TSS detected	TCAAAT
2262641	2263304	664	+	gtcaagaccaatagccgcgattgcttgttcccctactgcgtgagcgggaacgccctgggcagagcccttgaggatgccatcgataagtttggtgaggtccagcaacgtggttgccatggttttctctcctccacaggtttctaggtgttaataattcggacgcggcacgtgggtgatgccgaaaagagttcaaacaaaagttcagattatgaaattctacaaaagacacttctgtttgagttattgagcttgaaggatgatcggttcggtggctgcagacagtgggatgttgtcgcggttgagcaaccaggtggcgatgtctttgaacaaaggtgctgcggtttggccgccaccaccgtggactccgcgttctggctcatcaagcatgatggctacaac…	cg2374, cg2375	no TSS detected	TATTGG
2272147	2271796	352	-	gacagcaatatcttctggtgaagtcacctttccaacacctgcgcgaatggccgttgcagcttcaggagattgcttatcagcgcgttgtagagcgagcgcaagaagaacagtgcgcttgccttcacggatatcgtctccagctggtttgccggtgatagcgggatccccaaacacaccaagcagatcatccctcaactggaatgcaatgccgatgtcgtggccgtagtggaggagcgcgtcgataagctgcggcgaaccgccagcaatggaggcgcccaggtgcaatgggcgcgcaatcgtgtaagcggccgttttgaagcggttgacagaatccgcaagctccaccgactcg	cg2384	no TSS detected	TATGCT
2279789	2280340	552	+	cttgtcagcgtatgcaacagcctcttcaggggtgataccaggaccaatcttgatgccgattgggttagagatcatggatgcgaagttcacatggaaatcatccatgccacgggtgcgctcgccgatccacagctggtgagctgaaagatcgtaaagttcctcgttgccttcctcatcggttgcaagacgcagcatggaacgctcgtaatccaccagcaaagcctcgtgggagcagtagatatctgcagcacgcagggactcatcggacacgccacatgcttccatgaagcgcagaccggagtcgatctcacgagcaagagcctcgtagcgtgcaccagctggggagttcgcaacgaactcgcggttccactcgctgagacggtaaagatcagcggtgcc…	cg2391	no TSS detected	TACGCT
2283728	2283211	518	-	gacaggtgttgcggagtccatgagactaggtagataaatccgatgaggtaggaaattgccacgcgtccttgacgaagcaacactgcgatcagtggaagaagtagcacgaggtggtggagttccactatggggagcaccaaggttggtagtgcgatgctcagtgcagcggagaggtccttgaatccatgtgaccaggtgcggtggattgcccaggcaccaagtcctagggcgacgatgaaccatacgaacatcatgactggggattcgctgacccacctggcaaggaaagcatagaaggacaaattgtcccgaccatcgcgcccgctgaaccattgacgcagcaggttgaggttgaaggcgtctggattgagcagaattcctaagatccacagcacagct…	cg2393	no TSS detected	TACCGT
2293816	2294531	716	+	gaggtagagctcccatgccggcatgacacgagcagcaccatctgtccacagcatgtaaacgtcaggctgggaaccagcagacacctgtgaagggttgtacggtccaagattccaaattgcgttaatggtggtgacaccagcaagcagtgcgaggaaaccgaagacgatgaggccgaaagcaacagccttaactgcgaacagaggcatgattcggataccgatcacgttgttctcagtgcggccagcgcctgggaactgggtgtgcttctggtaccaaacaagtgccaggtgagctgcgatcaagccaagcaggatagctgggatgattagaacgtgtgcgatgtagaagcggtccagcatcagatcggatgggaagtctccaccgaagatcagccagtg…	cg2403	no TSS detected	GGAGCT
2297718	2297871	154	+	aattgcaggttaaagggttcacaggcagttccaatctgccccaaatcacactcgtcccattttgaagaactctcagagtgtgcccaaagtggtttccgcaggtttttgcctgagagacacgtcacagagtttttcaccccattggagccccaca	3'-UTR of cg2408	no TSS detected	TAACCT
2303627	2303377	251	-	aatttcaacgcgtgcacgaggggtacgccacttacgaggctgaatggtgcgggaatacgcgtagtaacccagaccaaaaccagtctcggtggtaccagggaacctcgtgcgagcagccttgttcacacgacgaccagtggtgatgccctcaatcaggaagcccaacatcaaaaccatggcaaccatggaagaagtcgcagcgaatgatgggttgaagttaccgatcagcatgacaaccagcaaagcaatag	cg2412	no TSS detected	TAGACT
2315673	2315296	378	-	caggtgccacgcggttcaggcgcttcttttgctgcgcaagcattggcttcaggcggtgaggggagccctcgccgaccagcacaacaccacacagaccaatgacgcggtgcactgcatccatctgagtggtcactgcaacagcggtcttggtgcgccaggtcatgcccacgccagagcggaggttctccacagcccaaccagcagcaccctgctgaccttcggcgcgcttgtacacgtcacgctcaacgcgacgggtgaaaataaacattgcagctacaacacctgcagcaatgccgatcggaagcatccaccactgaccaccccaaatcaaaccgatgaggaaaaggaccagcgggataccaagaatagcgagcaaca	cg2424	no TSS detected	TACACT
2329788	2328873	916	-	attttttcgacgctgcagcaggaggcagactgcaagcccgatcatgcctgccagccacaccgcgcccagaccaagccacgccacctggaaattcgaccaggtgtaggcgtggccgtcggcgttccagtcgagtaaaaatccgatgatttgtgtggccagcatcgcgcaaatgtaggcgctcatgttggccatgccggtgccggcgaccatgacgcggcggtcgagtttttcgcagatcgtatcgaaaccgaagttcgccacgggggagctaaaggaaatcgcgaacatgatggcgctgacaaaaaccagcggattggacaggcgatcagcgaataaaaagagcacgatccacaacgccgcctgaatcatcggcgtgacaaacccaatcatcccgcgcct…	cg2441, cg2442, cg2443	no TSS detected	TCGAAA
2353039	2352594	446	-	aggtaaggatccttctccagctgctcatcggtgattgggatgccctgcttgtcgcggaacaacttcagatcatcaagcgtcagcttcttcatctggtgggttgcgttacggccttcgaagttgtggccgagtccgtagcccttaatggtgtgagcaaggatgacggttgggcgatccttggtctcaagagctcgcttgtaggctgcgtaaaccttgcggtaatcgtggccgccacgtggaagcttccagatttcttcgtcggtcatgttctcaacgagctttgcggtgcgtgggtcacgtccgaagaagtgctcacgaacatatgcgccgtcgttagccttgaaggtctggtagtcaccatcggaggtgttgttcatgatctcaacaagtgcaccatcc…	cg2466	no TSS detected	TAGTAA
2355211	2355506	296	+	tttgagctgctgcaacgcgcggcgctcattcacagtgccggggaagaacgtcttagaaattccgttgatggataacatgtcttaagcctccactgctactggttgcttaggcttcggtgccttggagaacttcgcacgccacctcggcagcagcatggcgacaaccaccaagatcgcagaaattgccttcatatcgttggggtcaaggccaacgcgcagtgctgcgaaaatgatcaggcggtacgcgatggcaccgacgatgacagccaacacagccaaccacacgcgacgctgac	cg2467, cg2468	no TSS detected	TGCAGC
2358746	2359184	439	+	ggataatgattcgatcgatgtggcgactagaaccatgccgacgatcctcttccgaagtgagtgatctgcccgtttaaccaggttaagtgccgtgagtccgccgagggaatgcccaaccaaaatgagcgggccggtcggtgcgtgttcgtggatggctgcgagaacatcgttcgctgttccttcgatggtgcagagctctgggcggatctggccggtggcgccgtggccgcgggcgtcgataagcacgcttttaatatttgggtaaaaggtttgtaggtagtcgacctgcatgtaatacacttcggcggcgagggtgaagccgtggatgaacacgaccgttgccgtggcattttcggcatggccaaccatgtacgtgtggatgctgaggccgtcggagtc…	cg2472	no TSS detected	TCGAAT
2371106	2371906	801	+	cccggcgcgcctgttccagggcaaccagatcggaaaacagcgagttgtaggcttgctcatcttcagacggacgcattctttgcagctgtcctttcaagatggcgatctggttgcccactcgtgtttcctgcagcctggacaacacaccatcggtatatgattccaggtcttgcgcttccacctcgatgggttccatcgccagctctgacaccaacgacgtgcccaaaatatcagtcatattttccgatacggcaggcaaccaatcagtgccatcgagggcacgttcacatcccccagcagccgaaatggcatcgcgtaccatgcggtaggcagggttggtgaagctatcggttggcagtccatcaaagtacgatcccgcgagctccggatattgcaggg…	cg2489	no TSS detected	CAGGCG
2403182	2402921	262	-	tacgtggctgaggttctgggcatcagcaccacctggatgcacaccaactgccaggtctgccatgatgccgatcgacattccggcatcgacagcgcgcttttgagctgccgccagctgctcatcacatagccactgcaaccacatgtagaacatggtcagctcatcgcggtctggctcagttccgtggacagattcagactgtgcagtttcgcggtccgcgcaccaggtggcgaaatcaataagaccttggccttcccgttgc	cg2523	no TSS detected	CATCCG
2406070	2405707	364	-	gggggattgttctttcgcggggctagtcctcttcttcagctggtgcatcgccagtgaaaccaaaggcgcgcagacgctcccggtcggcttctgctgtggagttggtcaggcgcagcagttcggaatagataccgcctgagactgcgagctcggtaggagatccgacctcttcaacccgtccgttttggatggtcacgatggtatcgacgcctgcgatggtggacaggcggtgggcgatcattaaggtggtgcggttttccatcagctgttccaaaccggcttggactgcctgctcagacttggtatccagtgcagaggtggcttcatcgagaacaagaagtggggcatctttaagcatggcccg	cg2524	no TSS detected	TACCTT
2407165	2407442	278	+	acttcatcgaggctgagtagtgcttcgccggtggttggtttggtaatacccataacgttgaccacgactggcttggtgcctagcagctcggattggtcgacaaagctggacatccaagcgccgccccgcttggatggtcggccgtagtagtcggtaaggatcaggccgatgccggagccgtcagaatcgaggacttcccagacgtccacgccctcggcgtaaccgcgcaggtcagggcgtggttccacggtgattccgtagaggcggttagcagcgaa	cg2527	no TSS detected	CAGCCT
2419939	2419138	802	-	agagaatcgttggtaaaaacccagccttgtggaaaacctgaacgtcacaccttctagaagcgctgctgggcgattttacagggatattgcgaggagggcttaaagccacacgttcggtaaaccttgcaggcgtgccaagaattcctaaaaatggaatctttgacacgcctgtttgattttaaaagataaccgaacaatcatgacaggacgagcggagaaaatttaaatagcagacccccgggttgtctaccggcccatcggtactaattaatccacgcatccgcaagaatttccatattgcgcgtggttgcttcagtgttgggggattgcagggagatcatcagttcatcagcctgtgccgtctttacaaaaccgtctaggtattctttaacttcggat…	cg2538	no TSS detected	TGGGGT
2424354	2424678	325	+	aacgtgtcccagaagcggcagccagcccatgacgtaatgggccatggggcgaagtcggccggcgtagtgtttgtccaggaattcggctttgtaggtggacatgtcgacgttgactggacattccgatgcgcatgctttgcaggaaaggcacaggtcaagggcttcattgacttcttcgctgcggtagccgtcggcgatggattcaccgcggaacatctcagagagcaagcgggcgcggcctctggtggaatgtacttcgtcgccggtgatttggaaggacgggcacatcgcgtcggattctgagcggcatgcggatacacccacg	cg2543	no TSS detected	TTCTGG
2425083	2425421	339	+	gaacttatccatcagcgcataaagatcgcggagataatcagctaaattctctggaggcaccgccgagtcttcccaattcggccacgcttccccaccatcagctaagcgcgtgacaatgcccgccgaggattcacggatgcgccacaattcccgcatttcagaaggctcagacacgaccacgtaatcaatggtgtcaacggcggttgcgacttcctcggcggcttgtaccgcggcctgcagggtgtcacttcctgtctcgcagtacaaccatccgccggcttcaatgccgatgcggtttcctggaagattctgcccagcttctgattgtccctgtttact	cg2543	no TSS detected	GCTGAT
2438080	2438496	417	+	gatggagagataaggaaggatcggcaaaatcttgtcgatccacttgttcaagaagacacgcagaactaggccgatgatcacaggcagcagcactgtttgtaccaaagtccacgccatgcctccaccatcgacggcggtttcagtacctgccagcatgagcatgaggaaaggcgtcatgattggggaaacaatggtggacacagaggtcatggtgaccgatagcgcgacatctcctcgggcgagaaacgcaatcacattggaggaggtgccacccggaacggatcccagcatgagaaggccaacggcgagtgctgggttgaggttgaacattttcgcaaccacgatcgccaggaatggcatgatgacaaactgcgctactacaccgatcaagataggcag…	cg2557	no TSS detected	TTATCT
2440254	2440767	514	+	ccttgccaggaagaccacgctgaatacctgcatcaacgttgttgttctcgtaggcctgcttccacggtgcggtctgcatatcagccttgcgcaccatggcgcctgcttccatggaggtgtggatttcatcgccggtgcggtccaggaagccagtgttgatgaatgccaagcggtcagcaacttccatgatgctggcatccaggttcacggacgtgcgacgctcctcatccataacaccaaccttcaaggtgtggcgtggcagatcaagcagatcctcaacgcggccgaagagctcgttggtgaacgcgacttcttcagggccgtgctgcttaggcttcacgatgtagatggagcccttgcgggaattgcgcatcttgttctgcggagcaattcctggga…	cg2559	no TSS detected	CTTCCT
2440918	2441418	501	+	gtcttcagcatcaacagctgcaacggagtcttcgaagtccatgatcgtggtgatcgcagattccaaaacgatgtctttgagaccagtcttgtctgccttgccgattgggtggacaggatcgatctgcagctcgatgtgcaggccgttggtttccagcaggattgcttctggatcaaggaagttgccggtgaagccacggtaggattcacggtttttcagtcggtagacgctatctccaatgtgggctgcaagctttccatcggtgatgttgtacttctcaacatcggcatgcgaagcaccgtccagtgggacaacgctgtcgaggaattcacgaccccactcgatgaccttctggccgcggaccgggttgtactccttgcccttttcagcgccatcagt…	cg2559	no TSS detected	GATGCT
2458392	2458635	244	+	atgagcaaagtgttgccatcttggttggacaggttaacgtcaacgccgttgtcgacatatgcaccgagggttgctgcggattctgctcccccatcacgtgccagtccaaagatcttagtgaccaattcctgaacatcatcgggtaaatctgattgtgtcatgctcaaatatcttacccgccgccgttcagcgttaccgcctcgccagctctgcaactcttctcacggcagattcgatggcaaat	cg2576, cg2575	no TSS detected	AACACT
2465442	2465896	455	+	atcacgtagacgtctttcatcaacgactcgccagtcgattcacggtagtgtttttccattcggccaaagaaactacgaaagtttttttcctcaaatccattggatgtccatggagattcctcgctgtatcgcgcgggtcggatttgaaggttttgttcactgcctcgtgcgaccacagcaacaacggctgggcattcaccaatttgcggtggatcaaacacctcttcatacaggtctggggtgaggtcagggtgaatagatatatggctgtcatccaaaggatcaagaagccgctcgataaaagactcatgggattctggaaaaagtaaatcccacagcccgctagatcccgctgaagaaccagaggatccagaagagccactgctttgtgcctgagct…	cg2585	no TSS detected	GACGTC
2469643	2469960	318	+	gttaccatcgtatacacgtagacctgaaaagtgctcggttttatccttcccagcgttcgcgggaagcctcttggtcctcgccataatccaactcatcgatgaggccacgacgtacctgagatgcgcgtttacgctctgcagcagagatacgagaggtctgttcaaggcgcacatcggtgccacgtccggtaaggactggatcgtcgccagcggtggtcattggctcccactcgaaggaaatgcctccgatggtgacgtttgcacccacatgtgctcctgccttacgaagcccgtcctcaatgcccaacttggccagac	cg2589	no TSS detected	TACGAT
2473313	2472652	662	-	gaaagctgaacgggctgggttagcgtcggcaagcaatatatcgaagcggtcattggcaatctcaatgatttccgatagcgcttggcggtgctcctgctcgtcggagttgtcgaggcggcgcaagccggcggctacgacggtatccacagaatccatggtgtcgaagtacgcaacatacggcatgttgaaccgttcgcggtactgctcggtgacggtgatgagcttttcttgatccacgtcatcgagatcatcaagaccgatcgaaccacggtcttgagagatggtggcggcttcctcttcggtggccaaaatgagctgtgccatgtcggggtagtcgtggatgagctcttcgcggtcggacaacggtgcggtgagcacagcgacttggatggcttcgcg…	cg2590	no TSS detected	TAAACT
2498943	2498618	326	-	gatatctcgacattgctgtgtcgttaattgtttggcggatatccatgccaggctcctttaggagagggcgaccgtaatggtcgaggttggggacgaggaaggggaggagactactcgagacacgcaggcgcatgcctttgcgtcggattctttttgacgatcagagaagaacacatcgcggtgatcaacctggccatcgacttctagaacgcgaacctggcacaaaccacattcgccttttcgacaatcaaacatcatattcgccccagccttttgcaaagcctccagcatgctttcatccttgttgactgtggcgtgaagcccca	cg2617, cg2618	no TSS detected	TACAAT
2505852	2505655	198	-	agagagatctgtcgaaattgcttgagccgtttctaaaagctgcggcagcaccagcttgcggatatcttccaccgaatgtgatgccgattgggtcgacacattgatggaagcaaccacttcgccctgggcattggtgatcggcgccgcgagcgaacgcaggcccggctcgagctcctgatccaccaatgaccaccccct	cg2624	no TSS detected	TAATTT
2512218	2512562	345	+	atagagcgagaagtgaatgtgcgccgggcgccatgcgttgtggtggttaccccaagggtaattacctggcataacggtccagaagtggtactggccgtccttgtcggtgagagtacgtgcaacaccgttgaagtgtggatccagtggcgctggccaggagtcattcttgtggcggtaacggcctgcggcgtttgcctgccacgcctcgaccaaggtgtgcggaactggcttgccatcgaaaccgaggacacggccgtgaacgaagatgcgctggccgatagcctcgccaccgttcaccttggtcatgtcgttgtcgatgtctcccaagtcgcggtcgccgaagac	cg2631	no TSS detected	ACTTCT
2518973	2518697	277	-	gtggtggatgtagtcgttcttcaaaacgaccttcttcttgacgatcttcggggtttcaccactgacatcaagggtgataaacgtggtgccgaagtaggtgtcggtggtgttgtaacggtagtagaaggtgatccagttgaagcggatatctacttcgccgtcgcggcgctccaggatttccacgttggtggtgctgtggccggtgcgtggttcaggtagggaagttgcagaggagcgttcggtgcggatgcggaagacgcggtcctcaagtccacca	cg2638	no TSS detected	AAATAT
2523387	2523180	208	-	gaaggagtcttgatcggtggacagtctgctcatgtaatttcgtgccaagtcagagtttccgcgggctgttgcaattgtggcgcccgaccacagtaacagtggttcgaggaagcggatgccaaactgttcggcgcgggccagaccgatttctacggtgcgtgctgcggactcccattcgccgagcagcagtagggaccgagccagccat	cg2641	no TSS detected	TAGATT
2526954	2526367	588	-	tagaggagctaagcccgttttttgttttctagaagcttgctatccagcagccatccgatgagccatccgaagacaattccccaaaacggggcggtgattccgaggatgctgatttccgacactgtgactaaaaagcagactagtgcgccagtggaataatcaccggagaatcctgcgatgaaggcgtttttgagtggggtgagcatggcgatgccggcgagtgcagcgatgaaggatatgggcatggccagcatgaatccgacgaaagttggggagaacaggcccacgatgatggcgccgatggcggtgaccattgctgcggtgtagtgcctgtgtgattttgctccggcgacgatcagcgcgttggtggggccggtgaggcaggtggtgatgttgccg…	cg2643	no TSS detected	GTTCCT
2538752	2538292	461	-	atctttagccaaagaactgcggcagtagagagcaagcggaacagtcagctcagttggctgatcggcaggtgtttctgcatggtgggtgagcgtacccttccagacatcgcacacctcgtggtaacgacccgcgcacaccgcaatcaggtaggtggagaggggatagtccactcgggaaatgtgggtatcgtaatcagtgtgctgagtggaaacctgctgctcagagttggaaatgatcttccaacccttaggagttttgatgttcagatcataggtagccttgaggtctggctgatcgaaacacgcgaacatacgcttggcatcggcggtctcaaactgggtgtacaaatacacctcattgtctgctggatccaccatgcggtgcaggccttcaccggt…	cg2662	no TSS detected	CACCGC
2546248	2546539	292	+	atcgcgacgaattttcggcgacaacagcttcgatgccagagtaaaactggaggaataatgggcgattaccgtggccgtcgcctttgagctcatcgcatcaaaacggcccaaaaaatcttgctgatcagccacactcgcctccttcacaggaaactttaccgcgagaaatccagacaaccgaaagggacgcttctcgacgtctccctcagccccgctccacccgctgcgggttgagccactgggcgatggcaacgaagaacagcgctaccgcgctgacccaaaacgcccccga	cg2673, cg2672	no TSS detected	AAAATT
2551791	2552261	471	+	cggatgagcacctgtgcaagcggagcggtaattgggatggacaaggtgatggtcggcaggatcagtccttgtgccggggtggtcccaataacggggacccaaccaaggcggaaggacacgatctggatcaagatgatgcccaaccagaaacttggaagggacacaaagaatggaggcagagcctggaagatgcccttgatccatgcaaagcgatccatggtggcaagaatggaaataaccagtgccaaaatggctgcgagcaagaatgccaaaatagccaaggtcaaggtgcctggtagggcttctgccagctgggttgccacggcagttccggtttgtacggagtaaccgaagttacctacaaggaagccacccaaggtggagaagtactgagcgatc…	cg2677	no TSS detected	ACAGGT
2557786	2557367	420	-	gcaaggaaatcccctccgccgcattgaatgaggtggaggggagcgtcgaaaagcaaaatctttaaacctggaccggctgcttggtcggtggcgcgagcgcggcttcgtcgccgcggagcttggagtcggtttttggggtcgtagatatggtggtctgtgctggccttgttatctagaaaacttagaacaacgccccagcgaaggtcagctcgacagcttgggctgcagcttccaccgcgtccagcagtgctaccaattcgtcatcagtggtggtcagcggcggcgcgatgtggaatcggttgccggagatcatcggccacacgccgcgttccttgaattctgcagcaccggcagccatggcagtggcgtctgcattgaactccactgcccagaagaatc…	cg2680	no TSS detected	TAGGCT
2570350	2571042	693	+	gtctttgtctttgggctcgaaggtttcctggtagtagtcgccgtgcatgtcgtggccctcgttcatgcgtgcgagcatcctgttgtattcctcggcgtcagcgtaaccagtggcttcggcgcgggcctggtagtttttctccacgattctttcctcacggaaccaaccacggaagaggtaaccgaacacgacaatcagcgggaaggaacccgacgcccaggcgatgccgccgccaacgagctggtcgtaggccagatcgacctcccatggcaggttgagtttggtgtagaaatcctccgccaaaatgacctggagctgcatgaggtacacgccgaagaagaggtggaatggcatcgagaaagtcagccacgccagacgcgacacatgcgtgcgttcctc…	cg2699	no TSS detected	CAAAGA
2576683	2577077	395	+	gtagagcaccacgatgccgatcgggttgttgaggtggagcatgtctgcaatcttgaccgtcgggaacatgaccatctggaaggggatgatcatggagaccacgaagaggtagtacagaaggtttgtccaccaggtcttgacgcgcgtgatgtagtaggcggtcatcgcggagaagaacacgatgacgatgacggagaggatcgtgatgatgaaggaccacaatgtggcctccaagaagccctgcttggtcaagcccaccatgaagttctcgaagccgacccaggtttcaccgatgggaagggagaaaggatcggaggagatggcgaacttggacttaaaggagttgatgaagatgaagaggatcggccccaagaagacgatggtgaagaacgcca	cg2703	no TSS detected	CATCGT
2581820	2582004	185	+	gttagacagcggctcatccatgagaaagacctgcgggttgcgaacaatggcgcggcccatggccacacgctgacgctgaccaccggacagggccttcggcttgcgctccaagaattcggtcaggcccaaagtggcggcggcttcgtcgacgcgcttattgatctcgtcttgggacttgccggcga	cg2708	no TSS detected	GCCGCT
2582557	2582914	358	+	tcggaaacgaagtccggtacagcgttcttggccgtggtggccttagggccaagctccatgtccttgaccgtgcgggaggcgatcttggatacttccgatgtgaaatcgctgatctgctcggagcggtgagccactccccacttggttacttcgagcagggaatccttgacaaaggagccgtccagcttggattcaccaagctcgcgctcggtgaaggtgatcggaacctcgcggacatcgaagccatccttgatggcgcggaaggcaacgtccacctggaagatgtatccggcgttggaaagctcctcaaagtcgaggtgctcaagcagctcacgccggaaagcacggtagccggcag	cg2709	no TSS detected	CTTCGT
2584756	2584282	475	-	gctgcttgagggcaccgcaagcgtggcgctggaggtgggcgtcgataagcgaagaatcttttgacctgacgttgcgggcataacgttgagtttatgagcgcgtacaacattgcccgagagtttttgacggatatacccgtgccctgctcgatcgtgatgcgaaggctatctctgatttctacgcggtgcctgcgctgatcgagtttcctgaactggctatcgcggtatccgatgccaaccagaccgaagagttctttgccggtgcttttgaccagtacgagggagtcagggttacacgggcagtcgtggaggtcgtcgcagcaaccagtcatagtatctgggctgatgtcacttggaatcatcagggcggagcaccgaacgagcggaacatgtaccaac…	cg2711	no TSS detected	TATATT
2590995	2590518	478	-	gacacatccaccatgcggtaatgcagggcctcatcaagacgtggcatatgttcgcggataaacgcgcggtcagtggcaatggagttaccagctagcggtgcaggatgggctggatcgcagtgcttttcaatcaatgcgagcacagcatcttcggcttccttcaacgtgaccgcggattcccggatctgctcagtcagcccagaggattcgtgcatgttggtgacaaaatcatccatctgcgcgagctcttcttcagttgcgtgaacaaccaagtccacgccctcgcccaaaacgttgaggttagcgtcagtgaccaacgccgcaacctccacgatcacgtggcgcttcaaatctagaccagtcatttccagatcgacccagaccagacggtcatcgcga…	cg2717, cg2718	no TSS detected	TTCCTT
2604812	2604234	579	-	cttttcgacggggcgtttcgtggtttaaggtttctttaaatcagaatcgccccggcttcatgtagttcctccaaagcgtggtctcccgcatggaaatccaccgcagaacacatcgacgtcaaaatggagacgttgaagccctccttgagagcatcaagtgctgtggctcgaacgcagtgatccgtagcgatccctacgatgtctacatcagtgactcccttgttcttcagccatggagacatgaggagttcttcactgactgcagttccctcgaacccggaatacgccgcggtgtaatggcctttgcggaagaactcatcgattgaatcggtgttgatgcggtcatgcatggcggcaccatcggaatccgcgacgcagtggattggccaggagttttta…	cg2734	no TSS detected	GAGCGT
2619974	2620251	278	+	agcagcccgttaactcctcaaaccggcgcaaccgatagcgaagcgtattcacatgcacaggaatactgcgcgcagcagcaggaatattcatctggttgtccacatatgcccgcaaagattccacgatctcatgagcaaactcgccagattcccttagtggcttcacatatttctgcgcaagaatctccgtcacccgtgggcttgcatggatagccaacttccatgacaaatcttgtgcccgctgcacctcattaagtttcagattatcggcagccttc	cg2746	no TSS detected	TTAACG
2621550	2621134	417	-	gattgagtttgcgatgtcgatgccgttgtggaaggttccccaacgtggtccgaatcctgaggtgaaggtgccgtttgctgggcgcgctacggtggcggctggtgcgacggcggtggttgcgactcctgcagcttctgcgacggtgtcggcaacgccggaggaaaggcctgcgtagtcggtttgcgcggatgctggtgccatggtggcggtagcggttgcggtggcgacgaaagcagcaattgctagtcgacgcttcatgttgcggttgcgtgcgatgtttagcatgagaatcctttttatggaggttaaaatggtcagattggccatttattaaccagtccgttatcaagttgtgaccaccttagggggtaaccccacccctgtacaagttttcgtgct…	cg2747	no TSS detected	TAGATT
2632738	2633425	688	+	gaaactgaatataaagcctggaacggtatttccaatgaggtggctgaagcttccatgcaacagcggtgaggtgaaaataccccacagtgcactggtatccagcggatgaataccaaagttggtcaggttgaagccagtgagcagcgcaatgacgatggatgccaaatgcaccgcccaaatcaccactacataaccgatggcgatggtaagacctgtgcgcacacgggatttgtttttcagctgctgattcaggctggcatcgggcttattccacggcttcaccggcccaccagcaggttggaacgcgccagtggtgctgaaattcgtgttgttatacgggctgttgtaactcatggtaaaagttccctgaagcttttgagcccgagtcccggactcgcg…	cg2767, cg2768	no TSS detected	TATATT
2639749	2640134	386	+	gcgtcgcgcagctggaatgccacaggaacagcaaagatcagcaccacggcagcgataattccaggaatgagcagcaagatcattccgatgaagatgacgatattgatcaagatgtaaataccgagcgccttaccaagacccttcatcttgaagaaactctgaatggtgatctgctcaccgcgcacaactcgagccgcgttgcggtagcagttaagggagtacacaaaactgatgaatgccaggacgatcatcagcatgaacccgaagaagctggtgccacccgtcgctgcaatagctgcggaatcagaaccagatgaggtcgctgcgagcacactaaccatcgggaggatccacgcaaacatcagcacaagcaacaccgcgaagta	cg2777	no TSS detected	CCAGCT
2645288	2645807	520	+	gtagagcagatcgaaggtgtactccttcagctcttcctgacgctctggagtctccttcgcgacagccttttgatacttgtagccaatgtagtagccgtgcactgcctcatcgcggatgatcaggcggatcacgtcggcggtgttggtcagcttggagtggctggaccaatacattgggaggtagaagccggagtagaacaggaaggactccaggatcacggaggcgatcttgcgctttagtggatcatcgccctcatagtaagacaggatgatctttgccttgcgctgcaggttttcattttcctcagaccaacggaacgcatcgttgatttccgcggtggaggccagagtcatgaagatgttggagtaactctttgcgtgcacggattccatgaacgc…	cg2781	no TSS detected	TTCGAT
2647958	2648602	645	+	cttgaaacatttccccgatctgcaggcgcagtgtggcaatatcgctaagagcttcaacgaccgtgaccgttgtgcccacggtaattcccactccagtgaggtaccgaaccactgatgggtttccgtccctaacacgtgtaaccgtggcagatgcgccagcttttagtcccaaaagcatgagtccatcattgatggtcatctccccagattcggtggggatgggatccccgtgaggatccaacgttggatagcccactgcctgaaacatcttctccaacaccagtggagacactgcgtgctctaataaatctgcctcgccgtgtagttcatgagcgcctaatccaagcttctcagacagataggtctcaatgatccggcgccgcctgatcacgttgatgg…	cg2784, cg2785	no TSS detected	GGAAAT
2661351	2661377	27	+	gacactgcgggcgtcggggtgtagcgg	cg2800	no TSS detected	GACGCC
2682995	2681436	1560	-	aatagcatggttcaactcacttcactggtgtggactccggactcgtgaccgatgtatgcgtgtgcggtgtcttcaacatcgatgacatcggcatacttatcggtggagacagtgcccttgacttctgttgcctttccaaggaaccactgcagcagatccagggtgtgaattgcttggttcatcagcaggccaccaccggagtgtgcttgctggccacgccaaggtttctgggtgtagtagcctggggtgcgggtccacaccacagaggaatatgcaccattgatggcaccgaggtcacctgaatcgagcagacgacgcagttcctgggaggaaacgttgtaacggttctgatagcacactgcaatctttggaccatcggggttttcatccaagtagtcg…	cg2822, cg2823	no TSS detected	TAATAT
2683907	2683441	467	-	ccctattgatgaggctgattggtcgggagagaaaagcttgtagtccggagatgatccagtcggaggcggttttgtttttggcgaggcctacgatgaggagcttgccgccaggattgaggattcggactgctttgttaagtccttcttccgcgttcatgtgatggagggacgcgatgaacgtgatggcatcgtagctttgggtcggctggaattcttcaaaggttgtattaataagaggatccacgacatcgacatgcgcgacctggcggccggccaggtcggcgaaggagtgatcgccggagccgacgtcgagaagcgatcttgagcctttgagctttgacaccagccatggccgatatgcggtgttgtgattccaaatgggcatgagctctacattag…	cg2824	no TSS detected	TAGATT
2695416	2694801	616	-	cacgggtagtgctgagaagcgcacaggggcggttttagacggttaaaggtccctagtgcgtggctaacaaacgcactctggagcttcccaaaaaagcgccctgcctgaacttcaggtagggcgctaactgttcttaaatgtaatagtccggatcgacgagcttgatcttctctgtcttgccacgtgggcgtgctaccgcaggaattccgactgcgatgtgttctgccggcacgtctttggtgacaactgcattggcgccaattgcggagccttcgccgatggtgatgggacctaagatttttgcgcccgcgccgactgtcacgttgtcgcagagcgtggggtggcgcttggtttgggtgagaacctgtccgccgagggtgacgccgtggtagagcatga…	cg2834	no TSS detected	GGGGGT
2699853	2700150	298	+	atatcccaaccacatgcgcccgctaactattccgcgcgataactgatgtgacggtttcgagcatggtggtgaagccgggttcttcgatgggaaaatgcccgcagtccttgagcataaccacgtcagtgggcgctttgaggcgcgaaagcgtacgcagactgagctcaacgggagtcagaaggtcgtggtcagggtgcatcagagtgacgggaactgcacccagtttggccttgtgttgcacatatgacgcgaggaaaccccaggttattttggatgctccgctaaattcatcggccgc	cg2839	no TSS detected	TGTGGT
2705756	2706706	951	+	gcggagaactgtggacttgccacagccggatggtccgatgaatgcggtgacagagcgtgcaggaacctcgaggttcacgttctgcactgcgtggaaatcaccgtagtagatgttgacatcattgagcttgagcttcgacatcgctttagatactcctgttgtattttctgagattattattgcttgacagagaacttggcggagatgattcgtgcgccaatgttcaggacagcgatgatgagcaccagggtgagggctgcgccccacagcttgtccagcgttgctggtgcggtgccggccttgtacatatcaagcatcatcagtggaagggaagcctgcggaccgccgaatgggttccagttgatggcctgggaggaaccaaccaagaccagaactggt…	cg2844, cg2843	no TSS detected	CACAGT
2719652	2719788	137	+	gtagaagcatggccatttcacgggtggtgaggcgatgcgtacgtgaacctcagctgcaccggcttcgcgcaacatgcggatcacggcgcgttgggtgttaccgcggacgatggaatcatccacaaccacaaggcgct	cg2857	no TSS detected	CATGCT
2727098	2727127	30	+	atgaatagaagtcataatcgcaaccctagt	cg2867	no TSS detected	TGACTT
2729113	2728699	415	-	gtgcccaattgttctggagattcgacggccgcccagcgatcggatccaactgcttcgttgagtgctgcgacgagggtattgagtgcgtcatcgcgacgggagacgtcgccggtgacggtcgcggtgttttcgatttcttcaagtccaagaacatcgacgtcaaggcggttgattgcttcgacgatcttgctctgctgatcttcgagtgcttcttcggtgtaagcgccacggacgttacagttgttggcggtgactggggtgttgttgatatccctgtatgcgctgcagcctggttcatcttcgccgagagaggtgaagtagttgagcacgttgaagcttgcgatgtggaattcgccagcaacgtcattgattgaagctagctcagccgcgcgggtgtca…	cg2868	no TSS detected	TAGTCT
2729993	2729541	453	-	gatgattgctgcaatggtggcgtattgggagcttccgttggaggaaccagggttcttcggctcctctggcttcttcgtttcctcagggtcagttggttcagctggatcagtaggttctgcagggtcggttggctcagatggatccgtggtctctaccggatcagttggcttaactggggtagttggatcggtaggttctgcaggatcagtgggctctaccggaatggtgggctcagtggtctcgctgaggttgaatccgaccttgatcgggtcgtggtcggaggagcggaagacgttgttctcgaatacgtcggaggtgttgttgagtcgacgggagtattcgaatgcgattgcttcgtcagcgttgatgtcccagacctcggcgtcgatgacgtgctt…	cg2868	no TSS detected	TAGGAT
2732410	2732770	361	+	aatgtagagccagtgagtgcggtccttcttcggcggcttttgaactttaatgtgttcgtttttgacctcaacacttgaagattctgtgtttgaatccatgaacttcctcttcgacctttttggggattcgccaaaaaacggccaccgtcattgatggtcgaaatttaacgtggtgtgatcgttgccgacgaagcttaaaatgctatccgcggacgattcggaaaattatgaaaaactttttcctgtgacgcaaaaagcagatttcatgactcccctcacagaaaattaatattaccttttgtgttcgcatgtcagggcaagaaaacagcccaaatttctccgctcgtacccaaaccccccg	cg2870	no TSS detected	CTGGCT
2758370	2758796	427	+	gacggtttgttccaggccgcgagcgtccacaccaatgctgcgtgccaattcatccaaggatgatcctgcgtgcaggtatccggagtcgatgtatttttgcagagcgagtttaggcaggtgtggcatggtgatcatgccgaggccgtattttgccagggtgtgggaatcaacaatgagccaggctgaaacagtcggggtggttttgttggattcgtacatggcgcgcacgaagcggtggtaggagacggattcatcgacgaaacgctcgcctgctgcgttgactgcgatgactccgaggcggccacggtcccaaatgtgtgggtacaccgcggtggatccgtcggcgcgggtgccgatggacgatgggaaccacagtgcgttttcaccgttgtcgtcgcc…	cg2898	no TSS detected	TGGAAC
2772890	2772864	27	-	gtgagcagcctaggactatgcctgtgg	cg2914	no TSS detected	CATGAT
2778680	2779115	436	+	gtagaacaaaccttggttgaccaagcacagtgcgaagatcagcacaaggtcagcttcagagattgcctggaagtagaagtaggtggtgattgcacaggtgatggccccgaacagcaagactggcttgcggccaatgcggtcagagacccacgcggccaaaggaatcgttccgatggaaagccccagcgcgatggtgttcaccatcaccatgaaggaacgatcgatgccgatttcgttggcggcgtatgccagtgcgtaaacgttgaaagtggtctgaacaacggcgaagaaggtgatcaggaaaactcgtgcgacatcaatgccctgggtgcgcagcacagccaaagccggagcgcctgcgtcctcttcggccttctcagttgatgcttcctccagtcg…	cg2920	no TSS detected	CAAGGT
2790913	2790241	673	-	gagccttctttggtgagtccgaaaacgggaacgtcgacacggttggagattgaacggatatcttccaaaccgccgtaaccgccacagcgaatggcaggagcaccgccatcgacacaggctgcggccacatgggtgagcgtatgggtatctcgcatggcatggccgtcgggagcttgcacggaaacaatgagctggccttgaagctgtgcgtagagctttgagcgttgagtatttaagtccattatttaaggaaactcctgtgttgagaacagcgttttaggtgcttaaaaggcgttatcgcgggcatattttgctgctgcgatgacggctgcttgggcaccaagggacgtgcttaaaacttgtacggatttgttgggggttaacactcgatcgaaaatc…	cg2933, cg2932	no TSS detected	TAAACT
2795854	2795585	270	-	ggcttcacggtaggcttcaagtgcttcgggggaggctgattcgcctagggcaagtcgtgccgggtcggcaggagagaatgacatgacgatgaaaaccagcagggtgacgccaataatcatgatcggtaaagcgatgagccgtcggccgacaagtctcaaaagattggacatagtgggtatcgcgctttcgatgagatcttaaaaagtgtgctgaaaaatgctgaaaactaacaggctagaaaaacgccaaaaactggaaagaattggaga	cg2938	no TSS detected	no -10 region found
2805232	2804233	1000	-	gagggaagcgtcgaaaagcaatttttttatttgcttaaaaggggtagtcggatggtaaatttcgcgcctttgcccaggccagcggattctgcggttagtgtgccaccttgcgcttcgatgagtgcgcgggagatggtgaggccgattccggagccggattggtcgtcggagtcggatcgtttggcgcggaagtagcgttcgaaaacgtattttacgtgttcaggggcgattccttcgccgttgtctatgacttcgatgacgatggttcccacgccttgacgcaggacgcggacgtgaactttcccaccggcgggggtgtgccgcaaggcgttggagaagaggttggccatgacttgggcgaagcgttggctatcaacgcggatgagttcggtggaatcg…	cg2948	no TSS detected	ATTGTT
2811470	2811709	240	+	gcaaccttttcaaccaaaactcgttggtagcctccgggaagtgcaccgccttcaagtgctgctgcagttgctgcaactgcaccacaggattcgtggcccatgacgataaccaatggaacgccgatggattcagtggcgtattcgatggacgcaagcactgcttggtcgaggatttctccggcagtacggacaacaaagaggtcaccgagaccgacgtcaaaaataatctcaactggcact	cg2954	no TSS detected	TTGAAA
2814038	2812519	1520	-	cgtccaaaatctaactcttacaacccagtgagtagtttgggtcaattggcaagatggtttcgatgatgatcgacggttctggcttaggtttccgagctgtgagtaatttgttgaaaccagtgagcgagagctgatctgaagtgcatgttggatcattcaagtcgatttcaagaaggctttccccggaatccccggaagtaaccacgtatgcacggtcggaatcgaaagttatggaaaccggatgcttgccgtagaggtcaatggattgtgcgtagacgatttttgcttggggaatattgatgcgtgtcagcatcccagttgacgtaaaagcgaagtagtcttcgccggaaactgtatcgaatcgggcgcggtccggaatttcatatgcaggtaattttc…	cg2956, cg2955	no TSS detected	CATACA
2818604	2819439	836	+	gggagacagccttgacagcttcatcctgtccgatgatgcgcttgtgcaactcttcttccatgttgagcaggcgtgaagattcagcttcggtgagcttgaagacaggaataccagtccagttggccagtacttctgcgatctgctcttcgccaacctcagcgatgtcctcgaggtcgccggagcgccactgcttttccttctctgaacgctcttcgccgagcttgcgctccttatcgcgaagacctgctgccttctcaaagtcctgagcatcgatcgctgcttccttctcacggcgaacatcagcgatacgctcatcaacctcgcggagggaggaaggtgcggtcatgcgcttgatgcgcatgcgggcgccagcctcatcgatgaggtcaacggccttat…	cg2963	no TSS detected	AAGGCT
2822263	2822005	259	-	gcattgatgggaggtgcaggttggtttcggaggcctgcatggggcgatcgtcaatggttctaatgtcgagcggaagcaatgcgcgagcattgtggccctcccacatttggacgcgattgtccgggaggatcccgctcgtactgaaccggagatgccttggcggctcgtgggctggttgagcagtcatggtgcgtaccacaatagagtcttagatcacataagtcattaatgcggaataggaaaacgccgggagccctaa	cg2965	no TSS detected	TACGCT
2823252	2822902	351	-	gaaactgcatgtctggtcctttcgaggggatttcctatctcattcacggagcgtgttccgtacagtaaccagaaatgtagttcagatcacactgcgaatgaaagtgtgattcagcttattgtctgtgttaggcaagatgatgtccgcctgagaacaaaaacctcactcttgaaaggattgacgctgcgattccttcctccattgaagcggcgtcatttcaaaccgctcgcggaaggtgcgactgaaatgacttggggaagcgaacccaaagcgcttaccgatctcactgaccgaaaccttgtctcgctccggtgtcgacagcgcttcctttgcaaaatccagtcgggtgtt	cg2965, cg2966	no TSS detected	TATCCT
2824559	2824154	406	-	gtagccggcattgaactcagagttcgcgcggtagaaatcctcaaggtcttgggcactgcccatttcgctgcttggctttgccatgagtgttgaccagttcttgtcgtactcgatgagcttgtaggcaatgtcttcgcgctcttcagcgtaggtctgaagtagttcgcgtgggctatttccgctggccacatgtccaagcttccagccaaggttgaatccgtcctgcatggacacgttcatgccctggccagccttagcgctgtgggtgtggcaggcgtcgccagcaatgaaaatgcgtgggtgttcgctcgaggttttttctgaaacacggtcatcgaaatggtctgcgacgcggtggcctacctcgtagatggagttccacacaacgtttttcacgtc…	cg2966	no TSS detected	GATAGT
2861939	2862163	225	+	actttaaaaaagcgattgtcatacacaccctaatatgggggtaatttacaccattggctaagtggggtggtcgaaaaaaggtgtggagttagtcttttttatcaagatttgagatgtctagcaggttaacggaaggttgccgtgcatgtcaccttacgcccctccgaaggtgtggggagacgtcgaaaagcaatatcttttgacacgcaaaagccctcccgcaaa	3'-UTR of cg3011	no TSS detected	TCGCTT
2862822	2863232	411	+	cctcagaacctgcgccgtcaacgatggtggtgtcatccttggtgacaacaaccttgcgtgcctggcctagaagtggcagatcagcggtctcaagggagaggccaacctcttcagaaatgacctggccaccggtcagaacagcaatgtcctgcagctgagccttacgacggtcgccgaagcccggagccttaacagcaacagacttgaaggtgccacggatcttgttgacaaccagggtggacagagcctcgccctcgacgtcctcagagatgatcagcaaaggcttgccggactgcatgaccttctccagcagtgggagcaggtccttgatgttggagatcttgccggaaaccagcaggatgtaaggatcttccagaacagcctcgaggcgctccatgt…	cg3011	no TSS detected	CAGGTT
2863832	2863979	148	+	gcgatgatctttgccatgtgtttgtgctcctgaaatatttgtaggacgacactcacgtcttctgcccggtaggcgcccgcgacggcacggttagtgagtgtggaccaacctcacccaccaagcagttgatgatcaatattggcactct	cg3011	no TSS detected	AAAGAT
2866129	2866464	336	+	gcagcgtagtttcttggcgcccagcctcctgaatcaccacagttacatacagcttggttcccgaagggaattctccccgatcgccatcaggaaacaccgtgacctcggtatttccttgaggattacgaatccaccacgtattgccacgtcggttggtttctgtggaaggaacctctacccggaatcctaagtcctcgctgagatcaaattccagacgtgcagaaaatccctcgcgtggtacgtcataggtctggttggaatccagtcgaatcacgttcatgaccgcatgtcctttccaatattattccggctaattgctctgatgatagcgcgcgc	cg3015, cg3014	no TSS detected	GAAACT
2875264	2875290	27	+	atctggccacagtgctggaacgttggt	cg3018	no TSS detected	CACTGT
2881926	2881416	511	-	gaacggttggttaatgtcatcgatctccaccgtgatctttgcgccccaaggtgtgtgattgatcaggtgctgcttcagcttctcggccacatcgtttgcttccaggcctgctggcacgcgaaggtttagcttggcggatgccgttgcgggcactgcgttgagtgcttctgccactggggtggaagtgaatccggtgatggagattgcaggcctggaccacagcatgcttgctgggttgtcgccgtcgcccatgatgtctacaccgtcgaggatgccggcatcgctgcggaaagtctctggatcataaggctcgcccttccagtttgcggtggtgttgacgccgtcgatgacggtgcgtccgtgttcatcgcgcaaagtatccagaacgcgcacgagagc…	cg3021	no TSS detected	TAATAT
2883434	2883031	404	-	acaccaaacaacaacgccaacgtgcgtgccacccccagttagcaacacacatcgattttttagtaattaagaaaccaagtctgtcaactgagaaacacttttaaagctcagtcggcgtcgcacagggcgcgaccaatacaggggcagtctacctgtgtcttgactgagatcccaacggaaatccgaattgcactgtatatattgggggctattgcgcacgcttgccaagtgttgctgcagctcaacaggttgtagcaggtaggtgagagatttatagaaaatagtaaattccccggatgccctcaaggctcccggggaatgaatgttattgcaacctatccgtagagcaagtgagctgcggagctcattgcggaagcagcggactgctcaggggtaccg…	cg3022	no TSS detected	TACTCT
2892391	2892717	327	+	gttgagcacgtacagagtgttcactggggtggagttgccgttagccgaactagcgccaccagcagcagcggccccagcagcattagcggcttcgccatctgcagctggctgctcagcagaggtttcttcggaggttccaggttctgctgatgcctgctcggaatccgaagagccagaagattcagcaatagttcccgcgttggtttccgtggactgggtttgtccggcgctggtggtggaggtgtcgtctttgccctgcattgaccacagtgcccacgctgcgagcaatacggccacggcgatcaaaatcatggccaaaccgcgcat	cg3032	no TSS detected	TGTACG
2911870	2911826	45	-	ggtgatcaggcgcaacaccataacggatcaaaccgaaaggcgctg	cg3049	no TSS detected	TGCCCT
2912633	2912202	432	-	atatcccaggtcttgaactcgccggtgccagtcacgccaccgttgccgtccagctgagtacgctcagtcttgaggccaacaaccttgccgtcctcaccgaggatctccactggggactcaaagaagtgaatgaacagcttgtgaggagcgcccttaggatcgcgcatcgcgtagctttccaaagtctggcacacgaggtcctgagacttggaatcacgacgagcctgctccgaagctgcatcgtaatcaatgtcctcagggttcacgatcacctcgatggtgtcggaatggtcaagttccttcagctccaacggagtgaacttcgcctgagcaggtccacgacgaccaaaaacgtgcacttccttagcctgattcttagccaagctctcatagacattg…	cg3049	no TSS detected	TAAACT
2921533	2921841	309	+	agaatctgaagagactgtgctttttctgttatgcgaatagtaacgtttgccttgggcggagaatgtttaattgcattacagactgcctcattgaaggctaaagcaaacgccgtttcagcaatatggtccagcttatagttcttttttctactgtcaaaggaaacgacatgtcctgcatctactaataactgaatggcagaattaaccgtgtcatgaatagaaactgcagcccatgctccaaacgctgtggctttttcagcagactcctcgaccacgaggtgtctaactaattgatgcaaatcagccact	cg3060	no TSS detected	TCTCTT
2935802	2935362	441	-	caaaatcgccacgatcactgtggagagcgggttggctgccatttccactgccatggctagtccaaatacgcggccttgttggcggaatgggacgactcgttgaaggatggtttgttctgcggcttcggcagctggggtgatagccatgaagatgaaaatgcccaggatgtagagccaccaccattcgcgaatggcaaataacatgccaacaaaagccacaccaacattaaccagcagcaaggtgcgcacagggtttttgcccaagccagttttggagatcacagcaccaccaacgatgaagccgaggctggtgagtccaagcagtagcccccacagctgtgggctgaaaagttccaggccgtaagggtccatgagtgcggagtacacgccgccgatgag…	cg3075	no TSS detected	TAGGCT
2940918	2941271	354	+	aaagatgatccgaccaaccaatcagacccaacaccttaggccccaaaatcatgccgatgatgccagcagtaatagaggaaggaatgagcaaagtctggaaaaacggaatcttccggcgcatgatattgccgatgatcatcaaccccgagatccaccccacatcgagaatcagactaaacggtgtgtactccatacctaaagcacttccttccacttcttcatagaaatcttttttgagattcagttacattcggccgggttcagccttactggtttttgttttgcgttctagtgcgcgggttttggggcgcaattgttgaacaaaacacaacaaccctaatcgagtggcgcgga	cg3080	no TSS detected	TCGGAT
2949744	2949128	617	-	ggataaaagaaaattaaacagccgtgttcattaatgttgaacgttcagtaatattgaacaatgcgggattggaagctattcatcgtaaccgagggaatctctaagtccacctaacagtgcctcgacctggatacgacgccgttctaatgggtgactgtgttcaggaggggcttcaagtgattcagcaaattggtttagctcaggaggagactgttcattaaatcgatcaaggagggcttgagtttccttgtggccgagtattcttccagtgtcaagtcctagtaattcagctgccattgcctctggttcacctatgtatccttgattttccagggcaaaatagcgattccataaagtttctacatcctcttcgtaccacgacaagattaatgctagatc…	cg3091	no TSS detected	TAAAAT
2958319	2958648	330	+	gcggtgacgtggacgatgccgttggcgtcgatgtcgaaagtgacctcgatctgtgggacgccacgtggtgcaggtgcgatgccgccgagctcgaaggatccgagcagcttgttggcggttgcgatttcacgctcgccctggaagacctggatctgaacagaaggctggttgtcctctgcggtggtgaaggtctcggaacgcttggtagggatggtggtgttgcgctcgatgagcttggtcatcacgccacccttggtctcaatgccgagggacagtggggtgacgtcaagaagaagaacatccttgacctcgccgcggagaacaccggcc	cg3100	no TSS detected	CCACGT
2960738	2960226	513	-	gatggatgatgccgttgacagtccagagaacacaccagaagcaatggtggaagactgtgattgcagcatggatgttaggtcattgagcgcgccttcaaactgtgagatatctaagttaaaaggtgggccctgaacccaatccattagatcttcgataccaacagttgcttggtctaccacttgctttgtctgggaagacacgcttggcgcgatggctgcaaaaactccgccgatgagggcgaagaaacccaaaattgtgatgacaacggcgagcgccgcgggaatcttatgctcgcgcagccatttcactggtggccatagcacggtgcagactagaagtgcgaggacgactgggaggatgccaacccagatgaagcccagcatacgaagtgcaatgac…	cg3101	no TSS detected	TAGTGT
2962268	2962623	356	+	gaaggttgtcaaagctctctgccttgaattctcggtcggcaacgccaaggtagcgccagcgggagacggtttcagagttcatcagcacggattcggtgtgaggaacatggctgcggacgccgtcgagaattttgaaaccgtccaggtcaaggtcaccccagtacagcaaccgaccattagaaaagtagggtcctcgaacaatgtctactgcacggtagcccgcaccccaagcaattgttacgcccggccaagtgggtaaagcgagaaatgaatcgaggttttccaccatcagaattacttgcggttcttgtaattcacacaggttggaaagcggtacttcaatgtctgtgagccca	cg3103	no TSS detected	TTTGAC
2966149	2966437	289	+	atcggaggttaaattgtgtcccgatttcagatagaaaatagccaccaaggtgtgctcgacgccttcaccgttggaataagtcaatccaaccagcgaataggttgcgcggggacgtaggtacgtggagacaatctgatcctgcagcggatcctcctgcgcacgccaagcgccacggatataggtaaccaaactgcgtcccttattccgcggagtattagcctgtgcggcagagttaaacctcagctttccttgcggaagcaataccgccgtgatcgcatcaatcagcgtg	cg3104	no TSS detected	TAACCT
2971589	2973054	1466	+	atgagaggtttctgagtttcagcaaggctttcgcagactattccaaggaattaccattcaggaaattctgctcactctcagcgagtgtgaaaaagccacatccgctttccttctgaatgaaacaatagagtgaccttaatatctttctcgaatagaatatttgttctataattaggtttcacctacctgaagcgggaaaacgcccacccgcggtggtgcgggtgggcgtcgaaaagcgtgttttaagtgcttttaatcttttggccctttggttcggagacaacttcgctggagatggtctcgttgaggagatttttgcggtagcggcggaagccgaggtacgtcagcggcaggccgatgaggaggacggtgacctggatgaggccggtggggatgaaa…	cg3112, cg3113	no TSS detected	AAACCT
2980113	2979882	232	-	tttgtaccagccttcccaggtggtgaatgggatgttgcgggaatcgagaagctcgatgatggcttcttcgccctggtgctttggagcttcaagtacaccggcgacggcatccttgatgaggatgtcggtggtttccttggcgtcggacttggtgttgccgattagaccgattggtccacgcttgatccagccggttgcatagaggcctggtactggttctgcgcctggagcg	cg3119	no TSS detected	TCTGCT
2981680	2980262	1419	-	tctgttgaaactttttagccagttcggttaagaagtgatctacaatcccgtcggcgtaaattttcacacgttctcgaaagctttcagtaacaacaggctcgacttcacgtccgtaagcgtgaaagttgtatccaatagaagtagctgccacgaggtcgctgctcgctcttttcccatctcgagctgctattactatggatagcgggtggaagatttgttttggagagttgctattgaaagctaaggtcagacaatagctatcagggaaagcgttatagccctctggcagattgaatggggaaccgataaaaatccgttgaagtagaaactccaacccattcctttttccttcttcatccaatcgagatcggatttctgtaaataaactttcttggagcc…	cg3120	no TSS detected	TAGGCT
2989430	2989875	446	+	gaggtgttcgatttctacttcatcggcaagatcgcccagagcagcacgcagggtgtcatcaacatagtcattggtttggcctggaagggtacggatatccagttccaagtacgcatgcgatggcaatacattgatggcttgacctgcacgaaccacagtttgggcgatcgtgagatgagacaccgcgtgggcgaagcgggagagtccgccgaactctgcgtaggcctcaggggaggtcccgctaagaagcgcctgctccgtttctgggtcgaaacggtgcgcttggacgaagccttgccagatatcgtccttggctaccttcagatcggcggcagcgattcggcgggcgacttcaccgatcttgacaatagcgctgtcacggtcgaaaggaatggaacc…	cg3131	no TSS detected	AAATCG
3002249	3002754	506	+	gctcgtcggaggaaagttcggcacccaatcgaaggctgaggatttggctgagtctttccgcacatgccaccgaatccgggtgggaaatttctaggctgttgcgcagcacggacatgccgtcgttgagttgtccgtcgtggtgaacgcgaacaaagaagtagcgcatgtgggtgataaaccgtgcggcgttgacggattgtcggtcaagggtgatgccaaacgaggaatcgattacctcaaagagctgctcgaaaacgccagtcatcacgtaggtttctgcgaggtcttccgtgcggaaaccagcattaaccaggtgtaatgagatggctacaacttccgctggtggcagcggagggatccctttttcagcaagccaattgttggtgcgttccaggatct…	cg3144	no TSS detected	TTTCCT
3014059	3014319	261	+	gttcgagacgtgtgatgtagagcaattggactcttaacgcagatgccagcatttgttcttgagggtattcaccgctgctaacggcagcatcaacgcgatcaatcgcggagcccaacgacccatagtcgatccatagtgcttggtctgcgcctgctttgagggaggcaagcactgcttctgcgggtgaatgggtggcggaaatggcactcattccagagagatcgtcggtgtagatcacgccatcgaaaggcacgccacctg	cg3158	no TSS detected	ACACGT
3016052	3015805	248	-	atagaaatgcgccgagtgaagaaaacggggaagtggcttcttagtctgcttcgcgtgaaccatactcagggccaccgagcagggcatcgtctgcagttacggcgttaccagtgggaacagtgtcctgccctgagatcattgaaaccccaactactgcgactgcgccgacggcgattcccacgactgcgcttgcaatcgcgggcccgagggtgcgtcggttgagggaatcagtttcgtatgccatgacg	cg3160	no TSS detected	CACAAT
3019168	3019574	407	+	attggggctcctgtgattcctgtcagcttgttgatcaaggatccaccacaatcctgtggccagaccttcaaatcgaacggatttttgcataaaaccgccggcgagttgcaaaaatccaccacaaacggctgaaaatccggatcctgtggtgagtattagcaaattagttcccttaccggcttgccatgccccgtccccgtcttgacgtggtgccaattcatcattttccagacctacccccagaaaaatggtgaatcctaacgacccccagcctgaatggcgcgccgggtccaccgcatgatgggctcttcgatgaaggtgtagctgatggcggcaactgggatcgtcaacaagaccgtcacgatgaacaccaacaggaaatttccactaaataaaggc…	cg3163	no TSS detected	no -10 region found
3032914	3032538	377	-	ccttaagttccacgaaggacaccagatcacggttttcctgcgtgctcaaaccaccgcgagatgccacggtatcgccagcgacaactgcttcatgcacggtgacttcctcatcgtcgttgaggcgacgggtggttgggcgaggtgcttcctccacctcagagccgtgacccatgacggtgtaggcctttttaacgaagccgggtgcccaccagttgtcgtcgcgaagcaggtgcatcacggcggggacaagcagcatgcggatgatggtggcatccagaatcagcgctgcgatcatgccgaacgcgatgtacttcatcatgacgatctcagagaaaccaaacgctccacagaccacaatcatgatcagtgcggccgcg	cg3174	no TSS detected	TTTTCC
3034659	3034142	518	-	aaatcctgtaactaattcaccagaggagaccgcaatggcaaccatcttcgcagttctgtcgggtattgacttcctcagcgtaagcctgtcttacctgcaaggattcttgagctactaagcctttcaagaaagaggggaccttctagaacgctttagaaggtcccctctttcgcgtcttagacaagcagtacgggtcgatgagttgtgaaaaaaggagcctctagaaatctagaagctcccattttttaaaagcacttagcgcattgtcaccttaaacaacgctcgccagccgagaaccaaaatggcggaggcggtcgttgcgacaatcatgaaggaccagtgtggaaccccaccattgttgaagccccaaatcacaagtcccacaattaccgcgagtat…	cg3176	no TSS detected	AATTAT
3043945	3044219	275	+	cagccacatcgcccgcaatgaccgcaccctgggagaaaccaacgatgatgaactccgtggcagggcactcattgtgagtgttgatcagttcctcattcatcttcgcggtgccttcattgcgcgaatcatcataggacatctcattttgcgagttgatgttgcggaactgcgcagtgtacggcagcgtccacaccttgacgtcatccgcagaataacgctcctgcagtggctgagtgatgctcaacatgaatgacagcggattagcggtcgggttg	cg3180	no TSS detected	GGCGAT
3045292	3045873	582	+	ggaggtacggaatacgtagccaccttcgaactgctggcgcaggccaccgttgtattcaactgcagcgccggttgggtagccgaggctgcccttctcatagtcctgggtgccccatgcggcgagcatatcgcctgggatttcccaaggaccagtggtggcggtccagtagatggagccgtgctcgaaggtgacgaagcggccacgtccgtctggtgtcttcaactcagaagaggttgggtagcccaaccaggaggcaggtccacccagctcagagtaacgagcgttgatgcgtccaaccaggccgaaagcgccagtgtttgcagaccagtatgcgcgaccgttagcgaagtcctgggccttaccgccggtaacatcgtattcgttggtcaggcaggtgcc…	cg3182	no TSS detected	TATTCC
3045982	3046335	354	+	gtcatctgcaccgttaccagaggaaacgtagatggtcttgcccttgagcttgtctacgttgctctttggatcgttttcctgccagcgctcagaaccgactggtccccacattgcgttggcatcgtatccgccggcgtctgccagggctgcggaaatagcgattggcatgccagcggaggtggtgtccagatagccggagaaggaaccgacgaacttaaacatgtctgggtggtgggttgcgatgttaaccgcagcggtaccgcccatggagataccggtgatggcgcgatcggtgttagaacggaaacccttgtccaggatcggtgcgagctcctgagtcaggaaggtctccca	cg3182	no TSS detected	AACGGT
3046716	3047017	302	+	gcttcaggtagtcagtcaggccatcggtgacgccctgcgcgatgctgccaacaacggcatcagaggaaaggttgctggactgagccgaagccataggtgccagggacatagtcaacgcaattgcggttgggacagcgcctgctgcaatccagagggaacggcgcttagcctgagctttagccttgatggaacgaaatgcggtgtcgcgcatgaagttttccttctcattttgatttttggatactgcgcacaggcccgcaatgagttagatccgtcccgaaagttccccgcttccggcccga	cg3182	no TSS detected	CTGACT
3048779	3048428	352	-	gggctttttggcgcgctaaaaacttaggtcctggcctgtgctcctcctgattctgctgcggctgcggtgttgttaaaccgcatgggttttcggcggtcggcgggttgatatccgacgcgcccggttgtgggatctatgttcatgtgccccatgttgtctttgccgtcgcgttggtcgttgttgtttccgtggtcgtgggggcagatgttggtgatgttttctatgtctgtggggccgccgtctagccaggatctgatgtggtgtatttcgttgtcttcgaagggggagtcgcagccttcgcgggtgcagacgagttcggaggcgaagagggctaggcgttgatacaggctgg	cg3185	no TSS detected	TACTAT
3052180	3052623	444	+	agccatcacgatgcagaaaacccatgctagggctagtacctgcagaactttgtcgctgagtgccacttcgtcaggggcaccgccgtcgccggtgtctacgccggctgcgtagcgcaggatggcgatggtgaatggaaccatggagatttggtaccacggacctgcgtcggtggagtgttgggaaaggtcgaagccccacagtgcgtaggacatgaccactgctgttgctgccatggtccaaacgaagcgcaggtaggtgggggtgtagctttccagggacttgcggatcttagcgccggtgcgctcgtgcagaaggatttctgcgtagcgctttccagatgccatgaacagggaaccaaacgcagcgactagcaggaaccactgggatagctcgatgcc…	cg3189	no TSS detected	CATCGT
3063080	3062663	418	-	gtgagtatcagtaccagttggatcgaaaccggcaacctttgcgcgccaaccagcaagctcaccgacagcattgatggtttcctgagggggagcgttgtaggaatagtcgccaatcatggagattgcccaagtattctggttgaagccgccagcgtgagcaccctgaacagcattggtcatgccgccggcacggccttcgtagatgttgccgtacttatcaaccaatgactggtatccgatatcgcaccagccgaggttcttggcgtggtagctgtaagcactacgaacctgggctgcagcctgcgcctcggtgtagttgttggaacccgcagtgtggtgaatggtgatcgcagaaacgccatcatcaatagttgggtttgagcagcgcagactttcgtc…	cg3197	no TSS detected	TACCCT
3063975	3064736	762	+	tctcaattagagccgaaaaccccgctaccttccctgaggaggcggggttttctccaatcaaaagccaattaaaggccgacccaaatcagctaggcctggtcataagaatgctccactgccctattccattcggcatagcgacgttcgcgctcttcttcgctcatgtcagggttccagactttcttcactgcaataagtttttcgatctcgtcagttgttttgaagaatccagagccgagacctgcagcgaatgcgacgccgacggcggtggtttctacgtcctcgagacgttggacgtcgatgccgaggaagtcggcttgcatttgcatgaggaggtcattttccaccatcgcaccgtcgacgcggagggattcgagggctttgcctgcgtctttggcc…	cg3198	no TSS detected	TCTAAT
3070861	3070271	591	-	ataaggcgaatctgggttgaaatcctcaatgagtaaaaccacgttgcgcatatgatccaggaattgctggggaacttggtcgaaggctagttcgaccagttcctcgaagcgttcgtcgctgacttcaatcatggagcgttctcctctacaggtactccgacctccgcggatgctgtcgttcctgcagtgtcacggagcggatcgcgctctggctgaggtgggggaacttcaccgttgatggtgaatgtgccagtcgctgaaccgttgagggtgttaaatgttgcagcaccctcggtggatggtgacatgaggaagcagttcacgctgtgtgaaccgcccaaccaggagttggaggtaatcgttggccagaaggtctgcagggtggattggtagacgttt…	cg3204, cg3203	no TSS detected	TAAACC
3077151	3076823	329	-	gaacctagcagcatcgggaatggcaagggcctgaatttcaatgaaatccaggcccaatgaaaatttctcggcaaacgcctaaacaacctccggcggagcagcagccacacttgcggtatctacccgatcttcggcggttaaggtgtcggtgcttggatcgcggtaagtaattttcgcggtgctgccctggtgggagacttcgaaatcaacgtgtgggccactaagcgccaaggttaatccgtcgggggttccgaacaggtaggtctcggaaagcgttgctcggattttactaattgcagtcgcagtggtttcagtatctgccaggccga	cg3211	no TSS detected	GTTGCT
3078496	3077907	590	-	gctgctcttcggcgaggctgtcgtagaaggcgaaggcggtttcgtacatgttgcttagtgctgcaacggtttcgccgtcctcgttggtccactcggaaggctgggtgccaaggtgggttggggcgaaggtgatggcaccgtcggagaaggtggtgttgatgccgatgtggtgtccgccgaattggatggaccagtcggagtcgctgcttggatcgccgaagaatgcgatgtagtactggccgagggaatcctcggtggtgttgctttcgtcgttgaggtactgatcgctagccatgatgtcttcgatcatttggtaggcgtcgtcgttgagcaggttcttcagcacgttgagggcagctgcttgctgttcctcagtgaggtcggtgaggttcacgccgg…	cg3213	no TSS detected	TAGAGC
3079510	3079925	416	+	atcccacactgggacgacgatgccgtgggtgcggaaagcaccagcgaacttagtttcttcgccgagattcagctcgccacgtgctgcgatgcgtgccaaagcgttgaacagtgcggtttcgttttcggtgcggacccaacggatgtgcgcttttccgcctgggttgacccaccaaacagcgcctgggacgtctgcttcgacttcgtgtgaaggcaggatggagtcattggctgcctgcatgtgctgcgcaacttctggggagaggttgtcgttttccgccagccaccagttgaagtcctggtgagtggtgatttcgagggtgtcggcgtcgttaagcaagctctttagctctggctgggtgccgtccgctgtggcggtggccagtgactcgccggcttt…	cg3214	no TSS detected	CCCAGT
3082943	3083517	575	+	ttgagcttgaggtcttagtaatgtggtatcgaacttaagaaatcgccctctgtcgtcaacgtactcagagcccttctaaggcgtcgaaaatctgcgatgagcataggtatggatagggccaataaagaggcttagaagcaattctggagcctcatgttttttggggtcgggctccaaaaatctctccacccagtcgaaaccaaacatacgtgacaaaaatactgaaaaccctgcaattttggtacctatgtttggtttatctcgccctcaaccagccctcaaccagacagggaggacaagaatctgggaaaacccaaatccttgtcacccatgtttggtgcgagccgaaccagggtgcccgcaatccttgaagatccaaatgttgggcatctgtttccg…	cg3216 x cg3218	no TSS detected	no -10 region found
3089793	3089377	417	-	gaaggtggcgacgatctgacgccactgttcgacaacacggatcccttcgactgcaccgtaggaaatgaaaccgacggttttgttcagccattcattgcccaggatgtcatacgcatttttgaacgcgccgggcacaccgtggttgtattccggggtgatgaaaaggaaggcatcgcaggcatcaatggcctgtgaccaggcagttacgcgcgggtcgtcgtactgtttatccgcggaacctggaactgtcgcggattccaacaggggcacgttgaaagctttgaggtcgatgagttcaaattccacatcgggtgcgtcataagccccgatttgttccatgacccaatcggcaacgccttggccgaagcggccttcgcggatactgcccaggatgacacc…	cg3223	no TSS detected	TATCGT
3090598	3090264	335	-	gttctttgatcaaggttgcggccactgtggattcgcctgcgcgaagtgctgcgaggattgcgcggtgttctttctgcagacgcgccgaggtggctcgccaatcggggagcgcccgggccctggcaacggtgtgatctgccacggacaaacggagggcttccatgagcgtactgatcagagggttttccgcgcctttggagataacaacgtggaattcggcgtcgaaacgcaaaaaatcctcgagcggtagcgaggggtcgtccatcttttccagcaacgcttctgccacgtcccagtcgccacgttcggcgctggaatgcagggcagcccagcct	cg3224	no TSS detected	TAGCCT
3092753	3092372	382	-	gtaccgccgaagagtgctgctccgacttggtaacccagggtagcgccggtgtagcggacctcaggtgcgaagttttctgcgatgacggttccgaggattgcgttgacgctaccccagaggatgccgaagccaatcacggtagtgataaacagtgcccaaatttcgccggtgttgaggaccaagtagtaagggacaatcagcacgatggttgcggatgcacagatcctgtagagcactgcacggttgacgcggtcggagaaggatccgaacagtggcatccagatggtggcaacgagggcggcgcaagcaactgccagaaggacaatgttgtcgcggatgttcaggaagttggttgcgtaagcaacgatgtaggtgccgaaga	cg3226	no TSS detected	GATAAT
3098148	3098425	278	+	aagaggtctgctggacaatcaacgtgtccgaaagaaaaggattcattagccaattattttactagccacgcagaagcagctacaaccagcgcttccacaccacgatcaagagttggctgcatatctggcgcgaacgctggagagtgatttcccggcgcgttgtcctgatccgccatcatcctcgcaccagctgccgtctcttccgctggctggaaaacggccatcaacgttccgttccacaattcccgatgagaattgaacgcctgcaccgcacccaa	cg3233, cg3234	no TSS detected	no -10 region found
3100175	3099698	478	-	catcagaactggggtgatgtcgacggagatgttgccctgctggtcggtgagctgctcgataaccaggcgaccggagatgtggtcgtagccgagaactgcccagccggagccctgcaggccgagtgctgcggagttgaagtgatcctggaacttagcgaaagaaccgaagtcgcggttgatagcctcagccagttcgccggtaggctcgccaccaccgttaggggagaggttcttccagaaaacggagtggttggtgtgtccaccgaggttgaatgcaaggttcttggacagtgcgcggatctggtcagggttggtgccctcttcgcgtgccttctctagtgcctcgagtgctgcatttgcgcctgcaacgtaggttgcgtggtgcttggagtggtgaag…	cg3237	no TSS detected	CCACAT
3102152	3101937	216	-	aagcggcaaaattaatcccacgatgatggccaacgtgagtgaaattgtcagcacccgaccgcgaccaaatttctccgaaagtatcgacgccggaacaatacacagcgccaacattccagtcgtagccgacaccgtcagcgcggactcagtgggcgtaattcccaactcttccgtcatggtgggaagcaatgcctgcgtgcaataaagaccattgaa	cg3240	no TSS detected	TAATAT
3105403	3105753	351	+	gacgtcgatttccacatcgaaacgtggggcgctggtgtgcgcctcgcgtcgaaggacggggatttcggcgcgccaggcggcagcgacgtgggagatttcgccgaggttggcgtcgataagcgctgttgtggtgttgatgcctttttcgcggtaggtgtctgcgcggtcgccggtgaggaagaggctgatgtcatcggcggctttgagttctggttcgcatttgggccagaatctgcaggttgcgcactcttttacccgtcgaggtgctgtcggcgccggggtcagcaacgcgcggtgagctgcaggggcgtagcgggtgacatccactaggtatgcccaatcgcggtcctg	cg3243	no TSS detected	GGAAAT
3107163	3107926	764	+	gatcagagtggtcatgaatccccctaaggtgggtactccgccactcatcattccggccaacactgcaccgatgacagctgatgagccggtggtgcccagtgaacgcataagagagttgaaaccattcgctgcggctttctccgtggctggtacggcacccatgatcaaggcaggcatggaaccaaatgccaggccaatgccgataccgaccacgagactacacactgagaacagcaccagggtggtcaaaataagtgcgttgtctgcatctcctcccggtgtgcggttgccgatagtgaacaacactgtggcagtaagtgcataaccgactgcgatcacaacacccgcaattgtcagcgtcacacgaggaccatgagcagcgctaatggctgcacctgc…	cg3245	no TSS detected	no -10 region found
3114699	3114954	256	+	gatgacgcgaataccttctgtggtgaaaaggttggttgcgctatcgaggagacgctgtcgggggcttggtcgattgcgacgacggtttgccccggcacttgttttactcttgcctgaagcgctagcagccacgttcggccacgtcctttcgggttggtctgtttcaagatacgacgaactgtctaacaccaatatagacaaaccggttcgtatagttttaatccacaggcaagtctagcgctttttccaccccaaa	cg3253	no TSS detected	TATTCG
3127183	3127509	327	+	ttttttgtgtttaggttatttcttctcggactcgtctgcggatgcttctggagcatcagcttctgggcttgcggtttctggggtagctgaaggggtggaggtttcgtcgataagttcttccgcatcctcgacacctgcctctagctggcccttaggcgttgcggacgtgcccagcgcctccgcgcgaagttcagccaaacgagctgacgcccgcatatcggtgccggactgcgcaatctcagccatgcgatcactaacagtgttctgggtaagttcctgcgcgcccaaagcatctgcgtatcgacgctcgatcttctcacgcaccgc	cg3264	no TSS detected	TAAACA
3140842	3141207	366	+	acagggtcgggcccaccatcgtggccacggccgcggccaccagcaggctaatcaccacgaccaacacctgggcggccaggaagcggaaggtcaggccgggtctgtgattcatggctgccccacccggtagcccacgccacgcacggtgtcgataaacccccggccccgggtgtcggtgccgagcttgcgacgcaagttgccgatgtggacatcgacgatgcgttcatcgccgacccaggtggtgtcccagacctcggtgatcaggtcgtggcgggtcagcacctggccggggcgcagggccagggcaaccagcagctcgaactccgtgcgggtgagctccacggtcgtctcccccacccacacctg	cg3285, cg3284	no TSS detected	TGGGCC
3142361	3141962	400	-	gagacatacgtctgattgtcgggaagatcgaccacgacttcctggtcatcgctcgagagcagcagttcatcggcacgcactgaggcgatcagatccgtgggacgctcagtgaccttctgccggtcgaggtgatcaatgatctccaccgcgtccatggcggccaggccatgggtagtcaggaatgtatcctgggacaccgtcccgtcggcggtgggttccgggtcggcggccgaacaccccgtgagggcgagggtaagggcggcggctgcgatcgctgctcgtttcacgtcaatctccttggatcgtggtaagaccgtgagaagacaccgcctcaaggtcgatgccataccttttctagcacgggtgcctgacggcccagaaatcaaaaaccctgctcaca	cg3286	no TSS detected	TAGGGT
3142503	3141955	549	-	ggtggtttgctcatcgatcaggacctcgccggtcgcttcatcggtgatcgtgacctggatatcctcattgtcgagttcccccaggcaggtcgtgaggctgtggtagaagcagtcgtgggtggaggtgaggtagggtgcgatcgagacatacgtctgattgtcgggaagatcgaccacgacttcctggtcatcgctcgagagcagcagttcatcggcacgcactgaggcgatcagatccgtgggacgctcagtgaccttctgccggtcgaggtgatcaatgatctccaccgcgtccatggcggccaggccatgggtagtcaggaatgtatcctgggacaccgtcccgtcggcggtgggttccgggtcggcggccgaacaccccgtgagggcgagggtaag…	cg3286	no TSS detected	CGTTGT
3143992	3143653	340	-	gttgcgcatgaccatccgcaggcgctggccctcctgcacggtcgcggaggaggattggccgtcggtgagaatgctccattcatacggcatcatctgcccgcccaggtcgatgctgacttctcggtctggtgtgccctcgggcaggagtgcacggtctgctggcttcagggaggacagaagcagtccggtggacgacaactcggggaagtcgacatcggggcggggggcctggccgccggcggtgcggatgacggcgaaggcgcggtcgtccttacccaccgccaaagccgtgagcgggaagatgccgtcgccgaggatgacctcgacgtcgacacgctcg	cg3287	no TSS detected	CATCAT
3146035	3146397	363	+	gcttgccacagcgtgcccagggcctctcgatgccctaggtgaggcctgcccctgttcccagcaggagcaggcatttttctccgtcgtcacccttcggggacggcaggaccctgacatgcatatcccacaccgcctcaacggttgcgcaccatgaatcccgaaaaaccggctagtaccggttaaacctgcggcagtggggaggccctgaggcgaaggtcggtgatgcaggtggctccgtccgtaccggtggtgaagtaggagtagccgatgaacccgttgtcgaaggtggttgcctgctccgagacgagcaccgcacccgtgccgtcctcaatgatctccaactcctgggcgattgagaccacc	cg3291	no TSS detected	CACGCT
3151476	3151742	267	+	tgccttaacctggttgaccagatcatccagtgcaggagctggcatggtgccggcttcgcggtagaccatgatgccgtcgcggaaaaccatcagagttgggatggactggatctgcagtgctgcagccaggccctggtttgcttcggtatcaagcttggcgaaggttgcgtcggtgtgggtttcggaaaccttctcgtaggttggggcgaactggcggcaaggtccgcaccaggatgcccatgcgtctacgaggacaattccgtcgcc	cg3299	no TSS detected	CAGGTT
3153289	3152845	445	-	gagccaaggtgatgatcagagtgaattggaaagacttcacgagggtgaaaccgtcggcaaccagcagcgatggaatccaaatgaaggctccgtagtaggacaagttgatgcagaaccacacgatccacagcgcgacggtgcgcttgcgcaaagcagctgaccagatggatacggaaccctcggcagcgttgtcatgaaccacagcggtggtggcatcggcagctttaccttcggcagcggcagcttcttcgaaggaaacaacgatggcttctgcttcgtcgtgccggcctttcttctccaggaaacgtactgattctggaagtccgagacggacatacaccgcgtaaattgcagggacacagccaagagctaacgcccaacgccaaccattatcggatc…	cg3301	no TSS detected	TAGCCT
3154778	3155024	247	+	ctgggcggtatagcagcataacgatatcggcgtcctgctccagcgagccggattcacgaaggtcagcaagctgtggtcgcttatcggtacgggattcaggtccacggttcagctgggaaatcgcgatcaacggcacatcgagttctttggccagcagcttgagctgacgggagaactcggagacttcctgctgacgggattccacgcgtttaccggagctcatcagctggaggtagtccaccacgat	cg3304	no TSS detected	TATACC
3158071	3158816	746	+	ctcgagtacggtcgcagactcacacttgagatcgacgacggcgtaaacgccctcttccttcttgtcgattgggtatgcaagacggcgcttgccccaaacatcaaccttcacaacgtcacccttgtccttgcggacaacctcgaggaatttatccagggacggggcaacagtgcgctcatcctgagaaggatcgagaatgatcataagttcgtattgacgcacggacctcatcacctcctatggtctagtaattgttttttcggccatgccgtcgttggcatagcaggagggtcgttgcgtcagcaacctattcaaggtacaccaaacgcgcggaaatgtcgattcctgatttatgcgttttcgttcacagttcccgcatggaagttatgctctgcttcc…	cg3308, cg3309, cg3311	no TSS detected	GACCGT
3158982	3159259	278	+	atgaaggcatctcgggaaatcacgatgagatccaacatttcatgggggagtcccttgttgtccgtgccgagcatgtgccacatcaaaattggccacaccatggcgtctgtaaccatccacgggaacagcactttccactgaggaaatgccagaacagccaacgggaccagccacagtgaatactgaggactccacaccttgttaaacagcaaaaacgccgcgacaatcaaaaaggccagctcagcgactcggggagtgcgctgcaccttgagcccaag	cg3312	no TSS detected	CGAGAT
3160703	3161154	452	+	atcagcagttccgacccacaccgcagtagctagctgaggtgccgcacccaacatccacgcatccttgtttgcaccggtatcaccaagctgagtggtaccagtcttggatgcagaaacctggccatcagccagagcgtttccgttggagtatgcagcgattggccccatggccttgagcagattcagtgcaaccttttcagaaacacgacgctcgccgtcgccatcctcgaactcgtagagaacctcaccgctgacagtctccaccttggacacgaagtgcgggcggtgccagacaccttcattagcgatagttgccatcgcagaagccatatcaagtgggcgggactcatactgacccaagatgatgccctcataaggggtctctccgttttcagtcag…	cg3313	no TSS detected	TCGGAA
3161284	3161631	348	+	catcacccacagtcaccggcgcagagctgtatggctgagacagtggaataccttgctgaagtgctgctgccagaccaaagatcttgaatgtagaaccggtctgaagcggagcgtttgcaaagtcccaaccagtcgcatcctcgccgccgtaataagcacgaaccgcaccattagaaggatcaatggagactaccgctgcacggttgttctcagacagaagatccaactggttttgtaccgcttcaacggcaccttcctgagtctttggatcaatggtggtggtgacctgcaaaccacgggtttgcacatcatcctcagtgataccaagctcagacaactccgccatca	cg3313	no TSS detected	GACTGT
3164651	3164234	418	-	tagtcctctgctgttggagagcctaaagaccgggataaatgatggtcggtacaggagagtttcggataatttccattgtttccgaaccgacaaagacacgtgaaagggtgtctgtgcgatggcttcccatgcacagcaggtcacctttcttccatcgcaaagcatcaattgcaccgctccaaccccagccagaaccggtttcactgctcacgctcaagtttgggtggtctgtgaggacgccatcacgggctcgatcaagcatggcgagcgttagttcacgccactcggaggaaagctcagtggaaatatccaagctccgcgacgttggtgcggaagtaatgcctgtgggtgaaaaagcaaggatccgaagaggaacgttccaattggtggcgagctccg…	cg3316	no TSS detected	CATACT
3165173	3164913	261	-	atttatgtgaagtttttagtgccccaagatggacaaggtgagcaccgaggttccccacagcatgctgaatggaatcaaaatccacaacacgcccatccaaggacgccagcgtaggtaatttcggtatttgtcatagaggatccatgcagatccaagcatgccaccaaatgcgatgacgctagtggtaattggccaccacagttctgcagcacgggaacaaatccacacggcctcaccggcgtcacagatgggaccgccctg	cg3317	no TSS detected	CCGACT
3173569	3174443	875	+	acgcggtgaacagcaaccttcaggccaaggcgctctaggcgctgcttgaacgcgagtgcctgatagttgtcatcctccaactgtgtgagcaccacatgctccgccaaaaagcccagctcacggaacacatcaatgaggcgtaaaacatcttcctcataagaaatgtcgaggtcggcgcgggttttcttgcgctccagatccttcgcattgattgcgacgaggatttccagctcatctttaagctcagtgagcatagcgatcttgttgtcaggcgtgaaacctggcagcacacgggaagcgtgcatgtcgtcgaaaagcttgccgcccatttccagatacagcttgccgccgatctgctcgcggcgctcattgatgtgctgcgactgcatcttaatataa…	cg3325, cg3326	no TSS detected	TGCTGT
3179372	3179836	465	+	aacagggttaattgagaccgcctcaatgtggactagcagatcatgtggtccgggagttggtcgatctacttctacatcgatcaggaaatctggttgatcagaagggatggaatctaacattgcaacagcagacatagtgggatcaggggtatccatttgcgcgctcatgcccccgatgttagcccttgggtacgtttcatgcccgtgttttctctgctcagcgatgtaatctgccgattctgtatttgacgtgcttttttagcacgccattaagctaaaaataaggttagggtgcgttatgttttcaggtatcaaaaggtgctaatgcctttattgtgtttcgcattgtcatttaccacatgaagaagcggacccgtttaggttgagaatcaagtacct…	cg3332	no TSS detected	TCAATT
3182989	3183447	459	+	gcgcgttccactgcgaaaagctagaccaacttgaggtagagggcgtcgaaaagctctcttgccttggagtaatggtgcgcaaagcgcggctgatgcgtcgtgccgaatggtggcgtcgcgcgcgtgccgcctggttcgagctgctcaaggacgataagtgcggtgccgcggagggtggcgcgcttcatttccagagggatgactggggtgtcgagggcgtcggaaagcatcgcgaggaattctgggtggtcggtggagactcgtcctgatgcgatgacccgttcaggggctgcgccggctttccccatgtgttcccaaacgcgctggtaggagagtgcgagggcttcgaaaacgccgcgccacaagtgttcagggccggtttgttcctgaatgttggtg…	cg3336	no TSS detected	CGCAGT
3187001	3186534	468	-	gcaatcaaggcctttttcaccaccacattttccccttcagtgttgtcaccgatggtggataacggcggttcgatgaacgtggtggtggggatcagtcggtgtgcagtggatttcttacctgttccggctagttgatccagcacaatgcggtggtcatcgtaggacacgtaggtaaactgcgggccgccattgacatcacctacagcgaagatgccgtcgatgttggtccggaggtgggcgtcgacaagcacctccccacgcgtgcctgttttgatgcccgcctgttcaaggccgagcccgtcggtggccgggcgtcggccgatggcaagaagtgcggcgtcggcgaggagttcgtggtctttgagcgcgatggtgaggtcaccgctgaatccggtgagt…	cg3339	no TSS detected	AACGAT
3193444	3193952	509	+	aggtagttgacgtattcgatgagcttggcaaccacggtgttaacgcgcaagttggtgtagtcgtcgcggacgcctgcgatggtgcggtgcagttgcttgttgtcatcgtcggtgaggacttcatcgcgagtgagcacttcgccggtgttttcatcgacgacgagacgccacagacgctggaggaagcgctgcgcaccgacgacgtccttggttgcccatggacgggaggtgtccaaaggtcccatggccatctcgtaaacgcgcagggtgtcagcaccgaagttgttgcagatatcgtctggggcaacggcgttcttcagggacttgcccatctttccgtattcctggttgacttcttcgccctggtagaagaactttccgtccttctcttcgacatca…	cg3346	no TSS detected	TACGTC
3195764	3195806	43	+	agagcttgtcctcaggaagtgctttaccgtccgcaggcgctaa	cg3346	no TSS detected	GAGGAC
3205170	3205448	279	+	atgcccaggccgaggcagaatgccagcagcagtgcggtcatcacttcaaatggtggtggcatctcgatgttgaagtagggctggagggcacctgcatcaaggtcgatttcggtgacgctttggtggtctttcagcagccatgggtagagcgcttgggatgctccgtaggcgatcagaccggagaagacggtggacgcgtaggcgattgctgcaacaatgccgagccatttgccagcgcctcggccgagccctgcaatggcgggggcgatgagggagaag	cg3356	no TSS detected	TCGGCC
3218948	3217838	1111	-	aacagtgtctccctctaccttggtgatgcgtgatccctggtgtgggcatgcagaagagtaagccacgaagttgccttcggttggctgcgcaatgattacggaacccaagatgacagagcttccgacggggacttcagtagccgctacctcctgatctggttcagtaccacaggctgcaagaaaagcacctgcgaaggttgttgctgttccaagaagaaacatgcggcggctacacatgggggctggttgagtcataatgcctagtatcgtccagagaatcttatttagccagttgctaaagtaggttccttcgctgcgccccaagtaggcctactcccccaagggcgacaccaataatcgcgaatgtgagcaacggccacactgcttcatcggagtttg…	cg3369, cg3368	no TSS detected	GTTCGT
3220201	3220458	258	+	gagggaagtcatggtgtcgagaatagtccaaaaatccacaatccttgcgctgattcaaccacgcaggaagtcaattgattaacgacacagtgacgaaactaaatagagcgataaaattaatgggttaatcccactatttcatttcaagtaacttgattcaccgagcatcagggaaaccaatattgggttcacctaaaactgctggtcatttccatcgcccatgcccccacgcgatgtcttctcacagtaccacccaca	cg3370	no TSS detected	CACCAT
3227365	3228023	659	+	agttgccgacaggggagagcagaagctcagcgatggtgaagaggaagtagacccaaatgatcagtgccattggggtagagttctctgcaccgccggcgaacggcaggaagaagaacagcgcgcaaccaatgacaatgttggcgacaccgaacttcactgcagtagaccactgctttgctccgagttttgtccacaaggtggcaaagattccggagaagatgatgatgaagattgggttgaaggagttgatcaatcctggaggaagatcaatgccgaagaagttacggtccaggcgggtgtcggagtaaaccgcgaggaccgtgaactgggtttggaagatcgcgaagaaaagcacgccaccgatgaacatcgggatgaatcccaacaagcgggactttt…	cg3382	no TSS detected	TCCCCT
3231789	3232206	418	+	gagttgttcacagcgagaatcactttctaaaaggtgtggtggtttgttaggtgctagccaaagagatcggagggggtttaagccttcttgaagatctggccggtgaatgctgcgtgatcgagttcttcaagtgagcggccacgggtttcaggaacaaacttggtgacgaacgccagggcaatgactccgacgactgcgaagataaggaaggagaaggtgatacccacgccggagaccagtgctgggaagaacaacgctaggacgccattgatgccccaaccgcagaataccgaaataccggtgccgatacccttcattcggactgggaagatttccgccagccacacccacactgcaacgttgaggaaagtctgcatggagagcacgaacccaacaaca…	cg3387, cg3386	no TSS detected	CGCTGT
3236537	3236140	398	-	tcctcttagatgtttacggaaatgccctggttgttgtcggattcgtagcatgcactgacaatgcgagcgactgtgagagcatcctcaactggcgccacattgcgggatccagtgcgaatggaattcacccacccctgcatttctgtgcggaagttgctgatgttttctagctctggaagctctgagaatttgttggattctgtgcgagcaaacggtggggtgaagtagctctgggtccactcggtccaaccctgtggccagccctggcgtgactcattgaggtatacgcgcagtgtctgagggaggattccggcttcgatcatgcccttggttccatagaccgtgagtcgggagctttcgaaccattccagatcatcgtggccgtcgaagctgaagct	cg3389	no TSS detected	TTTCAT
3237105	3236655	451	-	gattttcgcggtgtgccagatatcaaccatgagtccagccgatgggctatcggaatggctgacaacttccagcgcgtcgtagatggtcttcaggtgagaaaacggagttgcttccaacgcgagcttgacgccatgagcttcagcttccgcagcgagatcagtaaacgcactggccatgtgagcaatgggaaccacaccattggtgccctctcctgctccgaccttaatgtgtggggaaccaagagcttgcgccgcagcaaacagatccgcacgaacggcatcggactcttggcgttccgcaccagtcgcccaccaaccattgaggaactccacctcaatgatttcaattcctgcagcgtggatgcgtcggcgcaattcctcgtagccaatggtgtcgcg…	cg3390	no TSS detected	no -10 region found
3239571	3239206	366	-	agatggaaccagcgcacgcacctcaactggctgcgcagaaccttcaagaatttcccgtacagtaggaatcttcactggctcgccagtgaccagcgacagctgagctgcatcggcaacaatcgccgcagccacagcgtctgcaggggtacaagggttttcccgctctcccaggatcaactccacgaacgcaatgcactcattcttgtatgcgtcggcgaagcgctcggcaaacgttgggtgcgattcgccggttgggaaatcgatgccctcctccgcagaagcgaacgcagacttttcatccaggccaacgatcgtggaatctttagagcccataacatcgaggcgaacgtcgtggcctgcaccgtt	cg3392	no TSS detected	TAAGGT
3244942	3244511	432	-	ggcaaggatctgagcatactcttccaaagcgtttgcgcttggatcttcaggcggcgctgcttcggtggtgctgactggagtggtgggtgaaatctgtgatgaagtttcagtggagcctgccgtatcggtggtcgtggactctgccgtgttgctgcaccctacgagaaccaaggaaaggctacatgtgatgggtcggagcttccttaggaaagccgctcggggctgggtgcgggcagggctcattggttcttcaacgggctgaaaggggaagtttcattgattagctgaacttaccttaacccctgcgattaagaagttttggtttaattcattttttcttaattgggtgtaaaaccctcaatgtttcacgtgaaacattgagggttcatctcgccccga…	cg3394	no TSS detected	GATGCT
3247571	3247905	335	+	gaaaagtcagatcgttttcaagtctgggagctggaagaatgcaaaaagaccccacactcatgcaggtgagcgggggtgggttacaaattggtcacatttccagatctgtctgaaaaatcaataaattcaggctcttcacggcctgtgtggggaagttttcttatatttttcttgggaaagttactgttttcggtgccgtggagggcaccgaaatgggcaactttatgcctttgagtcaccctcccgaacctcaattgtggatcccggtgggagcgcttcaatcatccgaattttggcaagaatcggattttgctccaacactttcgcgctggcaa	cg3396	no TSS detected	CGATCT
3250783	3251189	407	+	aagggtagagaatggcttggcactacctgggttgacgatataaaagccctggttgtcatgttccggggtcgggaacattgacggtaactggtatcgacgctggttcaatgaaacatggaagtatgtctgttgagggaaaaatggacgatacaaggacatttggatgctgcttggatcaaaagaaaaagtatcaccgcgtgacaaggacatttttagattggaatcccaggatattttcttgctatccgctaaatcagggttctgcttaaggaattgattaacgtcagcttccttaggagatgtcactccgttatccacaacccacgaattaaaccgttgctgagcttgttcataggtttctaataaccgggtgatattagtttttacctgcgcagatgt…	cg3398	no TSS detected	CATTCT
3252907	3253332	426	+	aacaggtagatccttaatatttccctcattgagcgcaatggagttcaccattgcgttaaaacggtcatcgtgagcacgaagggcgttaagaacctgccatacaaccttgaagcggcgtgaatcatttaacgcagctgatggtgcaacacctgggggaacagcaactggcaagatgatatatccgtaattcttacctggagatttacgcataactcggccaaccgactgaaccacatccaccatggaattacggggattaaagaagattacggaatccaaagccggtacatcgacaccctcagaaaggcagcgcgcgttagtaagaatcttggtttccattgactgggtaggagctttaagccaagttaaacgagagtttcgttccagcgcattcattga…	cg3398	no TSS detected	AAGGAT
3273013	3272776	238	-	gagttgggtatcgcttaggtcatggtttttaggcagtactgtcataagatcccccgcaggttgagggacacaccccgtatcccttatgcggcttagtatgggcagattttccattgagagatacttctcggcgcccactcaagtgggaggtgtcgctgaggtgctacatactttgagggctcttctttctggaaaatacctgtgagctgaagctatatataaattaaaaacgcccgcc	cg3420	no TSS detected	TAAACT
15254	15829	576	+	aagtgtcgtggatccgaaagccagaatgaaaggcttgaccccaacatggatcaggttctggatttttacgccacacccgagaccaaacattgctgcagagagcaaggctgtctgtaggaaacctccagccgcaattacctcgtctgggagcgcaacagtggagcgcaaaactaccatcgccaagaatccaaggataaataggggaacgaccggtggtctctttccatcgggggacgtgtaaccctggcggcgctggcgaaaacttaaaatggcagcaatgggtgcaagtaggagtactcgggcgagtttcaccacaactgcaacacctaatgctccaccaccaatgactcctccagctgctactacttgggcgatttcatggatggatccgcctgccca…	cg0018	TSS detected	GATACT
22760	22111	650	-	cacggaagtgacgcggtcaccgattggacggttgatgtcgtaggtgtaggaaacgttgtcggatacgccaagtgctgccactggtcgtgcagaaccttcttcccactgctgctcaagggcatctttgaagtctgatcccttgagggtgacaaatgaatcttcaccggagaaaggctggatttcaaaagcttcggcgtaggtaacatcgccgctgaataggtcagtgtggagtcctccggcgttcataagcccaatgtctgcggtggtggcggtattggtggacatggaccaacgcacagcactggcaatcatgttgacgagctgggattcagcgccgtagttggagccagattctgctccttcgtcgctggcgcggagaaaatcgccatcgatggtcgc…	cg0034, cg0035	TSS detected	TATCAT
23637	23663	27	+	gtggcatcgattccggtgtcataggta	cg0037	TSS detected	TACGGC
31105	30676	430	-	attcgttcattccagcgttgagaccaaccacaggaatgcccgcatccacggccttttgagcgaccggtcctagtgattgagcattaggcatggtcatggcgatgccgtcgacgcgtgaatcgatggcattttgcacgaggttggattgttcagggatttccggattagaggaatagcggagttcaacgttgtctttttgggcggcgtcttcagcaccttttcggaccaaatcccaaaaagtatcgcccggcgcgccgtggctcaccatcgcgacaaccaaccgaggcgtatcgacggttcctccgcctgatgccccatctgttgcccgtggtgctcccccggtagctgaacaacccgtgattaacagcgcagcaccaatgagcgctgcggcgagtcttg…	cg0044	TSS detected	CATAAT
52871	53167	297	+	acgctcgcgcgctggcatcctagcccactcggcctgaacagcgcatgcagcatcaagagcagccagtgcatcctcggaagtagcagacgcgagcgttgcgattgtttcacccgtcgctgggttttccacatcgaaagtaccgccgtcggatgcttccacccaggaatcaccaatcagtagacccgtggggactttggcaagtagttcggagacattaatagtcatgatgcgttattttccttcacttttcgtatccagcagcgttgagttgctggacatcggcaccgactcggacaa	cg0067	TSS detected	TAAAAT
55544	55144	401	-	gtgcgttgtgccggacccagttgtcataggatccttgaagttccaccacatcaaaaccagcattacgcagggtgcttgcggcgattgagctgcgtgttccactcttgcagtagctcacgatctttccgtcacgtggcagtttctccagattccacagcacggatgcaccattaatatggagtgctcctgggatgtagccttcttcgacttcactgcggttgcggacatcaagaagtagatcgtattccaattcatccagctgatctggggacacagtttgcggtgcaactaggtccaccccatcaaagttggtgataaaaccagcaacattatcgattcccacgcgaaccatgtggtcccacatctccatggcaccaatttggcttgccgcgagcagaa…	cg0071	TSS detected	TACTAT
72833	73085	253	+	gtccacctcggtcagcatcttttctccagcgagaaaccgtcggtagttttctgccaccactggggcaagcatgcgatccatcgaggtcaacgtgttggctacgtgcggggtaatgatcacattgctgcgcccccacagtggatgatcgtccggcaatggttcaggatcggtgacatctaagcctgccccggatatttcttgggcatctaaggcgtcaactaatgcttctgtatctactacttctccgcgagcc	cg0091	TSS detected	TAACCT
117958	118447	490	+	gttcccaggctccgtcccaggaaggattaggaagagtgtcaggaaaagaaatctccgtggcttcgagtcgttcttgtccagtctccactgcaaggatgacaccgtgttcctggtcgatttcaagactgaccaatcgacttgggtcctgccctcctgaagtaggttcctcacggaggatccaggtggggcgtccagcaatctctcccgcagtgatcttatccgcgtgaaggtggtgggataaggaccgggagatggaatgctgttgaagaacccaggccaaggcgctcgggcagatgatatcccgaggacccaatcgaacaggtgggtcaatgggtttattgaaattctcaaatacccagcaatgatgctcgttgcggcgcagaatatcgctaccgttac…	cg0138	TSS detected	GATAAT
133895	134427	533	+	gaccagggcccgatgagagtgtgagatcagggcgttcacgaaccaaacctgcctgcattaaagcggtgactgcgcgggtgacagtcggttgggacagacctgtggcctcgaccagctcatttctaatgagttgctggccgaggcggatatggtgcatgcactttgcagccggggtagaggggcgggcaaaggacgcagagaagtgggcctgattgggcataggtaaaccatagccaatcatagacaacgctgtctaataggggtcttgttatctagaccgcattgtctgtaaatgggcatggataagtatttagatgccggtaatttttggtttctcgtatttccagaatttaggcaccgccaccatacaaattgcagtgagtacaaccaccgctactc…	cg0156, cg0158	TSS detected	GAATAT
160401	159300	1102	-	gaaacaattaggaactaccaatgatggctagtcagctatttgttgaagcttccctgcgatagtttctagttcttcttcagaaagacgatgctgctgcattctcacttttggtgcgctgagctctgaaaacgcaatattttcctctgcccatttagaccgcgcggtgcccgctacctgggagccaccatcagagcgaaccaccctccaccaagatgtgaattgcccagcggtcgccatgatccggccgacctgacgcggaccagttcctactattttggcaatgtccccgtaggttgctacttttccctgcggaatgaggtctgcgcagtcgagcaccatggaggtgagctcatcaaattctaattcctccatggcgctgtaggattactgtccttcttg…	cg0185, cg0186	TSS detected	TATACT
206942	207265	324	+	tctagttgatggcccccattaccaccgacttggcgcatagggcttgggtcgtttggtgaggaattactcattgtgcgttaccaccacgaaaggtcccacttgcttggtctgccacatctgatcaaatgactccgggttaaagtacacgccgcggaagcgcacgtttggattgttcgggtacagatcttcagccacgtcgtatttccaaccggcgtcaggatcatcgatggagccacggaagatgaacacctcagggatcgtccatggagaggtgttcaaggcgtcgctgaattgttgaggatcagccaactcatcccagcttcg	cg0236	TSS detected	CACGTT
219549	219211	339	-	ggtggcgtcgacaagcacccaggcacgcgaacgcgcccgcactttatccacaatcttgcccactggggcgaccgtgccgagcagcgggtgcgcggcgctgagcacgacaaggcgcgtcgagccgtcaacaagcttctcgtactgccaatccggcagcatgccggtgcccaaatcgggctcggcccagctaaaaacgccgtcgagggagcggaacggcgcggtcagccagtccgcgtccgcgcgcgacaacaccacgcccgcttttcgacgtacaaacccacccaaaccgcgcgccaatgtatgagccaaaaactgcctcgtgggacccagcacaacaca	cg0250	TSS detected	TAGGCT
273210	273863	654	+	ggaaagatgagttagaaatcccaggttgtagacgtcgtgggcgatgcaccattacttttaaataagtaagactcttaaggataaatatgggaaagattagaggaagcgcacctcgaagagctgtcgttcggggcggggttattacttccattgctggaggaaaatcatctgcgagcgtaaaaattaaagattcagttttagataaaaacaaagtgttgatgcggtcaaaggattctagggtgggtaagagtcgctttgatcgagcagcaaaatagaactgtaaattagcaatctggttaagggattacgccgttgacgtagctcatctgctaaccttgggcggatttgccatcttcggctgaggaatcaccggtagctgttgcagcaatgaggtccgct…	cg0309	TSS detected	TAGAGT
273212	273942	731	+	aaagatgagttagaaatcccaggttgtagacgtcgtgggcgatgcaccattacttttaaataagtaagactcttaaggataaatatgggaaagattagaggaagcgcacctcgaagagctgtcgttcggggcggggttattacttccattgctggaggaaaatcatctgcgagcgtaaaaattaaagattcagttttagataaaaacaaagtgttgatgcggtcaaaggattctagggtgggtaagagtcgctttgatcgagcagcaaaatagaactgtaaattagcaatctggttaagggattacgccgttgacgtagctcatctgctaaccttgggcggatttgccatcttcggctgaggaatcaccggtagctgttgcagcaatgaggtccgctct…	cg0309	TSS detected	TAGAGT
273274	273942	669	+	agtaagactcttaaggataaatatgggaaagattagaggaagcgcacctcgaagagctgtcgttcggggcggggttattacttccattgctggaggaaaatcatctgcgagcgtaaaaattaaagattcagttttagataaaaacaaagtgttgatgcggtcaaaggattctagggtgggtaagagtcgctttgatcgagcagcaaaatagaactgtaaattagcaatctggttaagggattacgccgttgacgtagctcatctgctaaccttgggcggatttgccatcttcggctgaggaatcaccggtagctgttgcagcaatgaggtccgctctggcgcgggctacgcgggaacggattgttccgactcggacgtcggcgatttttgcggcttctt…	cg0309	TSS detected	TACTTT
345403	344897	507	-	atcgacgtccgcagtcttcttctcagtaccaacggtcacctcaacggtggttggcttagcttcaggtccggtgtaggagagggaagaaagatcgacggtcagctcttcaccagggaccaaagttccgtcttctgcaactgccgggccggaaagggcgatgcctactgagctctgatttgcacgaattggtgcatctgggtgagctgcgatgtagttgttgaacaggtcaatgtcaaccatgccggtttcagcgattgggccgccttcagcgaatgcagtgaaggagtcgccacctgcgagcaggaaggatgatcctgtgacgcggtaggtctccttcatatccattggctcaccgttgaaggtgatgtgggtgatgcggtcgccgtattcgcgggtctc…	cg0397	TSS detected	AACGAT
361091	361396	306	+	atcacgaagagtacgggcaaggtggcgtaaatgagcgatcccttcatcaatgctggtgaggtttgattcataacttgtttccgtaggctgggggcggccctcttggatgcggattttacgaggattaactcgacggctttcgcgagcgaaccgcacggagtgccacgctttttctaggtcattgttaatagaattaatttcttccagccactcatctgcattgtcgatattccacttttctgcaagctcatcggccattttttgtaaaacctcacccatcctccgatctaagtttcctaccaccat	cg0412	TSS detected	TATAAT
367084	366597	488	-	accgaaaaggtgacgtaatcccttgcggtaaagatggagagaaagtccgagaacaaactgcaaaataactgcagcaagcccgaaccatgcaaacgcactccagttgatagaactcagattgaattcataccgcaaaaccacaccgataaatagtgcagaaatccaggcaagggcatcaatgagaaaaaggacttttccgataggcactgacccttttaagttctgtcctgctttaccaatgcttattgccatgtttgtccaccatcttttgaaataaattgggtttcgccaacccaggctaaaactgaatctccaaattgagttgctgcgatctgtccggcatcggattcaccgagttcagcatgcacgcatgtagctccctcagcaacaggaagagtg…	cg0416, cg0417	TSS detected	TAACGT
367384	366596	789	-	gccgactgggcggaaaggcgacttaggatcggacatcatccactggatcaggttggtaccgatgtatccaccaccaagaatcaatgctggtgtggaatccgcagccggacgacgaagacgctcaactcgcatacgcgcgagataacgcactgccaatacgaatacgagagcaagcgggataactagcagcatgacaccgcgtgagatttcccaacgctgaccaacaaatagtgaggcgatccaaaggacaacaccgacaacaatgaccgagatagaaacgtttagtgtatcttcgaagctaccgaaaaggtgacgtaatcccttgcggtaaagatggagagaaagtccgagaacaaactgcaaaataactgcagcaagcccgaaccatgcaaacgcact…	cg0416, cg0417	TSS detected	TATCAT
372324	371993	332	-	atccactgtgtaacccttattaatcgatcatctccatagaaagttgctaaaggaatcgcaagtgaaaaaataataataaatagaagaaaaccagcggaagtattaatccaaaatagatttgaatgttgttgcttagttagatcacgtgatctcagggccgccatagaaaaccctagatcgagaaagatctgagccacgcctgaaactgcaaggaccatagcgtataaaccaaaatctgcaggaggaattaatctagctagtaagattacgctgagtaactgaatcaaaattctcgtaatctgccctactaaagtgatagcggatccccgagc	cg0421	TSS detected	TACACA
372352	371993	360	-	gattccccccaacaggtacacaatagatatccactgtgtaacccttattaatcgatcatctccatagaaagttgctaaaggaatcgcaagtgaaaaaataataataaatagaagaaaaccagcggaagtattaatccaaaatagatttgaatgttgttgcttagttagatcacgtgatctcagggccgccatagaaaaccctagatcgagaaagatctgagccacgcctgaaactgcaaggaccatagcgtataaaccaaaatctgcaggaggaattaatctagctagtaagattacgctgagtaactgaatcaaaattctcgtaatctgccctactaaagtgatagcggatccccgagc	cg0421	TSS detected	TAAACT
372444	371991	454	-	actacgagagctaccaacggtgctaaaacatctgcaagagataaagctccaaatcgcaggtgacgatttaaatggaccctaaactgagcagtgattccccccaacaggtacacaatagatatccactgtgtaacccttattaatcgatcatctccatagaaagttgctaaaggaatcgcaagtgaaaaaataataataaatagaagaaaaccagcggaagtattaatccaaaatagatttgaatgttgttgcttagttagatcacgtgatctcagggccgccatagaaaaccctagatcgagaaagatctgagccacgcctgaaactgcaaggaccatagcgtataaaccaaaatctgcaggaggaattaatctagctagtaagattacgctgagtaac…	cg0421	TSS detected	CATAAT
373893	373740	154	-	atatcctcgtccgccagcaggacctcctccaatagcacaccccccaggaaaaggaactcgagcaatttccccacgcccaatctgcgctgctgctaggagataagtagttcgaatcggaatattcagttcatcagtagtcatttctcgcgctgca	cg0422	TSS detected	TAAACT
376895	376347	549	-	agatgcggtttttcgctacttcccttgaattcttcttgtaaacttcacgagtgaactcttaataggtttagaaatcgagacccccttaaaaatagacttatatagaatatcttgaagaggcttaattaatctagacgaatagatgctgatcaaaactacaactatggtacggcgcagagggttctggatatagtctcgagccatgtgtaaaccagtttccggagcaccatatagacataagcgaatagccgctttagggacaaatttctgaacagctctatcagcgataggaactacggcagtaggcccttcagcttccagcctagagtaggctaaagctccttcctcttctggcattaatgccagtcgcaccgcagcttctgaaaagcatcgctgacg…	cg0424	TSS detected	GATAAT
377806	377312	495	-	atgttcatcgacttcaaggtggcgcgggtcgttgtaaatgagctgtcggcaagcatcgagtgcaacctggttgactagttcccagccgatcttcagtgctttagccgtggcagacacactcatccgtcaatcaccaagcgctgcaagatctagcagtgccccggtggttgaacttggatcagtcatccgcgcagtacaggatttgtggaagatcttcctcgtacacgacatagctgtgcataggaagcggagtacgcgggcatccaggcggatgcggaagtcgacgacggaagatcaacgagccagcagaggatgtggtcccgcaccttatcggagtgtccgcgactaggttcccagtaggcttcaagacgtggatcccagcgtgttcagatggttctg…	cg0426	TSS detected	TATACT
378496	378183	314	-	ctctgcagttgtccggcttggatcaagcaccgcaagatgtagtggttgaggttcctgaaccccaaggtgatcccgcgcaggtgctcaagtctgccgttgatggcctcgacaggtccgttggatgcaccgatattgaaggacgccaacacgttcttacgccgacgccacaaggtgtgccccagttgggcaagctcgtccattctcgctggtaggcctttgcgcaggctgttgatccccttctcatcagcttcttttcctctgatttctacggattcccatacgccgcaatcatgtcttgatagaacaaccacgtc	cg0427, cg0428	TSS detected	TACATT
381497	381270	228	-	aagaagcagatttcaggatagcagaaccccgaatctcatacatcgcaggtgtgagatgaccacaccaggattgcctaagactcgtgttgtacctggtacaccacttcaaatacctcccgacggcacaccaactggttcgcaaacgtcttggaatcctgcgcggaacttcccgcttgaatgcggcattaaacgactgaagccagcgaattatccgcaccgatacccaca	cg4027	TSS detected	GAAATT
383911	384415	505	+	atagcgtgttaaaatcaccttaacgaagcaatcgttgtcaatgaggagtaatagcagacaaagttaccactactttgctggttgtttattaacttttcttgattttgaagaatgggcattttggttagtggaagctagtgaagaggatccaataatgaccactaaggttaaacctatccaaaagttaaaactgacggccagactgcctgataccgaggaacaaatcactaagaatattagactggctcgtccgagataattgatttttcgaaagagataaatcaaggttgcaaacaggatgaatatagggagagcaccatatgctacccacatttcaagaaatagattatgtggtgacaggaatttatccgagctactaatcgaataaaaactatgcac…	cg0437	TSS detected	TATTAT
383932	384415	484	+	aacgaagcaatcgttgtcaatgaggagtaatagcagacaaagttaccactactttgctggttgtttattaacttttcttgattttgaagaatgggcattttggttagtggaagctagtgaagaggatccaataatgaccactaaggttaaacctatccaaaagttaaaactgacggccagactgcctgataccgaggaacaaatcactaagaatattagactggctcgtccgagataattgatttttcgaaagagataaatcaaggttgcaaacaggatgaatatagggagagcaccatatgctacccacatttcaagaaatagattatgtggtgacaggaatttatccgagctactaatcgaataaaaactatgcactttttccattccaactccggt…	cg0437	TSS detected	TAAAAT
384086	384415	330	+	atccaaaagttaaaactgacggccagactgcctgataccgaggaacaaatcactaagaatattagactggctcgtccgagataattgatttttcgaaagagataaatcaaggttgcaaacaggatgaatatagggagagcaccatatgctacccacatttcaagaaatagattatgtggtgacaggaatttatccgagctactaatcgaataaaaactatgcactttttccattccaactccggtcagcgggctggttagagctaggtcgataaattcttgccaaatatggagacgcgctacagagtcttcactgtaataaaatgatttt	cg0437	TSS detected	TAAGGT
384416	384809	394	+	atggcgtctctggaaagtataattacgggtcctactagcaaggggccccagactataattcgatttcgaactctataatcttgcaagcggtgtgtagaagattttgtagtgtttgcgtataggaaagcaactgcaagagcaataatcggcccccatgatagtgcacttagtaaacaaactagaaggatggaactaacgaaaagggtaaatttcggagtgcttcgtttggttatatgtagaagccaaaccccgaaaattgctaggcctaagaactgagaagcgaaaataggattggcaccaaatgctccggctttcaaatgcaaagctccgccaccagcaattcgtaataattctcctactccgtagattgatactccggttgaaaaaccccaaa	cg0437	TSS detected	TAGACT
384483	384809	327	+	gaactctataatcttgcaagcggtgtgtagaagattttgtagtgtttgcgtataggaaagcaactgcaagagcaataatcggcccccatgatagtgcacttagtaaacaaactagaaggatggaactaacgaaaagggtaaatttcggagtgcttcgtttggttatatgtagaagccaaaccccgaaaattgctaggcctaagaactgagaagcgaaaataggattggcaccaaatgctccggctttcaaatgcaaagctccgccaccagcaattcgtaataattctcctactccgtagattgatactccggttgaaaaaccccaaa	cg0437	TSS detected	TATAAT
386165	386445	281	+	actacacttattaatggagcggaactagtcatggtggctttctttgagaatatttttcgctgactgctttaatttacttgatgggcaataagcttacatcgaaatattgaagaatagcttctcctctggggcataagagaaagaggcaatttgcttctaattttgtttttgctctattgaacagggctagcttgatatctggctctgagcgggatttatagaccctttcaggatctttttcaaaatgtaattcatttatggttgcgaattatgatcgctat	cg0438	TSS detected	TATAGT
389177	388722	456	-	aaccagcactcggtttggattgaaaatcggttttggccctgtttccatacagaaacagggccaacgaggtggattctagaagttgatcatgtgtccagagataccgtgtgcagcttccttaactgcctcagatagcgttgggtgaatatggacgctacgagagatctcttcagtggtgagatcccagttctgagcaagcaccaattcattgatgagctctgatgcatttgctccaaccaggtgtgcaccgagcagctcaccgaattctgcatcagcaacgatctttgcgaaaccatcagtttctgccaggccaactgctttaccgtttgcagagaatgggaaggaagcaaccttgatctcacgatctggccacttctccttggcctgctcttcggtgta…	cg0441	TSS detected	GAGTAT
408193	408855	663	+	gagtcccagttccttgagtccgcggattgcttcggcggaggtgtctttgacggtgtcgcggaccgtgattattccggaatctacgccgtcaatcgtgacgactacgggggttccgccgattttttgggcgtgttggaaggggtggaggagggcgtcgataagcgtgcttgaaggcctgcccacgcggacctcgtgtccgcggactacaccggtgactccctgacctgcggtgttttggaagtcggtgacttgctcgtgttcggcggccttggcgattgcctgggcgatggggtgttcggaggcggactcgacggctgcagcgaattcgaggatttcggtttcgctgtagttgatggcggtgacgtcggtgacggacatggtgccggtggtgacggtgcc…	cg0464	TSS detected	TAGGAT
415426	414649	778	-	gataggccaaccgtaaacacgggacagcgtttccgtggaatacacctgatcaacagaaccggaggcaatcactcgaccatcactgagacacacaatgctgtcgcaatatgcagcggccgcattgagatcatgaaggaccacaatcactgctgccccggcggctgccagtgctcgcgctgtgcccagagtttgttcttggtggctgatatccatcgcggctgttggttcgtccaacagcacaatgggggtttgctgagcaaggacacgggacaaggcaacgcgtgcccgctcgccgcctgacagtgtggtgatttcacgttcggcaaggtgcgataccgaggtggcggcaagcgctgcttcgatgatttcatgatcctcttcgggggttgacgccttctg…	cg0468, cg0469	TSS detected	TATGAT
464789	464176	614	-	atcggattcggagcggcacggtgcacaccactgcccccacgcattgaggatgacaacttggttttcgaaatcagacaggttgatctgtgtgccctcttccatgagggaatctccaccaatgtcggggagttgttgacggtcagcctcgtcgtagaaaatttccatctttccatccggggagtggaattggaaggttccgccgacagcaacagcgtcagtaccagcggtactgtcactgctgcaggctactagcgcaagtccgctgagtgtcacgcagccgattgttgctgctagtttggtcaaacgcacgagtgatcaaatctcctgagctggttcgttgtaatgcacgccgacaatttgatcgtcttggaacaccaaggatgtcactgaggcgaggtc…	cg0520, cg0519	TSS detected	TAATCT
494779	494351	429	-	gatgtcgtcgacgatttggaagatcatgccgacggctgcgccgaagttcttcagggcgtcgatgtgttcaggtgcggcgcctgcgtgcatggctcccaaatagcctgcggaggcgatgaggacaccagttttttcacggattacgttggtgtagtgctcgatcgggtcggtgtcgcgtggcccgactgtttcgcgcatttggccggtgactagttcgccgaatgtttcggcaaagtgggcgactgtgtcggtacccagctgactcatcagacctgatgcatgtgctaggaggatgtcgcctgcgaggatggctacggagttgtcccatcgcgcgttagcacttgggacgccgcggcgcatggatgcctcgtccatgacatcgtcgtggtacagggtggc…	cg0559	TSS detected	GAAGAT
542653	543162	510	+	aatgcggacgcgtcctagatcgcgagcatggaagcggccagggagcttactggtaacaatcaattcctcgcgggggacacccgactcgcggacagccttgcccacggtaccttcattttcatagttgtacgcggtgtcgatgaggcggtaaccagcatcaatggcagtagcgatggcttcaacgccaggtgcgccatcaagatgaacggtgccgaaaccaattggaggaagggaaagagtcatgtacgccaggttagcgaaacttcagggaaggggatcggtaaggaattgaaggttaggcctcgaggaggaaaagaattcaaaaaggcagccgatacgcaggtctccaggtacttgaccatgctcatactttcgctgatctacagccgaccaggtgta…	cg0612, cg0614	TSS detected	TAGACT
553397	553957	561	+	accggtctcatccatcgtggtgacgaggtaatcgagagtggcttgtgtggttggatcctgcgcaccatttgccagagtcaaagcctgtgcagccattgcagtgacatcggaatccgtggttttgcatgtaggttcgattgctgaggctaattggacaccaccgtcggagcacacttgagttttaaggaattctgttgcgcgctcggctgcttcggtttcaccgacgcggtgcagagctagaacgccccaggcctggctgaagttattaattgcagttgtggcttcaccattatctaagtttttgatctgaccgttttcttgaacagcgctgacaagttgcgcgataaaatcagcatctctgacgccgagggcatcttggaaagctacggtcttggctag…	cg0625	TSS detected	TATTTT
580633	581066	434	+	acgctcgcgtgtatgaatgcttccgcagaacacactgcgcggttgcccgcataacccaccagataaagtgcgggcgagttctttctcagtgcgtattcagctgcttcggtatagaaacgctgcacagtttcggcgggtggattccaattcgcagaaagaactgcagcgtaatctgccagctcttcgggagatttaaccacccggatctctaagccctcagcgcaagcttcgggcagcggttcggttaagtctttccacatgcctgtttctgtttcggaggcatttcattgggcctcaacgagcagctctccgatatttctagggctggatgcggggccgacccaccaggaaaacggacggagtgcatgttctacaaaagcggtggtttcagcaatccgc…	cg0659, cg0660	TSS detected	TAGATT
586391	586013	379	-	gaggcaccgttcagaatcccatcaaccgcaagagcccaaaccaactacacaaacgactcaggaatctgtatcgcatgccttggatgagatcttttccaggcgctccgaattaatggatcgccttcaaagcgaatagttgctagcggctcaacccaagccaggtgaagaactcatctgcccacgggatagttccggcgtgccacatcaaccaaaatgtcacgatgaacaccacccaaatcagcagaatcatcagtgccaacatcgccatgcggaagcggaatgatttcttgccgtaccaggtgaagaagcgatcatactgatgcactccccaggccaggaggttcttcgcccatttaagctccagagacaaaatgcccac	cg0664	TSS detected	TATCAC
586393	585878	516	-	atgaggcaccgttcagaatcccatcaaccgcaagagcccaaaccaactacacaaacgactcaggaatctgtatcgcatgccttggatgagatcttttccaggcgctccgaattaatggatcgccttcaaagcgaatagttgctagcggctcaacccaagccaggtgaagaactcatctgcccacgggatagttccggcgtgccacatcaaccaaaatgtcacgatgaacaccacccaaatcagcagaatcatcagtgccaacatcgccatgcggaagcggaatgatttcttgccgtaccaggtgaagaagcgatcatactgatgcactccccaggccaggaggttcttcgcccatttaagctccagagacaaaatgcccacaccaatgaaggtggtcag…	cg0664	TSS detected	TATCAC
600566	600879	314	+	ttttacgccgccgagaatctgaatggaggattcgaggtcagaggcgaaacctttgtggtctggcatgaagccattttcggtgtctggggcggcaacagcgatgccccaggacgcgaggtgtcgcaaagtttggtggtagtacttgatggatttcatccagtcgtggccgaaagctacacctgggatgccgtcgccttctgctggggtgtagattttgcccgggatgccggcgtagttcatatcgcctaccagcacgcggtgcggtccgcgcttggacagtttggacaggtgtttgttcagattctcagccacgt	cg0680	TSS detected	TTTCCG
634669	635101	433	+	gatgtagcagaggaagaataagaaaaaaagttcttcaatgggcatatggggtgcaaggttaataccggacataaacgctgagtctccgcgataaaaagtgccagtaataatgccaaatatatcccataaaagaaatccaatatatgcagcacctaccgaaagaattgctcgtaacggatggcggaagaacgctagcttccaacggtggtcgcacaaagccatgcacccaatgagaactaggagagtacctagataaataaaggccataaaaatatcgctatcttgctcattttgtgaaatatcgatgatagggatcaaaatttaatgatcgtatgaggtcttttgagatggtgtcgttttaggcggcaatggttcgggcagtggtcctgcactggtatc…	cg0719, cg0720	TSS detected	TAAGGT
638438	638815	378	+	aggactgccggatccaccggggaagtgttcgcctaaagcctgctggccatcacgtgcttcagaggaacccagaactaggtcggattgggacacaccgtccgcttttagtgtgggaacgaaagccgcacccaagagaagcacaataagtgtagatacccagattgcacgaggatgctgctccactaaatcagccacttttgaccagatcccgctggcggggatgtcgtttttcgcacgggctttttcaggttcgtattttggtcgcttgggccaaaaggccacccgaccgaatacaaacagcagggctggtagcagagtaagagcagaaagcattgcaaaaataatgcccaccgaagctactggacctagcgtggagtt	cg0722	TSS detected	GATAAT
639666	639878	213	+	gcgggcagaaagattctcatcaagcgaggaggaccagatttcttcttgttctctgttgtgatgctagtagacatcaaattcacttccgttaaaggcgtaaaggttagttctaagatttgcggctggctagttgctcaacttgtttaagtaataaattttgagccttgggatctacctgggggcttagtgttttgatcatcgaacggcagatat	cg0722, cg0723	TSS detected	TAAAAT
643391	642874	518	-	aatgctgtgctcttcagtgacggcatcctcagccattgattgagctaaagggaaagacaattgaaatggaacaggtgtcactagactaatccaaagaccggatagcttgtccatgggcaaattgagaggtacggaatttacatgacgtttcagtccccgaacatcggcatagatacgcaatagatccgcaaattcatacgactttccacacccaatatcgcaggagcggttgactggatcctttaaatcagccgccgagattaggtaatgcaaaacatcccgtattgctaaaggctcaatctgattagtaatccactgaggcgctatcattctaggcaaacgctccgtgagatgacggattatttcaaatgatgcagagccggaaccaataattgtggc…	cg0727	TSS detected	AATAAT
646165	645657	509	-	ctcgtaccaatcggataaaggactgcctgactcccatcaaagcacgtggatgcatgatgagttttaaatttttttcgaaccagaccgtctcatgtgggcggacaaagaaggaaaagtacatatcctcatgcacaaaagtttctgataacgtaatttggtcttttacatcctcccaccattgcctgctaattacggagttcgaaccaaaaatcggatagtgtcctagtgcttgtttcgtagaccatcggtaggcgcctagatagcatagagccaaccactctcccatacggccaggaatatcaaaactgccggtacctgttagcgcaactatagtacggccaggcgtctcctctgtacggttccaaatggcattgacttggcttagatgatcaggaggaa…	cg0730	TSS detected	TAAAAT
646365	646166	200	-	acagcgctttctggtcgattcagacgcgattaatctcctaagatgtgttgtgattaaccaccataaacagatgagcccccaaccccaggttctcggagatgttaggaatctaaaaaagaaaagttaggtccaatctcttctagattccagccgctgatggactggttctcttttccaagcaattttaatagtataaaatc	cg0730	TSS detected	TAGGAT
646370	646166	205	-	aagctacagcgctttctggtcgattcagacgcgattaatctcctaagatgtgttgtgattaaccaccataaacagatgagcccccaaccccaggttctcggagatgttaggaatctaaaaaagaaaagttaggtccaatctcttctagattccagccgctgatggactggttctcttttccaagcaattttaatagtataaaatc	cg0730	TSS detected	TAGGCT
646461	646854	394	+	ggctgtattagtcgtaatcggaatttatgaggtcgttgtccaacccgaacggatgctgtttattttccttattcatcttggctttcgattctgcttaggcggtttgtgaaatgttgtcaactggttctggttcgaaagaacccaggtaaatagtcgatttttggattttataatcaaaccacccgacgtcgtttgttcgccagcacgatgagcgcgcacagtacagatcctgcgaccatcgcgagaaccgttccgccgagaatgtctacttgaagtggtgccgtcgcagcggtgttggtggcagaactggcaacgaatctgcctaagaatcctcccgaaactgcaccaacaatggcagccggcaatgagagcgcgatcatttcaatagccatca	cg0732	TSS detected	TATGAT
684672	685429	758	+	acatcatcacccaacgccaacgcgttcaaaccagtggatgtgagcacacacagcaagaaaccgacagcgagaaacggtgcagccagggccattcgatcccactctgcgccacccacgccaccgatctgccaaaagcggaatctgtccatgacatcaacgcgaggcaacaacacagcactgaccaaggacgtgagcgcagcggtggtggctgcacctgcaagagcaagcttgagcggcgtggccccaccgcgacccaaagaacccacggtgtacacaaacaccgcagcagccgcagaaccaacgaccgcaacgatcatcgtggggaccgcgccagccaaaccgaaaaaggaaatgccaatgaccacagccagagaagcaccagcaagaatgccaaagata…	cg0770, cg0771	TSS detected	TAAACT
705411	705036	376	-	gagttcttcaatgtcgtagacctgacgccaggtcaagatgcgctcgccgtctggctctgcacctttaagaatgcggggggttgcaccagttgcaaccagcaccagatcgcactcaacggtttcttcggagccatcgctgtgggtgactttaatgtagtgggtggtttgcttggtgttgtaatcatcaaagcggcccacaccgttaatcatgcggacatctgagcgctgcagctggcccaagatatcttcggactgtgctttcgcaaggtccttcacacggatgttcagtgcatcgatttctaggtgtgcttttccaagcccacggttaagtcccatgtcatcagcacgtcggaggtcggttttgataccggtacca	cg0790	TSS detected	TAAGGT
713000	713027	28	+	ggaggatctggttgagcaatgtggtttt	cg0794	TSS detected	GATCCT
760884	761278	395	+	aatggagagagatccttcatccagacttgtttggatgtcacgaacatcattggaatcggcattttctagacaatcaaataagtaacgcctgttttcgttatgaatattccagaaatttttggttgcgaagttctcacggaattcactgtcggagggaaaacgcccggaaccatcgcgacgtttcagaatgtaggccagcagtgagctataactttgccctggagtccagaatttcttgatgtcgctataagcagtggagaagatcttgcttaaggcgttactagcaaccccgactgcaaaacggcggaataaataggattccagaacttttagaactccgaggaagtctgattcggtgatgatgccgtctttagcatctttgagaacaggcagca	cg0841	TSS detected	CATGAT
775196	776028	833	+	gtcattgaccgctactggctcaaggggaagggatcggaagttctcttcaaagctttcagcgggagtcgctgcaagaaattccacactgccggcatttcccacccaagaggaataggatattgtgtcggagccgcgctgcgcgtggcgcgcgctggggacaccataccccagtgcagaggccactaaactggcggcggtggtggcgtcgtcaagctcagaaagagcatgctgcaactgcaggcggttgctggaaaaacgagttaaagggccactctgctgggttgcgtcctcggtggttttccattctttaatgcgctcgcgcacccgcttggaaaatgaggcacctttggcatcgtcattggtgaggtagtggtcactgatccactcttcaacatttag…	cg0845, cg0844	TSS detected	TATCCT
809679	810213	535	+	aggtcataggatcgtcgggggtttggtagttgatgacgtgggtgacgtcatcaacatcgatgcctcgggcggctacgtctgtggctacaaggatgtcaatttttcctgtgcggaatgcgttgagtgatttctcgcgggctggttggcccatgtcgccgtgcactgatccgacggagaatcctctggaggctaggtcttcggcaacttgcgctgcggtgcgtttcgtgcgggcgaagatgatcgttttgccgcgatctttcgactgcagaattttcgcggtgatggcttccttgtccattttgtgtgcctgaaaaaccacttgtctggtggttttgtgtgttgctgaggcgtccgatgtctcggctcggatgtgcactggtttgttcaggaagctgcgtg…	cg0881	TSS detected	TACGAT
832806	832548	259	-	ctttcgccatgaccgggatggagaccgcattgacgattccttcgatcaggtcaggatcactcatgcgagcaacgccgccctgagaacggatatcggcgggaacgcgctcgagtgccataactgcgctggcacctgcatcttcggcgatgcgcgcttgttcaggggtgaccacatccatgatcacaccacccttgagcatgtcggcaaggccgcgcttcacacgagtggttgcttggtaagtttcttgagtttcggtcat	cg0898	TSS detected	GACCGA
834629	834936	308	+	atgaggagtccttctcattgttttcttgaggataacacgtgtgggaatacatatcttggtgttgcggtgcaggcggaggagctaatctgcttctgaatgtggacatgacaccaataaatcattacccctaaatgggggattatgagaaatggggctactttggcatttcgaggcgggcgtgtatctaaaagatggagtttccccagttcaaaagccttaatgtatgaaaatattcggtatttcacagccctttcctaacgtagcctttgagcgtatttcggaaaatgaagtgaaatttctcccagtca	cg0900, new transcript	TSS detected	TAGACT
840484	840070	415	-	atctgagccatctaataaacctacgcagcattcatagcttgaatcctgctcagaaaggaacaagagaatcagcttgtcggaatacatgccgcaattctcctattccattccttatgttaactacggtctatcgtacacggaagataagcgtagttagttgctgactgaccgaaatacggctgaccttcataagtcacctgaaaatatgaagtaccccaaaataatgtattcttctccccgctgcaacccgcctctaaattggtttgcacaacagaattcctattaccgaagaattgttgtgcatatgctgcttgagcccatcgtccccaatagtcgtagtaaatccatccataccccactacatctgagacagttccaggaaggtcgcaatccatccta…	cg0905, cg0906	TSS detected	TATAAT
849204	849104	101	-	caagcacgagtgctcctgagtggtgtacgttttcttggtcgaatccgtatctaccaggcctcgtgcctgctcttgttcaccaccccaccgtggccccctgt	cg0919	TSS detected	GAGGAT
849655	849225	431	-	agccacattctcttcaagataatcgctaagaaaacctgtctctacgacggacacctagccgtttgatgctcaccgagcaactttttcggcaccaggtagggatagacagggcgcttcagtcggcgcacaatgcgacaattcgagccaatccgaacttagagatcgagtccgacgatacggtcgtagaattccaaacagatctgttccagctgctcgaagatgccagcggtgatccactcgtcccggcgggtgcgcaaggtggtggccgagcatgtcgtgtcggcgatcttggcataggaggcgccgaggacgaggacctggatgagcttgtcgaagatgatccggtccgggatgcgtgggcggtggcaccgaagtgggtgggtgtcggtcacgggtggg…	cg0919	TSS detected	TAGCAT
869840	870339	500	+	agtgacgtcccatgaaaagttttcctctcatttgtcgccgtcgaggttagctgtcgggttagagcggaggagttgctctgccagtggatgtctggcttcaccccaaggagttggcctccatgccttcttttgtgaaaagatggtgggtggtttccccgtccctgtctgcaatatggcccacatgaatgcgggagtttgtggtttaaagttctgttgcaccaaggaggttgttcaacttccgaccccagacagggtttggcgatgagccggacttgcagatgaactgttgcggtgcctgggatacacggtaacccgaaggtcacgattgtgtcacgttatttacgaaatctatatcaatctgactttggtgcgaccttgaagtcgcaggtcatcccgcct…	cg0936	TSS detected	TAGAGT
918993	919225	233	+	gacctcaacgggctgattggaagcctgtgcagcaactgctccgcctgcgcctgcagttgacacggcaccggtagctactgcaacaaaagcgacaccacccttagttactggggaggtagtctgcttgcggtgcttgccacctcgagtgtgcttctgcaatttcgcctgcttccgattcttgccacaaaacttttcgaagcttatatcacgctatcgaagtttaattgagacca	cg0980	TSS detected	TAAGCT
933677	933317	361	-	actcagcgaggttgaccaccacggttgagccggatacgcccgctacgcctcgggaaacacttgcatccaccgcgccacaggccaaaccggaggaacgaagcgcctgcgcgattcctgggacgtcctggtccaacacagcgctggttgcctcaggagttttatcccgaggaccaacgcccactccgccgatggtcagcacaaggtcagcgccgccaacaactgcggtttcaatagcttgcctaatctgagacttcttagacttcacgctgaccacagcgtccacgttgaagccagactctaagagcagctccgtaaccaaacggccagtcccatctgcctcagcgacatgatcgcccaccag	cg0999	TSS detected	no -10 region found
955811	955497	315	-	atgctcggtccgggcagaaagggtcactgaccgtggtgttcttccaggcccgcattcgtctgacacgcactcctcattcgttcataattgatcccacagtcccagtagaaactttgacaccacgctggttgagcaacgtggtcagctgatccctgccagccatctggttgcttttttcaaactcctgggcaacctcagccctgagttctaaatgccttatggctgtcggagtcagacccgcaggcttggcccaccggtaatacgacgctctggacacacccaactttctgcacatccatgtaatgggaaacgacg	cg1022, cg1023	TSS detected	TATGAT
959836	960506	671	+	atgagctcccgacagatcttcaaccgtcgctccatgaacgccagccatttcgagtgtcgatagtcgtcatcactcgcgacgtaatcgttgtcgtacttccagtccctcgccccggtgttgtacggcgggtcgatgtagatggcgtcgatggaatgccggtgcgtataggtcagcatctccagcgcgtggtagttctcagcgttgacgaccgtgtggaacggcttgtcgccgccccgctcaaccctgcctgtctccaccaggccggggtagatgcgatcccggaactccgcgacgaccaccacgtcgtcggcaagcactgcccgagtctcgggttcttcgacgtcgagctccgcgagatgagccacacgctgcccgtcgacgcactcgatccgagttgtc…	cg1028	TSS detected	TAGCAT
960683	961015	333	+	actgattgctctacgatttctttcatcgtgcgatgttctttaaatgcctgtagtttcaaccgtctatgcacactggtggtcatgcggacattgaacatagtgctttcctcagtcttggaggcggaattggtatcgacaaacgcttcaacaatggagcggcgctggtggggtttccccggcccaagactcaactttgcaacagcaccttattaagtgccctagagttattcagccttagggcaccgctctatttcttacggcatttcccacttttctcaatggcttaaagagcatgaaaccgcaggaaaccgttgtatttctgacgtgcgacca	new transcript	TSS detected	TAAGGT
961920	961895	26	-	atgctcggtccgggcagaaagggtca	cg1031	TSS detected	TATGAT
978862	978372	491	-	gcaggtgttggacatagcttcgatttcaaacccaaccaagacgcggtttttgaacgcatcctcatcaatcggtgcgttgtcaccgatgacatctagttcagagaacacaccggaaccggcgaagatgtagaggttgtcttgttcttcgagcttcgcagcgttgagcaaaggatcgttatagcgagagtaatcactgtctacttcaccaaagatttgctcaggcacgacattgccgttgtaggcagtggctgcgatgccacggcgccccatccaggagttggtttcggcacatccagaaaatgagccgacagaggaataaaagttggggtcatgcgtcgcaaagttcagcaccgatcccccggacatggacatgccgacgatgctgcgttgcccgtctgc…	cg1052	TSS detected	TACTGT
1027288	1028146	859	+	gatgcggtcaatgcgcttttgcatggtttggaacaacggaaccatgcgcacaatgatcagcgccaccacgatgatgagcaccggaatactgaccaccatcagccaagacaaaccaagatcctgacgcaccgccatgatgatgccaccaatggccagcatcggggcggaaatcatcaaagtggaggtcatctgcaccagcatctgaacctgctgcacatcgttggtgtttcgggtgatcagcgacggtgcgccaaactgacccatctcacgctcagagaagttcactaccttgccaaagatcgccgaacgcagatcgcggcccactctcatggatagtttggaaccgaaataaacaccggcgatagcgcaggcaacctggactaatgtcagggccagcat…	cg1103, cg1101	TSS detected	TATAAT
1066136	1066652	517	+	gttgcggaagtccagtcccataagttcaaccagtgcgtcatcggataggaaaccgttaaaagcccaactcatggattcgtcggtctagggtctgtggggatcgagggtgtcccattgcttctttctttccccggaaacgtgccagattccatcctcaaaccaggtcacagatgacggtgcatcgccaataacggaaccgcggtaaggatagaaatcctctagagaaacaagacccgtccattctggggctgcgggagaaatgtggagatgtcctttttctttgctttgaaaagggctgatatcctcccaatctgaaccaatgatcagccagcgttcactagttgtgctgctcggaaattttcggataattacgcccgaaaatgcctcatcgtcgtaagt…	cg1148, cg1149	TSS detected	AATAAT
1082569	1083012	444	+	ccggcagaacgccgaagtcggagccgggtgggccgtcgacaagcgtgccctttggccaagaaaccatgggcaaaaggaatgcagccaccaggatgacagccagcacgccccagccaaagaggccattttgcagcacggtataaccgccgtaaggctcattgatcagggaggtgagctcaagagcaagggtggagcccagaaccaaggtggtgatgttgacaacggagatgcgccaaatggtgttcaccttgaatgcggagatcgcgttgaggtgggtggagaattcatcgatgcgacgcaggacccagtcgatggaaaccactgcgatcaacgcaacggcaacaatgccgatgttgttggtgaacttgtccatgatgtccagcgttgccagaccagagg…	cg1169	TSS detected	TACGCT
1103491	1102949	543	-	agcgcgcgctaatcgctaatgcggtcctatgttttgaacctcgatttattgctgcacaatcaataaaacgtgtgcagagctggccagactctgttatctgattgaagagttctcccgctggttagctactgcagaacttgaatctctcgaaggtcaagatgcttgagattttagattccggtggctgggatggagtgatttgaacctagagttcagaatactgtgaaaatctattgattcatttcgaagggaaactaaacatggctgaaggccgtatttcgcagatgatcattgacgttgtaatcctcattaaagagatgaaatccaacaagttgattcatgactaagtccgccaaccaggcagcttaaagttccaaaatttctttcggaacgccttct…	cg1195	TSS detected	TAAACT
1115334	1115210	125	-	gcgtaggcaatgaagaacaatccagcacccgtaatcagatcgcgttcttcagcaaatgcgttgatgtaggcaatgacgccagagtaagcaaagcaaataagcaagataaagatgccgatggggat	cg1212	TSS detected	TAATCT
1120150	1120498	349	+	tcgggttttggcagcgcgggcaagttggaaagagtcaccaacaaaatctgcgtgttggataacttcatcgcgctggtagaagtgtcctaggataaccactttgtcacccagggtgtctttcgcttcccggatcctacgatgcagttcgtcatcacttgcgcgctggtactcctcggggagaacctgctggcgcggagcatgcgcagggatcggatcgttttgtgacgcgccggggccgtagacatccggcattccgggctggtcgaggaaccagggtccgtctttgagttcactgttgcagctattggcatttttcaatgcaaggttgacagatggggtgattgaggtg	cg1216	TSS detected	TTCCGC
1134552	1134813	262	+	agtcacggtgtcgctgtctttaagcttgtcgacgctcccctcaaaccgaatttcacctccacccgcgcctgcacctggcccaaggtccaccacatgatctgcaatggcgatggtttccggcttgtgctccacgactaaaacggtattgcctttatcgcgaagatcgagcagcaacttgttcatgcgttcaatgtcgtaggcgtgcaaaccggcggtgggttcatcaaaaacataggtgacgtcagtcaatgcagagcccaaa	cg1234	TSS detected	TAAAAT
1160356	1159909	448	-	gtacgcacataatcggctttgaccaggtgaatgtcatcgtttaggaagggggcaacaaggctgttcaccatgccggggcggaagctggtgaggtcggcatcgacaaatacgacgatgtctccgcgcgctgctgcaacacctcgccagagtgattcgcccttgcctggaatcggttcggtatcaaggatttcgcgccaattcagcaccgtcgcaccggcggatcgggcttcggcggcggttgcgtcggtggaatcggcgtcgatgaccagcacttccagtgggttgtcagcgaggaccgcctccacgactttggccacggttggagcttcgttgagcgcaggaatcaccacgcttacgctgctcacgcaagcccccgaatggtgttaagtggcgccacat…	cg1262, cg1263	TSS detected	TATGAT
1191710	1192331	622	+	gtagtggtagttggtatcaaaccacttggtcattgcctgtgcaggcagggtctcagtaccgcgagcagcgccaaagtagcggtcaatccacagtgggagaccatcgttttcatgatcagcgatgtcatcaaaacgctccggcagcacacccaaaatagcggcggtatcgagcattgcgtcgtagtaggaacgtcctgcaaacggaacggaatccaatccagacaaagaatccgatgcagtgttgaccaattggcgggcggtctgcgcaagttcgcgaccttcaattgatccattccagtagccttcgagcgcgaacttcagttcacgcttcgctccgatgcgaggaagaccagcgacagtggaagaaaagttggaagtcatgtgagttaaagactttct…	cg1290	TSS detected	TACCAA
1192054	1192330	277	+	gaagaccagcgacagtggaagaaaagttggaagtcatgtgagttaaagactttctgcttgagccgaacgtgcggatcccggctaggacgcacggcaatcttctgacgatgtttcaaggttcgcgaaatcaccgggtggcagaaagctgccccgggggtttcctcgcctttttgtaatcgaggtcgtcccacttaacgcttaaaatttccattcagaaagctttggcgttcctcatcatccggggctccagggagaggattaaaagtgaaccgattgc	cg1290	TSS detected	TCCGAT
1209168	1209004	165	-	gaaattcaccgtcgccgtaacaaattcccctgcgaggcttccaccagaagttttggcaataacaattgccatcgccgaatttgagctctgcccaaatccagaatcaataatctctacacccgatttactctcatcagattgagaagcgatgttttctgcgccgtc	cg1304	TSS detected	CACTTT
1220582	1221029	448	+	accgagtagataatctccaccaaacgtggactcccaatacactccaccagcaaccatgcctgaagaaatgtagaaggtgaagaacacaatgataattagtgctgcaatgatgcgaagcgcgcgagatttatcgcgaagtcggttctcaaagaatgaaggcagggtgattgagttggccgagatttcggaataagaacgaagacgaggtgccacccacatccagttcgcccatgcaccaatggtgagtccgactgcgatccacaactcggacatgccggtgacaaacagcgcgccgggcagacccatgagcagccaacctgacatatctgaggcacctgcggacattgcggcaacaaaagggttgagcccgcggccggcgagcatgtagtcgtcgtattt…	cg1314	TSS detected	GACAAT
1257266	1257868	603	+	gtgggaaagcgtaagccaggccgttggttgccatgccgcctgcggaggtgtgtccggaagggaaaccgccatcgctggcagcttcggattcatccttgcgcagtgggtttgcatactctggcatgtcaacgccctcgccccaggcttctggttcgatggattcagtccagcggtaggggcgtgggtattggtagtacgccttggcattgttgctggttgcggcatgctgacggatagcttcaattagatcaacagtggatccgagttctccaccggtctctgcccaattgccattcacattgccgccatcgttgtacttcacggtggtggcatcagctggaacaacgtcagggatggtggtgcccacctgtgcggtctcgcggtaactatctgcgtatg…	cg1347	TSS detected	TATCGT
1260774	1261071	298	+	gccagatagatcgtgcgggaggctccatgcggagtctaaacctcattcattcaagtcggtgatgccccgtgttcgggaatatgaaagagtgtacagaaaaagcagagctcacgtttctcatcagtgggctttagggagcgttacgttgcccaatacctccagttcagccaccgtatcgtagtctttttcagtgccatcgccacccacttccacaatgtgtcccgcttgcttcagtaacgcttttgccggtcgatttctagtctcgcccaggctgtgaatcaccgcttctaggctgcca	cg1350	TSS detected	TAGTGT
1277437	1277049	389	-	gcgcctagttcatcggacagcttcgcagcgcgctccagcagacgggagtgcaggtagaagacgtcacctgggtatgcttcgcggcccggtgggcgacgcagcagcagggagatagcacggtatgcctcagcctgcttggtcagatcatcgtagatgaccaggacgtggttgccctggtacatccagtgctgggcgagagcagcgccagcgaatggtgcaagccacttgaagcctgcagcatcggaagcgggtgcagccacgatggtggtgtactcgagagcgccctgctcctcgagggtcttacgcagggctgcaatggtggagcccttctgaccgattgcgacgtagatgcagcgaacctgcttggtcttgtcgccggtctcccagtt	cg1366	TSS detected	TGTAAT
1355812	1355274	539	-	gttgggtctgcgattccctggcctgcgatatctggtgcagagccgtggactggctcgaacatggaagggttggtgcccgtggcatcgatgttgccggatgctgcgaggccaattccgccagagactgcgcctgcctcatcggtgaggatgtcgccgaagaggttatcggtaacaatcacatcgaagcgggaaggatcagtgaccagatagatggttgctgcatcgatgtggttgtaatcgacggctacctctgggtattcctttgcaacctcatctacggtgcgctgccacaggccaccaccgtgaaccaggacgttggtcttgtgcacgagggtgagcttcttgcggcggctctgtgccagctcgaatgcgtagcgaataacgcgctcagcgccgtag…	cg1453	TSS detected	TAGGAT
1395726	1396227	502	+	gacttatcacagacacgtgaaataaggaggtgacagcgatgggtgtggaccgacggatgtggaaaatgagtcctgaacgacttcaggaacatctgcaactgaaaaaccgcgcacgacaaatcccggacaagaagaagcaacaaaacaaaagggcctgccgagacaattctcggcgggcctcccgcaattctggggtatttccacgtggtcgcttgttgccttcaccctgttgggtggggcagctttccgcaaccgtcagaattaggccaaatccctaaaggaacgaaccgcccctgggccgaaaaaccccgttaaaagccgaaaaaacgcaaaaccaaaacaaaaaccccgccgcaagaaacccccctgggccccaagggaacggtaaaggaatcaaaa…	3'-UTR of cg1502	TSS detected	TAGACT
1406123	1406435	313	+	aggtagcagatttcaggatagcaggaccgcgctcctcaaaacactgctggtgcgagatatttacaccaggaatgtcggcgtaccgtgttgtaacgggtacaccagcgcaaggcgtccgggcagcggatcgaccggggaaccaaaagcagcacgtttaaagccctgcgctggtttaaaccagtgcggggcttgatgtgttgaatgcttaaagctagttggtaggttcccaaacattgtttttcaggttgaagacaaaatcgagcgtagagtccgtgggtcgaaatgatatgtcgtagtcagacagcacagggca	cg1513, cg4005	TSS detected	AAGGGT
1407880	1409476	1597	+	atggcgtatcgcaccttagcaaaagaatttccaagctcaccgcacgatagtgcgcaatctcgtgttgatgcgctttatgagcagaggctgcagcatgtcagcactattaatacaggcattgatgttggtggttatccagtattttgcgttgttgatgcagaagtgacctctcggtatacgcgcaagccccgcacgtcgagggcggggaggatgtcaagcaacgccattcgtgatcggtgtactggaacttatgcgcgattttctagtagggggctcagagaatccacctagctggatttcatggaaggaagtgaaaaaaccatttgtttctgcagtatgtccgcactcgcttagttgatgtcatccaatgtggagaagttcaaaagctgaagcggggga…	cg1515, cg1516, cg1517	TSS detected	AAAACT
1408333	1408602	270	+	aggaagcagatttcaggatagcaggaccacgctcctcaaacaccgcaggcgcaagatatttacaccagcaatctcggcgcaccgtgttatagcgggtacactagcggaaaacatcccggcggcagatcaactagttcgcaaaagtcttagaatcttggaggacttcccgcctgagtgcggcgttgaacgactccgctaacgcgttgtcagcactggtgccaattgatcccaatgactgcctcattccgaggctgtctatataatatttgt	cg1515	TSS detected	no -10 region found
1409997	1410524	528	+	gtaggaaatgcgcgcgaacagcgtcgaaggtatgctcatttacgtatccttgccctcgtagccatcccccgagcgctatgcctgaggcaggggcacgtctggtttctgctcaagaatttttcgtagcattccatagttgcgtcagatggaagctggcgttgctgagttagtcagtcgaaggggaaaggttcaatcgtccagtttgatgtggagatattaccgtcatatggaatccagcgttcatcatcccacggtgcagctgaagggggttccgggctgtcccatctccactgctgccagtcaataggtagtcccgatcccaagcgtcgtgaacctgcagctagatgatgccctgagggagtgctataggaccaccagtaggaagtcgaatcggctgct…	cg1518	TSS detected	TACAAT
1410040	1410524	485	+	gtatccttgccctcgtagccatcccccgagcgctatgcctgaggcaggggcacgtctggtttctgctcaagaatttttcgtagcattccatagttgcgtcagatggaagctggcgttgctgagttagtcagtcgaaggggaaaggttcaatcgtccagtttgatgtggagatattaccgtcatatggaatccagcgttcatcatcccacggtgcagctgaagggggttccgggctgtcccatctccactgctgccagtcaataggtagtcccgatcccaagcgtcgtgaacctgcagctagatgatgccctgagggagtgctataggaccaccagtaggaagtcgaatcggctgctccccgggtaaaattgctgcgacttaggttccgttgttctatga…	cg1518	TSS detected	CAAACT
1413228	1413665	438	+	gacggcgttagaaagcttaataagtagttggttttctgccacgtaaagcaggtctgcggtagcttcactggtgtttgcttctgcgtctgcttctggagccgatgatgaagagaatgcaggtgtaatcgcttgaaagctagttggagattcagctgcagtagctacggatgtgagaatagatgctgaaacggtaatgccagcaattaaagcaataggacgataaaacccgaagaacttcataagtattcctttgagctagataagcggagattacacgagccggaacttctgtgaccggtgtgttactaacttcaggtgaaccggaagatagcctagtgattcttttatgtcgatcttcagtgtggtcgagaacaaataagaatgtttttatgctagcag…	cg1522	TSS detected	TAACAT
1423357	1423013	345	-	atcgacctcgagaacctcaacggtgacttcgtcgccgacggtgacaacctcagatgggtggtcgatgtgcttccaggacagctcggaaacgtgaaccagtccgtcgacaccgccgagatcgacgaatgcgccgaagttgacgatggaagagacgacgcccttgcggacctggcccttctggagctggtgcaggaactcggagcggacctcagactgggtctgctcgaggaatgcgcgacgggacagaacgacgttgttgcggttcttgtccagctcgatgatcttagcttcgagctcctggccgatgtacggatccaggtcgcggacgcgacgcatctcaacgag	cg1531	TSS detected	TTAACT
1430913	1431146	234	+	agcaggggagagcacgatgcccaggccgttgagcatgatgttggcaatacctgcataggtaatacccacgaagatggagatgccgaggtacgcgagatgcgaggtgcttccgactaagaaggtggctccggcaacgccgatgatggtggcagcgataccaatttgcaggacgatcttgtatccaaattttccggcgagaattccggcgattggaccgaataccaagccagccag	cg1545	TSS detected	TAGCCT
1458459	1458171	289	-	aactaaccccgccatcatacccgctgggcatgaattggggtttactcaccggcgaatagtgccttggaggattcgtacagacaaattgacgctgctgtggccaaattgagtgattctgcgcggccgcggatcggaatacgcacgcggtgatcagcctgagcaagcaggctctcatcaagtccgtgagcttcattaccaaaaagccatgcggttggcttggctagcagctcatcggcgtcatcgaggtctacttccccatcggctgaggtcgcaaggatctgcagaccct	cg1573	TSS detected	TATTGT
1464053	1463688	366	-	acccagcgtcacccaatcaggattccacgtgtggatgagcagcgcattcggcagccacagctctactcgcgcaaaatccagcacccaggtaatgcctgtagtcgtgaacttcgccgacgccacaataaacatcgccaacgcaatcaagtgcatgggataaatcttggtgatgcggcgcttgcagtaatacagcacattcttcatgcccttgagctggctatttgaccaatagatcaaaaatccggacaagataaagaagaaggttacaccagctgaacccagctgcatggggacaaatttatggattgtggcaaacagttccgactgctggaacggatacaccgacaaaaacaccaacgcatgcaa	cg1578	TSS detected	TACATT
1498335	1498646	312	+	gcagccgcggtcgtgtccagccactctgtaagtgcggaaaccaagtgcatagacagatggttcgaaggttcatcgagaagcaacagttcaggattgccagctaacgacatggccaaatctagtcttctgcgttgaccaattgagaattcctgtagggcaaatcggctctcctcaacacttaaaagtccccacttaactgcgtgatctcgtgctattgatggcacctcgccgacaagtgattcttggccgagaaccccagttcgggcatggtttgcaaccgaaccacttgccggagtcaaaaccccagacaag	cg1609	TSS detected	TACCAT
1513802	1512923	880	-	aaaggatacgtacagcatcacgccgacagagaagccgagtgatcctgcgaggaatccttcggtgacggttttgcgcgctacggcgatgagaccgccgatgccggtggcaagaccggcaaatagggtgagtccaaatgcgaacaacacagtcgaggtatccatagggatgaatactaatgttcaacgcattgaacagtcaactatcttccgacactccacgcagtccacagacgctgataaatacccccgtgatccaataactcctggtgagtaccggattccacaacctcccccttatccatcaccagaatctgatcagcccgcgatgcctgatccaaccggtgcgccaccaccaatgcggaacggttcttgctcactgcatctgcagcctcttccagt…	cg1622, cg1623	TSS detected	TAGAAT
1548342	1548775	434	+	atgatcaaagtagcctgcacaacagggccaggggaagtcttgaacagctccttgagcggagacttcaccttcttgccctgatcaacagcctgcttgaacactggagtttcctccagtgagaaacgcacccacaggccaactgcgatcatgatcgccgaagacaggaatggcagacgccaaccccaggtcatgaacgcgccgtgaagatcgccgtcctgatgggcaagcacaccgaccagaatgagcatgaaaccattggccaagaagaaaccaaacggtgcacccagctgtggccacattgcagcacgagcgcggtgagtgttttccgcgttttcaccagccagcaacgcagcgccagaccattcaccgccaaggcccaggccctggcagaaacgcatg…	cg1658	TSS detected	TATAAG
1553737	1553297	441	-	gtgacgaaataaagatagggaacaggtcggttattttttcctgcgaaccatctcttcgatccaaatcggagcaaaaggcgaggtgcaatttggaggggtcggataatctttgagaacttccaggcgctcaccaatggcaatggcacgatcacgaagctctggacgatggatgccgatttgcgccaaacattcattcattgaccactgtacgcgaggctcggcagttttcatctgagcttcaatggtgtcaaggatttcggaatcgtccaatgcgtccggctttgtgataacggcatgagtgttgagagcccagccggcggccgcaacattctcggcgggatcttcaagccagagcacacggagatcgttccaatgaggattcttcttgaccacataatt…	cg1663	TSS detected	TTTAAT
1593400	1593029	372	-	aaggctaagaacttaatgttaaagcgaaaattgttttgacacctcaactaatgcagcgatgcgttctttccagaatgctttcatgacagggatgctgtcttgatcaggcaggcgtctgtgctggatgccgaagctggatttattgtcgcctttggaggtgaagttgacgctcactcgagaatcatcggccaaccatttggcattgaatgttctaggttcggaggcggaggttttctcaattagtgcgggatcgagccactgcgcccgcaggtcatcgtctccgaagagcttccacactttttcgaccggcaggttaagggttttggaggcattggccgcgaacccatcgctggtcatcccgggtttgcgcat	cg1702	TSS detected	TTAAAT
1594169	1594516	348	+	gagacgatgttggaaacccgtcaaatttgggcatcggccaacctggaagattagaaaaatctgaagtcgaaaacaaatgcagcgaaggccacacatgcagccatgcacctccggaggcaggttggtcatccaaaatcagagtctgcactcctgcgcgcatgagataataagcggtagccaggccagcttggcctccaccaattattacagcttcgtaatggtcatgatcgtttccggcgccttcagtttgcaaacgactcatcataattccattgagccgatctgcaataccgttcgcaattccgcaaataattccggccgtactcgatgcaacaccacacgaccttc	cg1703, cg1704	TSS detected	TAATCT
1596607	1596210	398	-	atagcggttgatagtctctgcagagaaaactccttgataggtcaacgccagttcatttgcgatacggttcaaaatattggtatgcaagtttggtgcagcttgcccggtcatgttcttcctttcgaagattttacggggaaaccaatagatttaacggtgttgaagatgtgtgagattagaaaactgctatgcgttttgggttagttcagcgacgaggttttggactcgggcgtcaatatcatctcggaccaggcgcatgcgttccataccttcaattccacgttcagagggttcgtcagttacccagcgctgtagtatgccgtttgcatcgataggcatttctagttgagcttcggcaccaagaatgaccacgcggtctactcgcttaattaactcct	cg1706, cg1707	TSS detected	TACGAT
1598124	1598454	331	+	gtggacgtagtgcttagccatgcgctcgacaccgtgagctgcttcggcgtgcgctgcggagaactcgtggtgagggaagatcaggtcagagccgccaccttggatatcaaagctgtgtcctaggcggttggtagcgattgctgaacactcgatgtgccagccaggacgacctgcgccgaatggggattcccagcttggttcaccttcgcgggctgcgcgccacaggagggcatccatggggtttttcttgccgggacgctctgggtcgccgccgcgttctgcgaagaactcagccatggtcgctgcgtcgtaattggactcgtagccaaat	cg1709	TSS detected	TATCAT
1631347	1630978	370	-	gtgaatcaggggtcgtttagtcgcgtttacggacagttccctcgaccagatccaatacttcggacagtccttctgtggatgcgccggtagcaagacgggagatgaaaccgtcgagaacagtctctaagaaggtgtgcagcacttcgatcgggacgtcagtgcgcatttgtcccttatccacgttgcgggacaaacgcacgcggacagcttcgtctagaacactttggtgatcaatccattttgcgcggaataccgggtcggtgcgcagctgcttggagatctccaggcgtactgacatccagtcatatcgttcaggatcttccagcattcctcgcatcacttcaacgaggccattttcagacaccacctc	cg1738	TSS detected	TAGTCT
1660115	1659445	671	-	aaaggggttcgtaatgatctcgttcttaatatcgccatcaacagaaccagtaacggtggctttaccgccgacgcgtatacgaccctgcgcccacagaagggaagtgaaggcaacaacgacagaagacattgcgatgtggaatgggatgctccagcgtggcacacccatgcggtactgcaagatgccgatacctgcctgaatcagaatgaacagaatcagcatgaggccaagctgcttgttgtgcttggtggtttttgccttgtacagaccggcgaccacgatgagggtgaagaagaggtagatgtacatgctgtagccgtggatgtgggccatcaagtcgatgctgacatcgaggcgatcatccatggtgattgatgcatcgccagagtgaacgccagc…	cg1769	TSS detected	TTTGAT
1703687	1703813	127	+	accttatccagcagttcatcgatcggaggagcggtaatgcccactggcggatcgaagacggccttggtggcgttggtctcgttgctcacgttggtcactgacaccttttcaaaagtatatggacagt	cg1809	TSS detected	CGTACT
1731281	1731726	446	+	ggtgatacccacttcttcgatatccagggtacgaacacacttctgaatggaagtcgcagtgccgttttcaaaaggtggggtctgctggcccaggaagtacggcttgaatggaaccatgcctgcgttaacgaacagcaggttagggtcgtcgagaatcagtgacgcgctaggtaccgcctggtgaccggcattgacgaagtgattggtaaaacgctccctgatctcatgggtctgcacagcggtatcctgccttagaacttctcgaaatgttttagcgcattcaaaaacacacgcctaaaaatggactggtggtaactttacccgtctccactaggtgttgagcaacccgggctacttggttccacggattatacgacgaagcctgccaatgtactcggc…	cg1838, cg1839	TSS detected	TATTGT
1752019	1751659	361	-	agccctcggaagccatgtgctcaacagcgttgacggtacaaggggatacggagcgatcaagttccatgccgatgttgccctgggcggtggtcaggttgacggtcacggtgccggttgctggcacgttttcagtagcaggcttggagacatccttggaagcctcgccagcatctgggtactcacaggtcacggagtcgccgagcgcggtggtgcgggtcagcgccagtggctggtagtcaggggtctctgcggtggtggatgtttcatcagcggtgatgacttcgtcttcggtgctgcgggtagctgcgtaccagataccgccaacgacaaccaggatgacagccagggaagcaaagaccac	cg1857	TSS detected	TATCGT
1752597	1752020	578	-	aacaggatgtaaacgattggggatctggcctggaaatgcccagtgaactgccctgcgatgcatccagaagaggcatccagtaaaagcaatctgtgatccagcagcagaaatagtagtcaaagacagcaaaaacaccgtgcctcttggcagctggccaagaaacacggtgttgaaagaagaggggcttagaacttacgcaacagctgcggattcaatgcgaacctcttgcgctggtgctccgtcgccggttccaccttcagtgccaacttctgcgatggcgtcgagggttgcaaggccttcttcggtgatctggccgaagtaggtgtagttcggtgccagtggggaatcctcgtagttgaggaagaactgggagccgttggtgtcagcgccagcgttggc…	cg1857	TSS detected	TACGAT
1753474	1752995	480	-	agtgcaccgatgactgctgtgatgatcttgatccagttttcgatgttgtcagtgtcggaagaaccgctggaaggctcttcgctggacgggtcttcgttgaaatcaaagttaacgtaaacttctgcttcaacgcctgcttcgttcttggcaatgatctttgcggaaccagtgaattccttctttggagtaccggtgatctttccggtgttgtcgataaggagaccagaaggaaggttgtctgaggtgaaggattctgcttcgcctgcgatgaccttaacagtgaccggggtgatcgccttgccagggacgccggtgatggtgccaggctgctcaagcttcaggggagtagaagcccctggcgcctcaggggtattatcttcagcggtcttaagagcactt…	cg1859	TSS detected	TAAAAT
1778699	1779161	463	+	aatgaactaacaatagttctgggaaactttataaaaggctttttgacattctttattaacggtttctacagttcatattcgaataacgagaaaggtagtgtcaccatgccccatccccctatgaatcgcactcattcagctgctcggggtcgaaccacaatcacagcacaaacaactgcattacataatcacgtttccagaacgactattaaacctgttgttaatattgaattacaggacgcggatcttcgcgcctactcacgtgctgaagttcaggagcgactcggcggcatttgttcacgctcggttgatcgactcatcaactcaggccaactcaaagctgtgcctggtacccgaggtaaagggaagcggccactcattaccgcccgatcccttgcg…	cg1888	TSS detected	TAAAGT
1795727	1795269	459	-	gttaattgtgcgcctgtttcaatgttgcctttatttgcaagaagagaaagtccatccaaaacatccattgctcgccttgcaggattttgagggggaactgttacagattccaaacgaaagagaaacgctccgatcttggctaagtcagtgaggggtagagaagccttagatagctctaaagtttctgtgtcgtctttgaagtcggacacgatgtagaagtcaccgggaaaattagaagactctttcacatactgaattacgacaggagagattaggtctgtggatggaagatggagactacttgcaagaatttcaccttcgatgcgacgatttagttcgctatcgataccgtcacccaaaaccaccttgataaactttttggaacccgttccagaagta…	cg1905	TSS detected	TATAGT
1797184	1796784	401	-	gatgagcgaagtgagaaaattagacccggtattgatagggccgacattgaacctgttactaaccaagacacattcgtaactttggtcattatgcgtgggcctccttctgaggaataccccattcggatagtttttctgcgatcgtgacggattttcctgaaaattcttcgattattagttgggcgcaaatggtggaccattccataccaaaactgagcccattgttcttagcagttgggacttcaacagctttactcacacctggtgccaaataggaagtaaagaatgattcaactaagccgtcatctgatcgaaagggtaaaaattttttgatcagcctttgtgcttccgagaaatgagattccaacggaaagtagaatacaatatcatcagtccgca…	cg1906, cg1907	TSS detected	TAAGGT
1797186	1796784	403	-	gtgatgagcgaagtgagaaaattagacccggtattgatagggccgacattgaacctgttactaaccaagacacattcgtaactttggtcattatgcgtgggcctccttctgaggaataccccattcggatagtttttctgcgatcgtgacggattttcctgaaaattcttcgattattagttgggcgcaaatggtggaccattccataccaaaactgagcccattgttcttagcagttgggacttcaacagctttactcacacctggtgccaaataggaagtaaagaatgattcaactaagccgtcatctgatcgaaagggtaaaaattttttgatcagcctttgtgcttccgagaaatgagattccaacggaaagtagaatacaatatcatcagtccg…	cg1906, cg1907	TSS detected	TAAGGT
1797191	1796784	408	-	aggatgtgatgagcgaagtgagaaaattagacccggtattgatagggccgacattgaacctgttactaaccaagacacattcgtaactttggtcattatgcgtgggcctccttctgaggaataccccattcggatagtttttctgcgatcgtgacggattttcctgaaaattcttcgattattagttgggcgcaaatggtggaccattccataccaaaactgagcccattgttcttagcagttgggacttcaacagctttactcacacctggtgccaaataggaagtaaagaatgattcaactaagccgtcatctgatcgaaagggtaaaaattttttgatcagcctttgtgcttccgagaaatgagattccaacggaaagtagaatacaatatcatca…	cg1906, cg1907	TSS detected	TGAAAT
1797631	1796505	1127	-	atgaattcgattaatcgtgtggcagatccgaagccggatgacgatgcgtttggggaagaagcacttttagtttcgataggactcaataaccgtaaattctcccactttaagaggtccatgcttagtgacttatatgctattgaatctttccccccaggcggcaaggacggtgctacgagaattggctttttcgtacattgaagagcaagggagaaaggggtcgaacaatcataacgcgcaaagcgagctagaaaatcaagggtcgctggggcaatcagatatgcatctgactctgattcgatttgaatgtggctgggtgtagcctctggttctgacccccagtcactatttctaggagtcactccacttagcgtggccatactggtcatagtgacgatt…	cg1906, cg1907	TSS detected	TAGGTT
1798438	1798137	302	-	gtacatagtgggagattaggtagaggaaggtaaatctgtttaatttatttacataaaaactgtccttgttttgagtgaaggtttgatacataacgaacattgatttgtttacagcaacgactttggaggaacttagctcaaatagatcagccagcatcgcagcttgtataaatatttcagacccgtagattagatcatccccggagattacgagcagtttgccattgcctgagaaacctatatttctaaatcgaaaacaaccatgaactattcgatgagactttttagagtaatcttcaaaa	cg1908	TSS detected	TAAAAA
1798484	1798137	348	-	gagagaagtctcttaggaaaagattttttgtaggtaaaaagaaattgtacatagtgggagattaggtagaggaaggtaaatctgtttaatttatttacataaaaactgtccttgttttgagtgaaggtttgatacataacgaacattgatttgtttacagcaacgactttggaggaacttagctcaaatagatcagccagcatcgcagcttgtataaatatttcagacccgtagattagatcatccccggagattacgagcagtttgccattgcctgagaaacctatatttctaaatcgaaaacaaccatgaactattcgatgagactttttagagtaatcttcaaaa	cg1908	TSS detected	TAGCGT
1798552	1798137	416	-	agcgcacaaaagatccagtttctaaaggctaaatgacaggcccgttgaatctcagtagcgttgcctccgagagaagtctcttaggaaaagattttttgtaggtaaaaagaaattgtacatagtgggagattaggtagaggaaggtaaatctgtttaatttatttacataaaaactgtccttgttttgagtgaaggtttgatacataacgaacattgatttgtttacagcaacgactttggaggaacttagctcaaatagatcagccagcatcgcagcttgtataaatatttcagacccgtagattagatcatccccggagattacgagcagtttgccattgcctgagaaacctatatttctaaatcgaaaacaaccatgaactattcgatgagactttt…	cg1908	TSS detected	TACTGT
1801564	1801248	317	-	agtgcagtgatacgtgaaatgacatcatcacggtgtgtatggaacttggacatgaggctgtctttgtgggcacggtaggtgcggtaatcatcgttgatgtgaccgaattcagcaccaacatcgcttgaagcaaaggcgagagctttctccatcacggaggggtgccagtagggagtaacccccaataagcgaggctcaggctcaccagcggacggatcacagtgatcaaggtcgatgaatgcgcggtattcagtacgcagcggcataccgtgatagatggtcgggttgccttccacatcgttgatgtattcgcggac	cg1913	TSS detected	GAAGCT
1801566	1801300	267	-	gtagtgcagtgatacgtgaaatgacatcatcacggtgtgtatggaacttggacatgaggctgtctttgtgggcacggtaggtgcggtaatcatcgttgatgtgaccgaattcagcaccaacatcgcttgaagcaaaggcgagagctttctccatcacggaggggtgccagtagggagtaacccccaataagcgaggctcaggctcaccagcggacggatcacagtgatcaaggtcgatgaatgcgcggtattcagtacgcagcggca	cg1913	TSS detected	GAAGCT
1806050	1805384	667	-	gtggtcgatgtatatcgaggtggttggtgaaggtgagacccttgtaaaagccctgcatataaccctcaccaggagtgagcgtgggcgtcatgtactgctttactagagcaacaacttctgctgcatcataagggtcatcagaatcatcgagaggcacagcaatagcagagccaaattcacgtgatggcttgatggggtagtgaacgtagtactcccacggcacatgagtggagcgaccaacaatgaggaagttttcaccatcgtagacatagaggtaggacacgataggagtcacaccggcgagacgcggcatgtagaacacacggtaatcagtggtgctgagcagcagttctgcgattttatgtgcatcaacagtgagatcggtggcggagctaagcg…	cg1920	TSS detected	TAATCT
1806060	1805384	677	-	atctgggtcagtggtcgatgtatatcgaggtggttggtgaaggtgagacccttgtaaaagccctgcatataaccctcaccaggagtgagcgtgggcgtcatgtactgctttactagagcaacaacttctgctgcatcataagggtcatcagaatcatcgagaggcacagcaatagcagagccaaattcacgtgatggcttgatggggtagtgaacgtagtactcccacggcacatgagtggagcgaccaacaatgaggaagttttcaccatcgtagacatagaggtaggacacgataggagtcacaccggcgagacgcggcatgtagaacacacggtaatcagtggtgctgagcagcagttctgcgattttatgtgcatcaacagtgagatcggtggcg…	cg1920	TSS detected	TAGTCT
1812375	1812085	291	-	acctggtaggtcggagaagtatagagcgccaatgtgctcatctgtgtgtttcacaggatttgtggtgaaaaggccgaaaccgggatcttgggctgcatcttcattgtcgctgactacgatcggagaggtttctacagtctcttgaaagagtgactcgtcaatgagatattgattgaattcttgaatttcttcgtctgtgagcccgaggttgtgcaattcgctttctggaatctgcgtcgtgttttcaattgagtgagcgggggtcacaagctgaatgccaagaaaagctgc	cg1930	TSS detected	TAAGAT
1812973	1811902	1072	-	aagacgttgcaaggccgcctcggaacgcttgcaaaatttcatagggagaggaattgctattgttttgcatcgtttgttcgatccaagagacgtgcggtccaacatttgctgctaggtttttagtgctgccgttagagccactagcaatgccgtacatggtttcacccgaccaaacagctgcgccggaatcacctccggaaatgacataagggaatgatcctgcgggtttagccgagaatacgtctttgtagtacaggttgctcataggatagttcgcgactgtgtttgagttggtgacttccattgttgctctagaggagaatgggttcacaactgcaaacccaacgacttccagcatttttccaaccgcagggcgtgatcgagtgaggctgaactgtt…	cg1930	TSS detected	TATATT
1817964	1817630	335	-	gtgagtatcgagagcaacagcgtaaagatcgtcaacagacatggagatagccctttccgaggcgttggtggaatgctagtggtgaagagtgttcttcaggtgtgtatccgaatgcagcttcgctgtcatttgtcttttagcgtgcgtttaagtgactattcaattgcgctgtaagtgtcacttactcgacatgtaattgacatttaatggtcccaaaaacaaacgaataaaaaattaccctttaacagccttgtaaaagactattaaagggtaattaagtaacgattagcggcgtggtttggtagcggataaacagtagacacttaatcgaccga	cg1938	TSS detected	TAGGCT
1820965	1820666	300	-	atacgctctggtcggctatttgcctgtctctctttcatgcatgttcggtactgcttcctcattaaatctccccatgttctactttccgggaattggtattaaccgcactttgctgatacaaagtgcggtctttggttgcagaaaattctgatgggttacgcaacgatcttctgctcgccattcagggcaggaaaagagatagtcctagttaacagcaactgtacagtggctatgcggtgccgtcacggtctgtcttacgactcatgcccatgaatcttgctctgctggcttacccgcgaa	3'-UTR of cg1943	TSS detected	TATGGT
1821629	1822259	631	+	gaagtcatgacctcagcctcatcaatcgactatagaatctgcgatactgtagccccctaatcgttctcgagtgaaatcacttcttccagtctccagtgcatatgcgacaacttttcgcttcccttcccagctaaaatccgtgaactgtatcttacctagttctacatctacttcagacttggttatagcccgtagagaatcaggtacgtaccgtgaaaacagactatgctgaaaagaatctatccatgcaccaccgcttggtccctgtcgcgaagaatacacagtcgttaagaaaagcactccaatatctatcacatcaaactgatgttcctctataccactttgcagagacttcagcactgaagaaaaattcgagcttttcgccaaaataccaagcga…	cg1945	TSS detected	CAGAAT
1823297	1824099	803	+	agcacgtgtatacagcgttggccacgaatcttgctcctgtttccatgtcttatatacagcgtttgcagcatctactccttttgagagcgcaagtgcttctaggacaccaaaccctccgaccccacctgcaattgacccaatcgtgctaaaggttttctgcagaacagttttgatcttttggccggtcttatcatcaggtaccgtcccaacgattactcggtaaaactcctcaatcaaagattgcgggtcagaggccacccacgggttgaaatcaacgattgtccatttttcgttcgatagagattcttccgagcgaatcaaattaacaagagatgtcttaccactgccccactgaccagtaagactgaaaacagtgctcgctccccaaggtgccacatc…	cg1945	TSS detected	TAAAAT
1826992	1827628	637	+	atctgagccatctaataaacctacgcagcattcatagcttgaatgctgctcagaaaggaacaagagaatcagtttgtcggaatacatgcctcaattctcctatcctattccttatttaactacggcctatcgtacagggaagataagtcgccttattgatatcgcagcccaatacgcgcccctgcttcagcgggtccgacccccggatggtggacacggaggatttgatcaggaagcagatctcaggatagcaggaccgcgctcctcaaacacgaccggagccagatatctacaccaggaatgccggcgaaccgtgttgtaacgggtacaccagcggaagacgtcccggcgacagcacaattgattttcaaaggtcttggaatcctgcaggacttcccg…	cg1949, cg1950	TSS detected	TATAAT
1827189	1827628	440	+	gacccccggatggtggacacggaggatttgatcaggaagcagatctcaggatagcaggaccgcgctcctcaaacacgaccggagccagatatctacaccaggaatgccggcgaaccgtgttgtaacgggtacaccagcggaagacgtcccggcgacagcacaattgattttcaaaggtcttggaatcctgcaggacttcccgcttcatcgcggcattgaaagactccgccaaagcgttgtcagcactggtgccaattgatcccatcgactgcctgatccctagtttcttacacgtctcctgaaacgcatgagacgtgtaaacgctgccgtggtcggagtgaaaaatcgcacctttgaggtttccacgctggtctttagccatgagcagcgcgtcctgga…	cg1950	TSS detected	no -10 region found
1839653	1839359	295	-	gccactcggtgaggtcataatcaatgactaatggctcaggaacggccatatcgccaccgggacgctgtgctgtcagcggatactcccactgaccgctatcaacggcgatggtggtgattttttgaatgaagctgcgtttgccgagcacagacccggatgggctgtcacggtcaaaccacttgcgataaaactcgtagaggaattgcaggggaagaagatcccagacaaattgatcgctgaattcattccagaatgcgcgcacaggatcgacaaactctttgtattcatccagcac	cg1959	TSS detected	TACAGT
1839922	1839654	269	-	attgtggagcgactcaatatcgaaaaagatgatgcgagcgtcatccatggtgatcggatcaatagatgttttggtgccggggtagatggttggagcggacatgataaatctttcttgtggttgttaaggggtgggtggtgtggggttgagcggcgctgcagggggagtagcaggtgttgttagaggtttgcggagcagtcctcgataattagccttgagtggtagagggagccccttgttgacgtgacctttaggtacagtggcgtttt	cg1959, cg1960	TSS detected	TACCGT
1844658	1844223	436	-	gcagtgctccacaccttgtgccaaatatcgaccaaaggatcttcctcataagggcacgctttgcgcatattggcttggtagaacccgataatgaggatcatgaggctgatgtagatggtgatggtgtagacccagctgatcttaaaatcgaaaccgtcaatggtgtaggtggttcgataaaaccatggtggcgtggtcatcaggctcgcaaagatcgcgtagacaggcggagcgatgatgtagggaacatcgtgacgagtgatcatgatgaccagctctccttttcttttaagagttgttaataaattaagtttcttgaatgaaatcgtttgaagcatagcaagcaccccggacatacgcccgcaaggaaccccacacttcaccctcctctccggttgc…	cg1962	TSS detected	TAGGAT
1849694	1849197	498	-	acccatggcagcgcggcgtgcacagtcgtggtaggccagctcaacgagcactgcaaactgaggatcagagtcaatgaaatctgctgcttcgtcatctgcgctggtcacagtggtgccgaagagcgcgttaataagatcaagcacatcggtattagtgagcttgcgaagatcggtatctagcttgtagccgactgtgtgcatctgacctttaagaaaaagtaactgcacttctttgaggtcattgcatgagatgagcggaattttccgcttgagagtctgcatcattattaggcagcctcagtctgaatggttggatgcacagcacgtgcgattttcttgtcaatttcgctgatgcgtcgggtgagctgttcgcgttcagctcgaagagcagcaatatca…	cg1967, cg1968	TSS detected	TACCCT
1869179	1868446	734	-	agctatacagctggtttagcgtgtggaggtgattgagctggttgatatgccaccacgttggtaacaacaggttgagatgacctgttgaccattgagtgagcagttcttctgcagttgcccaataagaatgggtggcctcggtggtttgatgctggtgctgcagagctgcgttagtgctgtctttgcttagaataagtacaaaggtggcggtgtcgtaacggcgcctaaaagcaggaatatcaggtgtgatccagcggtcgatcgggatgagttcatggttgtaattaccgagatcaacgcctgtttcttcccatacttcccggcgtgcagcggaaatatgagctgccatagtttctgagtccatgtggagtcggctggcatgatgcttgatgtgttcag…	cg1989, cg1990	TSS detected	TACGCT
1885184	1885617	434	+	gttgtgggtcgggatcatatcgtcagtgatgtagagatggtcacggtcggcaatgctgatgcattgcacggtatcgcggcgggagaattctacagagacgatttcattgtctgctgcgggcacgtcgagacgtgcccgatctgctggatcgaagttgtcgaggatctctggcgcccgcgctgcgacaccaggcagaaacaccttatcccctcgtgccagcatcgctttaagctctgccgtggtgacgattctgcgctcgccagcaagtgtttgcgtcatactataaaccccttcaattaaatcaagtaattaatatactaacttaattgagtttatttttacggtttaatttactctaagcgaagacgcccggaatcaccataagcaccgtttccagac…	cg1999	TSS detected	TAATGT
1885214	1885479	266	+	gtagagatggtcacggtcggcaatgctgatgcattgcacggtatcgcggcgggagaattctacagagacgatttcattgtctgctgcgggcacgtcgagacgtgcccgatctgctggatcgaagttgtcgaggatctctggcgcccgcgctgcgacaccaggcagaaacaccttatcccctcgtgccagcatcgctttaagctctgccgtggtgacgattctgcgctcgccagcaagtgtttgcgtcatactataaaccccttcaa	cg1999	TSS detected	TATCGT
1885618	1886076	459	+	atgctgacaatgattccgccacgaccatctacacagctgacagatagaagcgttgagaagtgttttaagtgttagcgattaaagcgcccacaaatataaccaacagcaaatccagcaagagcacttgttgttgcgctctcgacaggacgggtggctatatcctcggcaggactatcggggctatcagcattatcttcgtcataaaaatcagtgagtatgccatcaataaagtcatccatgattgatgtgatgaaactggcgactgcaatgagcagcagcgatacgcacataatccatgcaggtgcatcactaaacgtattaggtgtgcttgggacgatgaatccaaatgtaacagagtagacaagtccgggaattagtagcgcataaatagcaattaat…	cg2000	TSS detected	TAAAAT
1918762	1919130	369	+	acctaataagaattgtagaaaccgttgaacgcagctttagcttgattgcagcagcgtttccaagtcattcaggacttcttgcgcccctttagagccaacttccgaaatccaataggagctgtcagccgggtacatcttaggaaaattcttacttgcttcgcccaacatctcaagaacttgaggattgtcaatgtcaggtgaagcaaaaaaattttctatcaacataagagtttcagtcgccttctcagagaaagaattcttgacgaggattctaggaatgtccctctgatagagaatggcgactgaaccgcttcgcctccatccactcatcagtctcccagtcaagtacaaaccctctcccctgccccg	cg2027, cg2028	TSS detected	TACAAT
1933542	1933820	279	+	atctaccgctagcgcatagcgtcggatcgtagacagagtgggatttgcatcgtagtgctcaaattgagaaatagcactctgggaaacgcccatccgattagccacctcgtcttggctaatgccagctttctttctcaaagctacaagtgagtcaaggaattcacgctgggaagccagaagagctttagctttagctttcatcgctttcttactgtgcgtcatgagttttaccttatatcctctcattcaattttttctaaaaactcgccaatgggggta	cg2040	TSS detected	TAAGAT
1934993	1935323	331	+	atgaactcaaggaagacccaaagaaaggtacgctatcgtcctggaccgacttatctgtcacttcgaacaagtaatgcacctccgaatacgtgccatctggataaattaattctgcagcaaaccacatttgcccagtacgatcttccggtgctgtgaaggtaagctcaccggtcttctcatcaatgacaatagttgcccccatgagttccgcatcttcaactgacccataacgatcgcgaaccaccttagctccctgcggaaccccgccaatcgctccatccccagcaatgaccgtcatcggaactttaatactctgaccattacgaacccg	cg2042	TSS detected	TAAACC
1935001	1935321	321	+	aaggaagacccaaagaaaggtacgctatcgtcctggaccgacttatctgtcacttcgaacaagtaatgcacctccgaatacgtgccatctggataaattaattctgcagcaaaccacatttgcccagtacgatcttccggtgctgtgaaggtaagctcaccggtcttctcatcaatgacaatagttgcccccatgagttccgcatcttcaactgacccataacgatcgcgaaccaccttagctccctgcggaaccccgccaatcgctccatccccagcaatgaccgtcatcggaactttaatactctgaccattacgaacc	cg2042	TSS detected	TAATTT
1935888	1936253	366	+	agggtgtctcaatatcattgtggtatcgaactgacctcttttcagaaacgtctgttgacccgtcttttttgtactgcacaagaaagcaccgcctcgacactccaactcgaagtcagtgcttttctaccattaaaagtgataaggcccttgaaaggcatgatcgtccatcaagcaatatccgaagccctctcagtaatcagtctgggaagctcctagacgactcgtaacgaccaaaaagcaccgagaacagatgcaactcaatctcatttacatctgttctcggcgcactcatttccatagccccactcgtagcttcccaaatccggaatcagatttcagcaaccccacgacgaagaataaccgaca	3'-UTR of cg2043	TSS detected	TACTAT
1938246	1937620	627	-	agatacttcgattgcgtttaaggaaaatcgctctccgattttgattgttttctcacccaaggttacctgtggtggatggtcactaaatcgggtgtcggtgttaaaaatgagtagttctggtcgaccacctggttgaacagaaagacaaccgccagggccggagatcagttttccctcaatcgttgtgttagcagcatctgtggaaggtacgttgttgtctaaccgcaagaagagtacaccggcgccctctgacgtgacgtgtaggttctgattgtcattgtcgttgacactgctttggtcgttattgacgtcgagattctgctcaggggacactgtcgtagtgaccgtgcttgtgatgatgcttggtagatcttgggatacagggtgctcagcgctatc…	cg2044	TSS detected	TAAGGT
1938715	1938247	469	-	gttgtgttcttcgttgtctctatcaattcccaggtaccccatgattctcccctttaagtgctttcattgaagattagtgttatcagctcttgaaaaacttaattaatactacgtattctttcgtgtttcaagtgcgaagcaagaatagtggtttcttagtactgcaagaatttggttacgtgatggtgaatggtgtatacgagcgatagtgtactacatcacgcagttcgatgactttttctagagatgatgtgggactacccggttagctgtccacaagaatgccggagaggtgaggctgagtgattttctctaggcatccaggcattctctcccacaaaacatcaaggagcttttcgcgttgaggcattagtggtaatgcgctgttgttttacttcg…	cg2044, cg2045, cg2046	TSS detected	TACAAA
1939722	1939986	265	+	atggctaattctgactgcagtgacttatctacgtttaccactccgcaacacagattaaagcactcgatattgagagcttttacagctgaccatgcgctgtcgttctttcagtggcacaacccgacctaagttcaatgtttcattttaccgagacacatgacgtcattatctaactctcaaccacccttacttagcgggtatcatgtctgcgttgtccaatcaggctatgactttttcttggcgctgcacatcaacaaacccaccg	5'-UTR of cg2047	TSS detected	TAGTGT
1943051	1943651	601	+	gaatcccgagctatgcatgtttactaaaaaactccaaatttcggaatgagcgccaagaatcacgtccttgaccgtttaagtcgttaaccttgtccagccaactagaatggctaaacaaggttaacaacagtgtttcaaactaaaaaacgattagtagtagacgttaagcaccactgaattcggaaatgatctagcgacaacgcggtgagttcctgcagaagaactaattggtcccacccatggaatatttggaaaagcaacaaggttaacatcaccatagaaggccgcaagaccaccctctatacctccacgtggattgcttgtcgtcactgccaatcctggagcactgttatactttacgtaactgcgaggattgctgacagaagtagcgattcctac…	cg2052	TSS detected	TATGAT
1943167	1943412	246	+	aaggttaacaacagtgtttcaaactaaaaaacgattagtagtagacgttaagcaccactgaattcggaaatgatctagcgacaacgcggtgagttcctgcagaagaactaattggtcccacccatggaatatttggaaaagcaacaaggttaacatcaccatagaaggccgcaagaccaccctctatacctccacgtggattgcttgtcgtcactgccaatcctggagcactgttatactttacgt	cg2052	TSS detected	TAGAAT
1943413	1943545	133	+	aactgcgaggattgctgacagaagtagcgattcctacattggagtagtaggttccaccagtacaaacctttaggacttcaattccgtagagagtattcgttaaacacccctcaatataatcagaaccctgcca	cg2052	TSS detected	TATACT
1945403	1944969	435	-	aattaggcgtgctatggcgtataccattccgaaaaagcttatgatcacaataaatgttaggcaggtcataatgaagacttcacccatggtcatggtgtcacggggtgttgtgtccacagcagcagcgagataataaagcatgattgttggtcctttcttttttgagatatgagcaacaccccggttaagagttttcaaccggggtgttttttgtgttgaaggtgttgtagaggcttgagccattacagtcactgtgactaaatcttagtgactatttacatgggtggagtatccgtattttcaggatgttgatggttttggaggtgcccatagagagccttgtaaagcttattgtttttgcggacacgagcatagtatgtgaattcgtggtaccagatg…	cg2055, cg2056	TSS detected	TTCAAT
1945481	1944966	516	-	gagggaaacgaccgagctaattatgagccaacacgcagacgtcatgaacgagcgccattgttggtaaattaaatgttcaattaggcgtgctatggcgtataccattccgaaaaagcttatgatcacaataaatgttaggcaggtcataatgaagacttcacccatggtcatggtgtcacggggtgttgtgtccacagcagcagcgagataataaagcatgattgttggtcctttcttttttgagatatgagcaacaccccggttaagagttttcaaccggggtgttttttgtgttgaaggtgttgtagaggcttgagccattacagtcactgtgactaaatcttagtgactatttacatgggtggagtatccgtattttcaggatgttgatggttttgg…	cg2055, cg2056	TSS detected	TACCAT
1948423	1948448	26	+	atctgagccatctaataaacctacgc	cg2060	TSS detected	TATAAT
1963615	1963937	323	+	accgctaggtagctcattagtgatcgggatgccaatggcatgattcgagccgccaagttcttcgtagcgctgtttaatatcgccccacacagcaccgccagtcaatgggttgtaatagttgtcaccaccttgaaaagtctgtcgctgagtaaggggatagtttgtatccatcggaccagaggttgggtaccccaatggccctgattcccagttcaaggtcccccactgcctcaaaccgtccagggtcactgcataagcgcctgtgtctggatgccaatagatggcacccccaacaaattcacttcttttgccaacaccgtcgg	cg2069	TSS detected	TAAAAA
1965663	1966006	344	+	atcgcgacctcgcgttttatgaaggcaccagggcgctacggctggttcgaacccagctaggaccacaactaaaccccctgtaaacagggggttttcgtcgtttcatgactatctatagcttcttcagcttttcaagggatgaaggttccagctcctcgattaacgtcagccaattccaaccatggttgccacagttgggaggaaaaatacgatgagcgctcccccgatgatgtcaaagctaattccagtgcggatcattcgagcaatggatacgcagcccgaaccgtagacgatggcgttctgcggtgtggaaatcggaagcatgaacccaaatgaagcaccga	cg2072	TSS detected	TAAAAT
1985285	1985882	598	+	gtggagaacatcggtaggcctcggacatggatgaacatggcggaaaagacagcgtagatcttttcaaagatggagtcatgaacaatgccaccaagtgaggccgctgtggatcccgcaggagcagcaatccatgctgtggaaacgttggccagcgcaatgccgagcagtgcgatacctcgggcaatatctggtgagaggattctggttttctgtgcagtgcgcacggctttggtgtgtgtcgttggcgctgagtcagacatactttccttaatacaaacgctggttatctcaaatggagaaaagaaaaccctatgacttttagctgtcacagggtttccaatcaaattaagcgaagagctcttgaatgcattgttcttgagccgcgggatccgtgagcgt…	cg2095, cg2096	TSS detected	TATCCT
2015008	2014847	162	-	gagtgggcgacccagcaggaggtacatgacgagaccaacaaccactgaggtaagtagcgggatgatgaccacaggcatcagtgactgcaccacgcgtggcaccttccaggagccaatccacagggcaatgagaccagccaagataccggtaaccagaccacc	cg2120	TSS detected	CATGAT
2035970	2036064	95	+	accgaagattatgcatggtcatcgaaaatccatttggaggtggcggagagtaaagctcgtgcattacaaagtccttccacatcaccatcaagcca	cg2146	TSS detected	TAATCT
2062692	2063044	353	+	ggtggattctgcctccacatcgattaagttgacggcaccaaacccaggattggtggcgtggtgatcaaccaccaatactttgtcaggattgttgacgatgatgctttcaaacgcaccggtgcgttcgattgacccacaatcaacaacaatgatgaggtcagattccggcagtgaatcgccaaacttaatgtttgatgccccaggaatggtgtacaagttctcgggcatcgaatctagctggccgattgcacctacggcgtctttaccaagttgctgtagtgccgccactgtggcagctacactgccgattgcatcagcatcgggtcgcagatgccccacaacgctaaccgtgt	cg2174	TSS detected	TAAAAT
2087394	2087081	314	-	accgctgatcagctgttcttggccggcaataccagtggagattgtcttggaatcaacaaacgatgcgtgcatgtcatacacatcgatgtttggagtttcggggccacgtcgataagcctcgccgccttgcgcgatgaggtcgatgcgcttgtcgaaaacgcggctgacgatggaaggccaatccacgctgttgaccgtcgcatcgatacccaggcgagcagactcctgaatttcttgagcgatatccgcagcgtaaacgtacatcttggtagggatgcagcccacattgaggcaagttccgccgaaagcaccct	cg2194	TSS detected	TACAAT
2088564	2087911	654	-	gaggtaatctaatgcccaaaagtctatatgtatttcctttgtatgcaatggaaaggggtagtcttagggggtaacactgacctgcgaaaatgcaactttccttgaattgatcttggaaacaacttattctccacctttattaacgcagttaacttgacgtggaaatttttcgatactcaaaacttacggctgcgtaagcttctaaaactctagccccagaagagcgttttcgatgacttctggaagagcagggtgaatccagtactgcttggttgcagcttctcgtgcatcgattccaaatgccatgacagtgatcagttgctggatcagtgttgaggcttgagcaccaatgatgtgcgcgccgaccaacttgccggtgtccttatcggcaatgagctt…	cg2194	TSS detected	TAAACT
2096244	2095687	558	-	ccggagccggatgggccggtgataccgacgacttcgcctggttggacatcaaaagtgatgttgttgagcagggtgcgtgaggtggatccgtcggcgacggtcagattgagatttgaaacgtggagagtcatgtgaggttccttttcttatgcgttcatgagtgcggagcgtggttcgacgcgaaggatggggccgagtgaaatggcggcaccgatgagtcctgctgcggcgaggataagtgcggggaagagcgtggtggaggaggagatgaccacgggcattgcgtctcccatgccgaatgcggagatgactgtgatcaatgtgcctgcggtgatgccgattcctaagacgatgatggcttggccgagagcgtcggcgataagtactcggcgggctgct…	cg2202, cg2204	TSS detected	TAGGGT
2116332	2117073	742	+	aggcttatctaattcttcgatgttgacgtccttgtaggtgatcactcggacgtagcgaacgaagcgtgctgagcggtacatgtcccatacccaggcgtcagacatgcggacttcgtagtagacatcgtttccgctgttgtgtggaataagctgcactgcatttgctaagtagaagcgacgttcagtttctacaacataggaaaactggctgactacgtcgcggtattcgcggtaaagagagagttcaacctctgcttcgtagttgtcgagttcttcagcgctcatgctccaccttccgtcgtgtcattatctgcagcgtgtagccattcttggtgtgccttggccacatttgcataactatatctgtgctcgggacttgcgccgtggtggcgcaccgca…	cg2229, cg2230	TSS detected	TAAACT
2129307	2129724	418	+	gattcgagttgttaaagttttgggttgttaaagttgggcattccaggcggcgacagctgcattcaccatggattgtgcttcgccgacgtagtctgcaggctgcgcaaaattcttaggcaacaggtcttcgaccccatgttgaactgcaattatcggcagttcttctgccagcgtggtgtgctcttcacgagtctttgtggatgcttcataaaccaagtcatgagctttctcacgccccagagctggagctagttgaatcatctgagcttccgccatgatcaatccaccagcaaaagccaagttcgaggacatacgatctgtatccactcgcattccttcagccaccacaatggcttcatcgagtgcagcgccagctagattggccaacgttggaatgac…	cg2244	TSS detected	TAAACT
2143182	2143625	444	+	gatatcaataatgtttgggtagccagctgcgccctcaatgtagttgccgtctgcatcaacgatggaatctttaagaccgaagaactcaaaagggttagcaaagattcccgcgattgattgggttccataagacatcgaccatccccacaagaggtaaataacagtaacgacgcccaatgctccaaaggacatcatcatcatgttgagcacggacttttgacgagacatgccgccatagaaaagtgccagtgctggtgtcattagcagcacgagcgacgcggacatcagcatccaagctgaattgccggagactgctgcaatttgatctgcacccatagcgtggatgacctcctttgacgttgaagttttgtcaagctttttcatgagttcaaggagtgc…	cg2261	TSS detected	TAAGCT
2170221	2169499	723	-	gcaccaagcagcgcggtgacgtggacatcgtggccgcatgcgtgcatgacatggacatttgccccatcatgcggacgcatacgagtggaagcaaacggaactccggtgatttccttgacgggaaggccatcgaaatctgcgcgcattaacgcaacaggggcaccaggatctgtcgacccatttcggaacacggccagaatgccgtaaccgccaacatttggaatcacctcacaatcaaaacgctcgaggtatttctgaatgcgatctgcggtctctgattcgaagccggagagctcaggatgttcgtggaaatcctgatatgcggcctcttgccacgacagatcaacaccatgattgtttagaagttctgaaatgcggctcatggattagatagtagag…	cg2284, cg2285	TSS detected	TAAAAT
2184722	2185219	498	+	cacacggaccagccttggaagattgtgacggtgattaaaacgacacctaagaacccaatgatctgagcaggaatcatcgtggtaccaggcacaccgcggcggtcagcgataacgccggacaggtagcggaacaccattgaagaaccaccggtaatggataaaataatacccgctaatgcagcacctaatcctggatctaactcaatgactgcagctggaaggaatgaagacactgcgccaaaagtcattgacaaactggtaacagccaaggagggaaccagcaccaacttccaggtggaaacagaacgctcctgttcgctcacctgtggttgctgctttgccgctgccttaacctgcggaatacgcagacacatcaccgctgcaactagtgcgataacg…	cg2301	TSS detected	TATAAT
2223111	2222234	878	-	gctaatacaatattttcacgctcggaggtgtggttcagttttctctcccactggaattttcgcacagattcaagattcgggtgtcgtggattttcgattttaaggggaacgcccctttagcttcttaggtgtaaacaaggttccaatttttttatgatgcggtttcaaaatgcgaatagattcctaataaacgtggatacatatcaatactgctattacctacttcttaagtaggctatctgtgatgtaaatagtaactgcgatccaaatgaaaacgaatccgaaccaacgcattggttctactgattcgttgaccacaaacaatgcccacagcatctgcatcgttggggtcagatattgcagcatgccgacagtggaaagaggtattgccttggcggc…	cg2339	TSS detected	TATGCT
2223155	2222869	287	-	gtgtcgaaagccgattctcttataacctagcatatgcttttggggctaatacaatattttcacgctcggaggtgtggttcagttttctctcccactggaattttcgcacagattcaagattcgggtgtcgtggattttcgattttaaggggaacgcccctttagcttcttaggtgtaaacaaggttccaatttttttatgatgcggtttcaaaatgcgaatagattcctaataaacgtggatacatatcaatactgctattacctacttcttaagtaggctatctgt	cg2339	TSS detected	TATAAT
2225270	2225434	165	+	ggagatcaccagggaaagaaaaagctttttgacctgtttcctcgattgcttggagcactctgtcagcatcggcttgttcttcgggcaagtaagcgatcgcaacatctgccccctcgcgagcataagcgattgctacggcagctccaatcccagaatcgccaccag	cg2342	TSS detected	TATTCT
2227091	2227410	320	+	atcgggatacgtgctcgcgtcgcggataactcgacgagcccacttcgggattatgtcatgtaatgatcgcgacaatgtgtcattacccaaaaccacatcttccgtcatccgtccgactgcagccaaatgtcgttgcccttgaacggtgccgtcagccgctacatctaacccccgagtcccaggacgcattctggcatatccctcttttaccaaattgtgcaccaatgtgcctggcactactcccggcgggggaagaacagcgtctatcaccacagttatttcaagttcacgaactaaatctgtcagtggttcccggccac	cg2343	TSS detected	TACCAT
2238904	2239416	513	+	ggtcaagttccgggaagaggatgtcttggcgggattcttccaaaccagaaaaacttactccgacaaggcggatggggcctacttctccggggtagcgggcaagtcggaatgctgttgcctcaagagttgcgtaatcatcggtggcataggacaaggtgtaggaacgagactcaatacgaaagtcggccatccgcagtttcacgctgacagttctggcaccgcgtccgtctttgaggagccgtcggtgtgcgccttcggctgatcgaatgatggcagcatctacttgttgcctggtgaggaggtctttttcataggtgtgctcttgggagatctgttttgcttcggcgcggggttccacagggcggtcgtcgattcctcgggcaaggttccacagtgata…	cg2355	TSS detected	TACGAT
2247900	2248377	478	+	aattccaaagagcacgcttttcgacgcccggttgcgggtgtgcgcgaagggggtaaaagcccgaaaatcccgcatgcctaacggcatccgggatttttctccagaggtgtttttagggtcttttaagccaaaaccagaactaccgaccgcaggatcgaaaggatgaaaaagagcacaaggacggaaagatcaaggcgcacattacctagcggcagcggtggaatgacccggcgaagcagtttcaccggtggatcggtgaccatgaaaactggctcggcaatgtagtagaaccactttggtggcgtgaacgatctagaaaatgactggatcatctcgatcacgatgcgtgccacaagcacccatgtgtaaataccgatgagccaggcgatcaatattgca…	cg2362	TSS detected	TATCCT
2277919	2277444	476	-	atggagatgtgatactcctgatcgattagtgggaaagctctgttttttggggcattttcccacaactaaatacggcagtaaccactgcggagaagatcaaataatgtgctgcgaggacatgcatccaccacggccaggtgagctccatattgttttctgagggtaggaaattgtggaatgatccgaatgtcacggcgaatgcgccccatagagccagccagcggtgttgagttagccagagagcgacgattaacggaccaagccacacccagtggtggtaccaactgacgggggagcacaacagtgcaacgagcgacacgagggaaacagccagcagacgattgtgcgcggagagatccgtccgcaggattcggtaagcagcaactgcgactgcgatga…	cg2389	TSS detected	TAATCT
2281821	2281388	434	-	aaggattgcaagtggaacaaacagcgcagcagaaatcggtgggtacgtgaagggaagttgaatgctaccaacttggtagtcctgggtatacagattctcgccatgcaagaatgcattagcaccggcgcggtacacgtcagtatcaatatggaagaagaaaacaaaagactcgatggcccgaacattgaaaattgaaggccataaagtcaagagtagagcgatggtagaaagcactaacagtgcttttctcagcgtctgatttgtagccatatcgcgccattggaattgactgagatttccctcagtgccatccacaagtttttcaccgtgcatgaaaaatagtgtatccgtatccagcggtttttaaggaactgagctgtgcaccttgtgaccttttgt…	cg2393	TSS detected	TATCGT
2282271	2281822	450	-	gatgcgagaagggtcgttgagtgtttcagtccagtaaatcttggaacttgaaggtgagaggataaacgccaaggcggaaaaacctacgccagaagcaattgctactccagcgcccttccagtccttcttcactaggaagtaaaggccaaagactgcgggggtcagcttgatggatgccgccaaaccaatccaaaaaccacgtggcaaccagggctttttggtgaaggtatccatgagaaccagcgccatcaaaatgatgttgacctggccaaactgcagggtctggaatacaggttccgtggacaatgccataggcagaatcaaataggacacaaacctggaatcagcatccgtgagacccttgagcactcggcgcaagacgatagctacgctccacca…	cg2393	TSS detected	TAAGAT
2285138	2284773	366	-	gcaggtgttggacatagcttcgatttcaaatccgaccagaacgcggtttttaaacgcatcctcatcaatcggtgcgttgtcaccaatgacatctagttcagagaacacaccggaaccggcgaagatgtagaggttgtcttgttcttcgagcttcgcagcgttgagcaaaggatcgttatagcgggagtaatcactgtctacttcaccaaagatttgctcaggcacgacattgccgttgtaggcggtggctgcgatgccacggcgtcccatccaggagttggtttcggcacatccagaaaatgagccgaccgaggagtaaaagttggggtcatgcgtcgcaaagttcagcactgatcccccggacat	cg2394	TSS detected	TAAGAT
2285907	2286427	521	+	atataccgtacgtcttagaagaggtagaagcattcataggcttcgcagactgagctttaacgtgagaatcagcttgtgctttagctggagttttatctggttctggcagtttagggggaacaagagtccatcccagcactggaactcgcgagatcagataggtcaggtacccgccgagcatcgcgcaggcaaacgcgatgaccatccacgtattggtgtggtgccacaaactgtcagagaagttatcaatctccatgaaattccagcgcaagccgaaaccaaaaatcagcgatagtcctgttgcatgcccaatgtagatgggaagggtgtgcctaccaataagtttcaaaaactcccctactggctttattcggccaagccatacgcacaacacaattc…	cg2397	TSS detected	TATGCT
2292453	2292869	417	+	aagcgtctatttgtttctgtaatgctggcggaaattcggtgtccgtcccgcaatgtctcaataaggttacgaaaccgcaacaacacttgtctagcccaagcgaaaaaattggtcgttatcgaaccgttatcgcggattaatttgaccgagacgcaagtcctccactcagaccccaactactaagggttctcccctagaaccctgagaaggctagatgacctgcaatttcaggaaacttccagtagtcaaatcgttttcacagagccgaaaaatcggcactagtttcagcaatgatctcactatgtgacattaatcaccattggcggcttatgctttgagatttggagttatgaaaacaatttttaagccacaccgagctggattttgagcggaatttga…	5'-UTR of cg2402	TSS detected	TATGCT
2294149	2294666	518	+	gtgtgcgatgtagaagcggtccagcatcagatcggatgggaagtctccaccgaagatcagccagtgcatccaggtacctatgatcggaagaccaacgatgatggcggacatgattcgaagaccaacaccagagagcaggtcatcaggcagggagtaacccatgaagccttcagccatacccaggatgatcagaacaacaccgatgatccagtttgcttcacgtgggcgacggaacgcaccggtgaagaaaatacggagcatgtgaaccagcatggatacaacgaacagcagggctgcccagtggtgcatctggcggatgaacagaccaccgcgaacctcgaaggaaatatccaacgcagttgcgtatgcacgggacatctccacaccgttcagtgggag…	cg2403	TSS detected	GATGAT
2379547	2379125	423	-	ggcgctgctgaatctcaaaggctttttgcagggtgccggtggagtggttcatggcgcggttgaagctgcgggtgcgctctggtccgaactcggaggtagcgatagcgagctcttcttttccgcgacggatggagtcatcagtggaggtgagctcttcttgggcaaggtgttcgagagtttccatgggaagctgcatgaggcggttggtatcgcgcgggtcgatttcgcgtgcatcttccaaggttgcagcacttgttttcttcttgcggctgcgggaataggcccaaattccgccaccagcggccactgtgccaacgcccgcagcagccaaccaagcgccggaaaaatcggaagagctggacgagcccgaagagctggaagaactagaaccaactgatt…	cg2496	TSS detected	TAGAAT
2407481	2407987	507	+	agttgcgcagttcggtttcgtccagggcgtagtcgcgggcgcggactttggcttcccagaagctccagtcagctgcgccgactttttggccgtgttcttctgcttcttctgcggagagtttgtattcggctttcgcattggcagaggcggctggggcgagatcataaagcaaggcgcgcacggctgcgacgtcatcggcggtttcttcttcgatgacgtaatcggcgtgggtgtcgtagcctaaaagtgtggcgcgttcagcacgcagacgcacggtttcgagcagcacgtccttgttcaggctggcgccacgcttctgggaggcttcataaagctttgcacgcgaggcggattcggttaatactgcctgctctgactgcacggtgggcagttccagtg…	cg2527	TSS detected	TTCAAT
2416479	2416276	204	-	tcaacgcatcattcaacccagtagcatctggtgggtatccgaagacctcgcgctcaacggcatctgccatagcttccttcaactgcgggcaggtgccaaaatcactttccgcaacccacaaaggaagcacgtcttctggaaaccgggtccatttcaaggtccggcgattcttcaattcttcgagttcaggaaatcgcatactct	cg2536	TSS detected	TAGAAT
2417068	2416480	589	-	gcagcgatcaatccaaggatggacacaccgtcacgggtaatatccgacaaattcttccaggccttcacatcggcttcattactgaagaagatctgagcacacttcaaaccagcagtgttccacgccttagaagttgcggtgatggtgatgcaagtgtttgcagcgttctcagaaacaccagcagcaaccacatgggtgccttcataaaccagtggcgcgtggatctcatcgacgatgatgcgggcatcgtacttcgccgcaatatcggtgagctcgcggatgtactcttcagaaaagaccgtgcccagtgggttgtgtggattgcagaacaacagtgatcccgcaccgtcagcgaaggccttctcaatttccttcaaatcgtactcatgcgcatcaatg…	cg2536	TSS detected	TACACT
2420896	2421594	699	+	agtcagtccaaaacatcagattaggcatccaggatgcatagattccgaaggattctacgagaaagcgcagcaatgtgagggttggaccagtgaacaagatgaagaacatcaacgcaacggccattgcaatattaatgttggacagtaacttaatgcccttatccaaaccggaagcaacggaaatacatgcaaccgcggtgatgatcaagatgatcaaaagctgaacccacgatacttgcggggtgctccatagtttgttcatacctgcattgatttgcagcacaccaagacctactgacacagcaataccaaacgtggtgcctacgatggccagtacatcgatgagcttgccgggtgtggaataaatgtgcttacccaagatcggagaaaacacagagg…	cg2539	TSS detected	TATCTT
2421042	2421369	328	+	aacttaatgcccttatccaaaccggaagcaacggaaatacatgcaaccgcggtgatgatcaagatgatcaaaagctgaacccacgatacttgcggggtgctccatagtttgttcatacctgcattgatttgcagcacaccaagacctactgacacagcaataccaaacgtggtgcctacgatggccagtacatcgatgagcttgccgggtgtggaataaatgtgcttacccaagatcggagaaaacacagaggatagacggggaggtagcttacgtttgtaaataaagtatcccaatgataatcctgggagtgccatgattacccaca	cg2539	TSS detected	TAATGT
2421231	2421369	139	+	acatcgatgagcttgccgggtgtggaataaatgtgcttacccaagatcggagaaaacacagaggatagacggggaggtagcttacgtttgtaaataaagtatcccaatgataatcctgggagtgccatgattacccaca	cg2539	TSS detected	TACGAT
2435946	2435191	756	-	aatgatgaatgcacatgattttgatgctcaggtggaatacctgaaccagattttcgaagtgtcggaggagcgaatcctccacgatgacatcttgttacacatcacctcttcttaaatagtttttttaaacagagggaagtgaaacgctcgcgtccggataggacgcttgcgctccggcggtttgcaccgagtaagcgccgacgcgtgctgcgtgggtggcggcgtcgataagcgaatcgcctttaattagtcgtgcgcagaaggctccggcaaaagcgtcaccggctcccgtggtgtcaactgcctgcaccgttggtgtggcgatgtccgtgataccggtggcatcggcgaccaacgcgcctgcggatccaagcgttaaaacaacagaggcgaaaccgg…	cg2554	TSS detected	TATGAT
2483270	2482702	569	-	ggtgccacatccgttgatttgagaaacgcggacattgaccagctcaatcaatgaggtaggcagatcaacgtccgggtagatctttcgcagagtcttggtgagctcgagcatgttcttgtatggctcggggaagaacttatcaatgtatgggccgtgagcggagcgcatttaatcaattctcgtttctggtcgtgcagttggtgctgggtttttacgtgccttgatagcagcgttgggaagctcgggtgctggaagcctggtgagcccatctttgtggtggctgatatatccgtgggtgataccaaaacgatcagcttcggcctgccactgtttacggtactcggcaatttcttcatggctgcggccaatgaagttccaccacatcacgatgtcttcggt…	cg2602, cg2601	TSS detected	TAAACT
2524405	2524052	354	-	acggcgccgtagatcactagatcgtagccgtcaaaaagaatagaaatgcccacaactacgaggaccatgtaaacagtggtgcggtgtttggcactttgccagccgccagaaatttgggaagccacagaaattctccttgagcttgtgaagtaatcgcacattgtcacctgctggtgatgtgattcacattcaatcctgtggtaaggaaagctgaaactagggatagccctaaagagatctaggggatacttgtccgcaaacatatccgctgctaggcgtcgtgtgagtacttcttcaaagcctcggcaagttccatccgattgcgtattccgagctttttgtacacccgggtga	cg2641, cg2642	TSS detected	TAGTGT
2533208	2533492	285	+	gtggcatcgattccggtgtcataggtagccgggcgcccgtcgtggtcgtgtggttgttcttgttggatcaagtcggggactttggcgagtccgtcttgaccccagttttgttgcctggcgatctcaaccggatcgccaggcaactgcgtatgcatcaataaccaccaatccaccgcgatacgttgatgttcatcaaacatcccccgatggtttctcgccaacgctttaatctgagcgttgataccaccttccaaacagttcgttgttgatttcaccaccccgtca	cg2652	TSS detected	TAGAGT
2577607	2578011	405	+	gccggcgtagccgaatttccagtccgcgctaatagtcgtggcatagtgcgaaagcacggcgttgatcatggtctgccaggtataacccagcacaatgccgccgataaggttcggcataaagaagactgtgcggaaaaagttggtaccgcggagtttgcgggtcagcaaccacgccaagaggaaggcgaagatgttgactgtgatcacggagacgatgaccacgaggacggtgaaaccgaaggctgagatgaaaccttcgcgttgggagaaagctttgacgtagttgtctatgccaacccacttggcgttggtgatagtggtgaacttcgtaaaggagaggaagaaacccacgatgaacggcaccaagaaggcaatcatgaatgccagaagggtgggcaa…	cg2704	TSS detected	TAGCAT
2583952	2583565	388	-	agttacgcgtaggcgcgcttgacttgtctcatgagtgattcaatattttggcggtcgttgtagtactcctcagctacctgctcggtgtggccgaaaatggcggcgcgtgtagctgggtccatcacgtccgcgtacacaccgtgcagcgtcgcacgccaggagtggcttcggaggtcttgaagagtcttcacgcctgtagcttctgcaatttgccggtatagctcgggcaccttgtcatctgcgttcgtcgcgtcccagggcctcgcggtcgtcgtcggtgagcctacgatgaaatgctcgtcgtcctcgcggtgtgtacgcaggtattccgctacgtcggccctcaggatagggatataccgccctctttccttgccttttcgcccct	cg2710	TSS detected	TAGTCT
2584663	2584269	395	-	atgagcgcgtacaacattgcccgagagtttttgacggatatacccgtgccctgctcgatcgtgatgcgaaggctatctctgatttctacgcggtgcctgcgctgatcgagtttcctgaactggctatcgcggtatccgatgccaaccagaccgaagagttctttgccggtgcttttgaccagtacgagggagtcagggttacacgggcagtcgtggaggtcgtcgcagcaaccagtcatagtatctgggctgatgtcacttggaatcatcagggcggagcaccgaacgagcggaacatgtaccaactcatccgcactggggatgactggaagatcgctgttttgacgccactggatgaatgaacgacctcttggcagtggcaggtcagaaaggcc	cg2711	TSS detected	GATACT
2666170	2665782	389	-	gcaccaactctcgagaagagcttccagggaaatcgaatcctaaataaccaaaatattcaagtatcaagttgctcatctccttatcctcgatcggactaaaaccagcatcctcgatctcggttgctaggtcgaaaacgcctccagaaaagttttgggcaatttccactggggcatctgaatctaacaccggggcggatgtgggataaccccattgagaatccaagccacctcgcattttccatacttcttcaataaatccggtcatttcccatgctccgtgattagggtgccagtaaagtacaccattctggaaaacactaaatcgacccacaccatcggatgcaacagcttcatcggcaatgggaaaaccaagagcgctatccggcccg	cg2805	TSS detected	TAGAAT
2682745	2682323	423	-	gggtccacaccacagaggaatatgcaccattgatggcaccgaggtcacctgaatcgagcagacgacgcagttcctgggaggaaacgttgtaacggttctgatagcacactgcaatctttggaccatcggggttttcatccaagtagtcgatgagacgctgcgcctggtccaactcattagccaacggcttttccaggatgacatttacaccgtggtgtagcgcttcgagagccaaaccaatgtgttggtcgtggggggtggtgatgtgtagaacatcgatcttctttttggagaacaaagccggcaggctgccgtgggccttgacgctgctttctgaagaatcgccagcagctccaagtcccgtcgcaaatttctcagcagtctctagatctttatcca…	cg2823	TSS detected	TAGCCT
2709688	2710081	394	+	aggccaactacgtaaatctcttgtaattctggactgtgctgctttacccagtggaagccaacgatctcttcgccgtcccagaggaataacacgtcagagtccttgtaccaatcggctttctgagcctgcgccaaccgatgagttgtccatccgccctgctcgggatgccagtcgaatgcttcgttgttggattgaagccatttagcctcagctactgatttctccacaggggcattcgccaaactactgtgtgtaattccatctggatctttgtatgctgcagagtcatcgagcgccctgtcggaaatctccatcaccagaagctcgcgagtcttcttcatacgcagggtggatgccaacgcttgtgcacctgctgtatttccatgcgcccaga	cg2847	TSS detected	TAGGCT
2799872	2799898	27	+	acgaaacatgttcgtgcccatccacaa	cg2941	TSS detected	TATTTT
2807779	2807371	409	-	cggaagacaagatgacagcgccatccatcttgcacagctcgcggagtcgggttgcagcaaacgaaacgtcgaattcaaagccgccgtcgcagatcgaggagacgttttcatcatcaccaatgacgattaacgcgccggtgtgtcctcggacgatgcggtctaagccatcgcgaagtggtgtgcctggggcgaggcgctgcaacgttcctttgagggtgtgcacatcctgagttccagtggaaagggcatctgggtttgatacaggagtggttgttggtgtcatgctttataagcttactgctgcaagtgcttcggcaagtgttgaagcttcgatgactctcaggcttgtttgtttgatgcctgagcctccggggatgactgctttttcataacctaaac…	cg2950, cg2951	TSS detected	TACGCT
2816083	2815158	926	-	aggaactgtgactgaaagttcacctgttacaggattaagctcaaatttccatcctgcacttctcagctgatcaatttcataatatccagttaatgtgaacgatgttcctgcagggaaaggcacatcaggttggtttgatacaaatggggttatttgatcttcggaaccagttcggatgcttttgaatttgtagacggcgtcataaacgagggtatcttccggaattaaatttaacgttaccgggaatatttccgaggatccgtcagggtactctgcgaccattcggaatgtggttgttgtggctccaggcttaggcgttcataggctattaagccagacatgtagttggccactgctaggagttagtttaatcataactgcaccatccgagaagacttc…	cg2958, cg2959, cg2960	TSS detected	TAAATT
2826859	2826486	374	-	aaagcgtagatatcttgttgttcgtggaacatcatgagtgatccgataggaaatcccagcgttggagaatcccctggtggaagatcggaaagtggccaataacctgcatcgggatttccgtggacctctacactgaggatttcaagatcctgattaaacgtgatctggtgaagatcggaacgcagataaattcgttcaccgtattggtaaatcgtcgaaatcttggcgtatccaagatcaagctcaattgctttgaagggtttgatcctaaggatggtttgtttccaggttccgttgtcagcgcttacgatatggaagtttttcccgaatcttttgtgtagtttccagcccgcggggatcgctgggacagggtc	cg2968	TSS detected	TAGGAT
2866534	2866806	273	+	atagccgagatattgctgtactgctcgagcattggtgagaatcgacggcaaatcctctcgggcaatctgctcaccatatttctcgaatcgtctaatgtcttccgttctgccctcttgaagagttaactgcacgaaactaagaacagaatcgaccgtgagagtagtaaaagccctgtaggtatcttcgtcgccgatcaaagcgactccaaaatacgcccgcaaaagatcccacatgaagtggcttctaccagtttgaacagacgcacccgcaat	cg3015	TSS detected	TATCTT
2890514	2891055	542	+	atcccatcggaactgcagtacgggcttcttctacctgctgcaggaggtctttcttgttcttctttcggaagaagaatcctggcatcattttcagtgcggtgctcatgcctttgagttgtttctcatcaaaggtcaccaacggtgaatccagcacgaggcgttccacgcggcggggttggttcttggcaatttccaacgccactccagctccggttccagcgccgaccaggatgacgcgccggatttcttcacggtcgaggatggattccacagcctgcacacctgcggaaacactaccgctccacggtacgatccgtggtttgattccggcgggaatctcgttgactacctcggtaaactcgtcgggtgtttgttgggattccgggatgaaaatgatgt…	cg3031, cg3030	TSS detected	TAATCT
2891352	2891696	345	+	gcggacttcgatggttccccatttggatgcggggcggatatcaaagtgcatggatccggtgtggttgatgacaccggatttatcttgatccgccatgtagctgcaccattcatcccagctttggaattggtatggcagtccggctgtaggcagctgttggtagagcatcgtccggttggaggcataaccggtatcaagtccgtcccatgctggagagcttgcagaaagtgccaacagatgtgggtaatttgtcagcagcgcattgatgatcggccacacgcgatcttcatggctgatgcccacgtggacgtgaatgccccaaatcaacatctggtttccccagta	cg3031	TSS detected	TAGAAT
2898815	2898483	333	-	aatgggatggaaagttcccggcaggaatgctgcggcaggacctttccgttcaggtataggcggagggagggctcgtcgaggatgttgaacatattcaaaaccactagacataaattctccccacccctttcctgaattaaattgacgtgtcaattgccgtagacgttagaaccgatcgtacattgcatgggagtgaacaaaccaataacaaaattcccgatttgttcacgtgcccgatttaaatccgttactcttaaaagttttaagtattggtgctatcttccggtgctgatggtacctgaatgaaaatttctaattaaaaatacccccaaa	cg3039	TSS detected	TATTCT
2912562	2911871	692	-	gaggccaacaaccttgccgtcctcaccgaggatctccactggggactcaaagaagtgaatgaacagcttgtgaggagcgcccttaggatcgcgcatcgcgtagctttccaaagtctggcacacgaggtcctgagacttggaatcacgacgagcctgctccgaagctgcatcgtaatcaatgtcctcagggttcacgatcacctcgatggtgtcggaatggtcaagttccttcagctccaacggagtgaacttcgcctgagcaggtccacgacgaccaaaaacgtgcacttccttagcctgattcttagccaagctctcatagacattgtcagggatttcagtaactagcagctcatcgccagtcttcgccaaaatacgagcaacgtccaacgccacgtt…	cg3049	TSS detected	TACGCT
2920532	2920561	30	+	gaccaggtcagggaagacaggcttcttttt	cg3058	TSS detected	TAAAAT
2921941	2922419	479	+	aacgatcttgccatactgtcatgcaaatagtgcgctatatcagtacggatttttttgatgatttcctgctgagtaattgcacgttgcttgcgttcactcaaaattttccaccgacctgcccctgtgccagctgctacaagtatgagcaaaatttcggtaatgagagatggagagtctttagcctcaagaggcctttccaaagctaccccataagcaattaagatccattcaactcccaaaatcaatgcgagagcgaagcgcccacggcttgttgcgtattccacagcaagataaacaataaaaccagttaggagaagatggtctgcccaagcattaagccatacagtcgccactaatgcgagaggtaaggcggcaacgggaaaacgtacattaataagt…	cg3060	TSS detected	TATCAT
2949681	2949417	265	-	cgggattggaagctattcatcgtaaccgagggaatctctaagtccacctaacagtgcctcgacctggatacgacgccgttctaatgggtgactgtgttcaggaggggcttcaagtgattcagcaaattggtttagctcaggaggagactgttcattaaatcgatcaaggagggcttgagtttccttgtggccgagtattcttccagtgtcaagtcctagtaattcagctgccattgcctctggttcacctatgtatccttgattt	cg3091	TSS detected	TAATAT
2971767	2972532	766	+	tcacctacctgaagcgggaaaacgcccacccgcggtggtgcgggtgggcgtcgaaaagcgtgttttaagtgcttttaatcttttggccctttggttcggagacaacttcgctggagatggtctcgttgaggagatttttgcggtagcggcggaagccgaggtacgtcagcggcaggccgatgaggaggacggtgacctggatgaggccggtggggatgaaatcaaggccaaccacgttgagcacctttggcaggttcagtgtgacaatcagggtgcccacgaagccaccgaggacggttgcattaacgcgagagatcatccaggcgccgattggtgctgcgattgcgccgccgatgagcaacgcgagaactgcagagaggttagctactaggtcatccc…	cg3112	TSS detected	TAGACT
2981425	2981167	259	-	agctatcagggaaagcgttatagccctctggcagattgaatggggaaccgataaaaatccgttgaagtagaaactccaacccattcctttttccttcttcatccaatcgagatcggatttctgtaaataaactttcttggagcctatgtgcagcatcatgtaattctggtaatacgcgagtggggcgtagcgcatccgaaagcttagccgaaccagatttacccgcgatcggggtagtgagatcaacgataatagagtt	cg3120	TSS detected	TAAGGT
2981477	2981167	311	-	gggtggaagatttgttttggagagttgctattgaaagctaaggtcagacaatagctatcagggaaagcgttatagccctctggcagattgaatggggaaccgataaaaatccgttgaagtagaaactccaacccattcctttttccttcttcatccaatcgagatcggatttctgtaaataaactttcttggagcctatgtgcagcatcatgtaattctggtaatacgcgagtggggcgtagcgcatccgaaagcttagccgaaccagatttacccgcgatcggggtagtgagatcaacgataatagagtt	cg3120	TSS detected	TACTAT
3027015	3027171	157	+	cttgatgagggtaccggcttcaacaagatcctccgccatgcgatcccactcagcctgggatccatcaacgaacacaacagcctcaggctggaagagctcgacggcgtctgcgatccagttcagcagttccttattcttggtcggcgcctcgccctga	cg3169	TSS detected	TTTCCT
3045673	3045981	309	+	gttggtcaggcaggtgcccatcgcgccatccgcaacagcgtcagcgattgcgccgacaggtgcacactcaacgccacggtcctcagtggacatgccaagagcgttagcgatgtgagggaacgcctgagtcatctcgaactgccagtattcccatgagtgcacgccggatggacggaagctagcaacaacttccacgccagcctggcttgcacgatcgacgaaggtctgggaagtcatacgggagataacttccagaccgacacctgctgcgtttgcaggtccaatagctacagagccttccttaccgaa	cg3182	TSS detected	TACTCT
3050974	3051229	256	+	agtggacgagcgcacagataaccagcaacgctatagccatacccggagtgcgcacccccagccgccccttcggtatcgctaagtgcttgtcagttttccacactgtcaacgcgcctgcggccaacagcaaggccaaaccgagccacaggttgtaaggccccgtgaaatcctcaacatactcccaaccagtcccccacaccgcatctgaggctgatttcgctacagccgtgtgcggcaccatcagcccgtaataacc	cg3187	TSS detected	TAACGT
3073731	3073042	690	-	acggaatcaaaagccttgacacttgattgtctatcagaaggagaaagactacggccttgttcactcaaccatcttgtaatggggctacccaggttggttagtccagcggatttcatcatgaaaacttctgtataagcgtcaaaagcccaagcgccataagggaggggtacggacactatttcgtggccagctttctccaggaggtgggcggtggattcgaggatgctcaggaagggggcgtcgacaagcgaattagcatggatgggctcagcgagaacgccgatgcgcaggcgcctggtgcgtggttgaagtgcgtgcaagcgcacttgggtggccacatcgcgggtgataaacccctgcgtggaggggtttccgccgctggaatcgtgggcgggttta…	cg3208	TSS detected	TACAGT
3083747	3084385	639	+	aacgccaatcgcctttgtgagttactcttcccagctcttcaccttgcgcagcagcagcctactctttcgttgggatgcaccaagtttgcggctcatttcggtgaggaccttgatggcgtcgttgatgtgtggtcccttgttcagcatgacgcattcagcgcgaagtgccattgctgcgtcggtgatttctgcgcgagatgggagtccgtttttggccatgttttccaggacttgggtggccaagatggttgggacgtgggcggcttcggcaagggccatgatcagttgggggacttctgccatgcggtcgaagccgagttcgacggcgaggtctccgcgggcgatcatgatgccgaagttttcgtggcgcatgccggtcaggaggatttgggcgaggcc…	cg3218	TSS detected	TAAGAT
3094500	3094239	262	-	gatggtcaagataactgcagcgcgctcgtgttcctttagagagttgaagaattttgggaaatcaccatcttcgtcgtagtggacagtccaagtattttccgtgaagtcactcatgtttcctctaaactgggtcgactgcagaacacacggttgtggggtgggaaaggtttgtggcttttctcctaagagtagatgtcccaaattgaaagtgctgatttcaacattttttgactgaatatgccgattgcaagaaacgagaagg	cg3227 x cg3230	TSS detected	TAGAAT
3115371	3115711	341	+	aaaaggtgatggcctaatttctcgatttaagcgcccgaattccccggaaggattaagtacctcagtggagattggagaggcccttagaagcaatcctgtgaggtcaaacttttaggagtctcggccatgaaatcactctttacaagacaaaccaggcaggcgtgacaagatcggcgaaaaagccgaacttttggcacgtgtgttcggtatctcattgcctaaaccagacgggcgtgccaaaacctggcggaaatccagattcttggcacgtctgtctggctgcccttggtttctccctttcgaatggcccgaactaacccgcaaacaccaatgccccggcc	3'-UTR of cg3255	TSS detected	TATTGT
3115374	3115711	338	+	aggtgatggcctaatttctcgatttaagcgcccgaattccccggaaggattaagtacctcagtggagattggagaggcccttagaagcaatcctgtgaggtcaaacttttaggagtctcggccatgaaatcactctttacaagacaaaccaggcaggcgtgacaagatcggcgaaaaagccgaacttttggcacgtgtgttcggtatctcattgcctaaaccagacgggcgtgccaaaacctggcggaaatccagattcttggcacgtctgtctggctgcccttggtttctccctttcgaatggcccgaactaacccgcaaacaccaatgccccggcc	3'-UTR cg3255	TSS detected	TATTGT
3130007	3130772	766	+	gtgagcagccgaggactatgcctgtggtgaaggtctagggtgtgcacaaggtcatgacacaaaacatcacgtaaccgcacccctgtccaccgggcggtagctgaccagccctgcatgcacgtgtggacggcgacatacgaggtctgcggcagctcccgcagatcgtcgagggtgatggttttctcggtgccgttgggatcgtcgccgagggtgatggtgtatccctcccactcgttgtcgcgggcggcgatccactcgggggattcatcatcggtcggcggcaggccattggtccagtggaactgcgagatgtccttgtccgtgtaggtgttctgcctgctcatccggggacgcagccggttgaggaagattttgcgtccgatctccgtgatgctggcg…	cg3267, cg3268	TSS detected	TATGAT
3147318	3146766	553	-	atgaacaatccggagaaagtaccttgatccgcatcaagtacccgcaaagtgagatatggatcgcaaaaagactgtggtgctcgtagcccgggggcacagatggcccgccggcactttctggtgcgggcgggcttgtggggtcgggagtgcgtcagatcgccgacggcttggcggtgtaaccgacctcggctaccgcggtgaccaggtcacgtacggagaccttctgtgggtcgtgggtgatcaggatgcgtccggaggagaacttcacctccgcattctccacgccgtccaaaccattcagcttgttttcgatcttggcgacacagctcggacaggtgaactcatcagagcgcaaggtggtgttcttcagcgtggcgggggcggtcatcgtaaccaggt…	cg3291, cg3292	TSS detected	TACTCA
3158266	3158813	548	+	aatgatcataagttcgtattgacgcacggacctcatcacctcctatggtctagtaattgttttttcggccatgccgtcgttggcatagcaggagggtcgttgcgtcagcaacctattcaaggtacaccaaacgcgcggaaatgtcgattcctgatttatgcgttttcgttcacagttcccgcatggaagttatgctctgcttccagcggcctcgcttcagcggtggagatgcttgccaacgtcaaagctgaagccgcgagcatgcctacaaaggtggttgaagtcttagattttttcatctgttacctgcctttctaccttccttaacgcacttagttagaggaaagttcccacgggaggagggagacgtcgaaaagcaaaatcttttaggcgggcgtg…	cg3308, cg3309, cg3311	TSS detected	AAGGAT
3218434	3218284	151	-	gcgcggtgcaagtcccgctactgcgattgcgattcctaggaagaacagtgcatggacggcaattgagaggccggaaagcaccatgagggaggtcccgtcttccactgttgacggttggagatacaaacccaggagagcacatagaatggcg	cg3368	TSS detected	CAAGGT
3221143	3220756	388	-	ccgcggtccacgatttttgttgctttgttggccgcaaaattcttcacccaacgcctacatacctggccgaggatgaacggcagcagaagctgaatcgcaatgtcgaggaagacctgggaatccacgtgaactcccccgcccgcagacatgatgagcatgaccagcagcggagtgaggaaaacacccgcaaggttggagagcgatgccgacacaatcgcaccagctacgttgcctttagcgatcgaggtaaacgccaccgatgactgcacggtggacggaacgagcgtgaggaacaaaattccccgataaatatcttccgacacaaatgcagtcatcggctcgagcccaatgccgataagtgggaatattccgaaagtgatcgccaaaa	cg3371	TSS detected	CATCGC
3227453	3227929	477	+	accgccggcgaacggcaggaagaagaacagcgcgcaaccaatgacaatgttggcgacaccgaacttcactgcagtagaccactgctttgctccgagttttgtccacaaggtggcaaagattccggagaagatgatgatgaagattgggttgaaggagttgatcaatcctggaggaagatcaatgccgaagaagttacggtccaggcgggtgtcggagtaaaccgcgaggaccgtgaactgggtttggaagatcgcgaagaaaagcacgccaccgatgaacatcgggatgaatcccaacaagcgggacttttccgctgcggtggtcagtggggaaacgtacatctgagcaagcagagcaatagccgcaatcagtgcgatcgctgcggtgatgttggacag…	cg3382	TSS detected	TAGAGT
3231082	3231531	450	+	gtagtccggagcctgcggaggcgaaggatactgctgcgaggtaggcgccgtagagggcttcgtcgcgtccttcgatgctgtgcgggttcgcaacaattttcggcagtccctggttgagtgcgcggattccttcggctgcaagcactgcgttgatgggatcggcgttgggtccccacaaagaatcaatgcagtgcgccaggccgttgagtccggatgccacggacatctccactggaagcgacatggtgagttcggaatcgtaaatgactgtttcggggagcaccttcagatcaacaccggttgttttgcgcgctgcttccgtcagaccccacacgttggttgcttccgatcctgcgtaggtggtggggatcgcgacgatgggcagggcagtggtcatgg…	cg3386	TSS detected	CAGATT
3241353	3240814	540	-	gagtggtacagaagaatcagcgataacggcagacagtggattaggaatctgcgaagtgtacacagtgcccggggttggcgcaccgctgccgacaagcgtttgcttcagaagatcagactcatccactgcgaaatgaagaccctcgttggctttcacatcagaagcgccagccatgttgtagaaaccacggttgactatgtggccagtgttggtctgaatctgcattcctctggcagtaccattggccatcccacctgaggagatttcaacaaggtcttttccagcctccaggttggtgccatattctgcattgaaatctgctgcggttgcctcatcattggggccatttttgatccaaaacacgagagattttccaggctgaataatgacatcaccagg…	cg3393	TSS detected	TATTAT
3243472	3243446	27	-	accacgggttgtctacgtagcgctgtt	cg3393	TSS detected	TAGGAT
3247347	3247904	558	+	gttcttgattttcttttttgagcgaatcgggctcacgagtaaaacctctcgtcatatcttatgagtgcataacggaatgtttgtttgtagatgatcatcatccaacgcacccctgggcggtgttaacttcttcctgtaagactccttaaagctttgcctataaaagggaagtgaaaacaccacctctcttttcaacatgaatcgaccttagtaaggttcggggtgaaaagtcagatcgttttcaagtctgggagctggaagaatgcaaaaagaccccacactcatgcaggtgagcgggggtgggttacaaattggtcacatttccagatctgtctgaaaaatcaataaattcaggctcttcacggcctgtgtggggaagttttcttatatttttcttgg…	cg3395, cg3396	TSS detected	TAGTCT
