# Supplementary material for: Comprehensive analysis of the Corynebacterium glutamicum transcriptome using an improved RNAseq technique
Source: BMC Genomics. 2013 Dec 17;14:888. doi: 10.1186/1471-2164-14-888 (PMC3890552; doi:10.1186/1471-2164-14-888)
Supplement: Additional file 1: Table S1 — List of identified TSSs with −10 and −35 promoter motifs for the primary sigma factor A predicted by Improbizer within 60 bases upstream of the TSSs. Table S2. List of genes with corrected genes starts by RNAseq data. Table S3. List of protein-coding genes including length and sequence of 5′-UTRs. Table S4. List of ribosome binding site motifs within max. 20 nt upstream of the initiation codon in 5′-UTRs. Table S5. List of operons, sub-operons, and monocistronic transcripts. Table S6. List of yet undescribed intergenic transcripts. Table S7. List of yet undescribed antisense transcripts. Table S8. List of yet undescribed intragenic transcripts. Table S9. Comparison of predicted rho-independent terminator for C. glutamicum and the determined transcript ends. Table S10. Verification of four ncRNAs predicted by Rfam database for C. glutamicum. [file 1471-2164-14-888-S1.zip › Table_S8.xlsx]

## Sheet: Table S8
Table S8: List of yet undescribed intragenic transcripts.
Start	Strand	Intragenic within	TSS	-10 Region
96985	-	cg2735	TSS detected	CACTTT
104296	+	cg2736	TSS detected	TACCAT
116926	-	cg2737	TSS detected	TACCAT
125991	+	cg2738	TSS detected	TAAACT
128583	-	cg2739	TSS detected	TACAAT
181520	+	cg2743	TSS detected	TATCGT
193416	+	cg2745	TSS detected	TACGCT
193788	+	cg2746	TSS detected	TAACGA
194355	+	cg2748	TSS detected	TAAAGT
211184	-	cg2750	TSS detected	no -10 region found
222085	+	cg2753	TSS detected	TACGCT
254336	-	cg2757	TSS detected	TAGCGT
286942	+	cg2759	TSS detected	no -10 region found
306119	+	cg2761	TSS detected	TATGAT
313494	-	cg2765	TSS detected	CACGAT
323360	+	cg2767	TSS detected	AACACT
371169	+	cg2772	TSS detected	TATGAA
375137	+	cg2773	TSS detected	TATAAT
376799	+	cg2774	TSS detected	TATTCT
384966	-	cg2776	TSS detected	TAGTAT
388751	+	cg2734	TSS detected	no -10 region found
388754	+	cg2777	TSS detected	no -10 region found
388883	+	cg2779	TSS detected	no -10 region found
404733	-	cg2783	TSS detected	TATCAT
480989	-	cg2787	TSS detected	TATGGT
499539	+	cg2791	TSS detected	TAAGAT
512131	+	cg2792	TSS detected	TAACGT
523390	+	cg2794	TSS detected	TAACCT
569700	+	cg2795	TSS detected	TATCAT
619129	+	cg2796	TSS detected	TAGCAT
624060	-	cg2799	TSS detected	TAAGCT
633982	-	cg2803	TSS detected	TAACAT
646186	+	cg2805	TSS detected	TACTAT
652367	-	cg2809	TSS detected	TATTCT
680373	-	cg2812	TSS detected	TACGCT
692790	-	cg2830	TSS detected	TATATT
756748	-	cg2831	TSS detected	TAAAAT
793330	+	cg2834	TSS detected	GATACT
798174	+	cg2838	TSS detected	TACTTA
841114	+	cg2839	TSS detected	TATGAT
883898	+	cg2842	TSS detected	TACCCT
934838	-	cg2846	TSS detected	TAAACT
959811	-	cg2847	TSS detected	TACTCT
971603	+	cg2848	TSS detected	no -10 region found
974663	+	cg2849	TSS detected	TATGGT
1018167	+	cg2851	TSS detected	TACCCT
1019942	+	cg2852	TSS detected	TAATCT
1036445	+	cg2853	TSS detected	no -10 region found
1047030	+	cg2857	TSS detected	TATGAT
1083595	-	cg2859	TSS detected	TATTGT
1096597	+	cg2860	TSS detected	TACGCT
1103522	+	cg2861	TSS detected	TAACAT
1105457	+	cg2865	TSS detected	GACACT
1105476	+	cg2867	TSS detected	TATGAT
1114420	-	cg2873	TSS detected	TACCAT
1118761	-	cg2876	TSS detected	no -10 region found
1120390	-	cg2877	TSS detected	AATGCC
1120714	-	cg2878	TSS detected	no -10 region found
1120768	-	cg2880	TSS detected	TAGAAC
1132491	+	cg2888	TSS detected	TACAAT
1149956	+	cg2890	TSS detected	CAGAAT
1182812	-	cg2891	TSS detected	TACACT
1209475	+	cg2895	TSS detected	TATTGT
1212031	+	cg2896	TSS detected	TATGGT
1213099	+	cg2899	TSS detected	GACCGT
1257243	-	cg2900	TSS detected	TAAACT
1273035	+	cg2901	TSS detected	TATTCT
1279296	+	cg2902	TSS detected	TACTGT
1292673	-	cg2906	TSS detected	TAAGAT
1312817	+	cg2909	TSS detected	no -10 region found
1339641	+	cg2911	TSS detected	no -10 region found
1356271	-	cg2922	TSS detected	TGGAGT
1412277	-	cg2923	TSS detected	TAATCT
1415661	+	cg2924	TSS detected	TAGGCT
1419429	+	cg2925	TSS detected	TATGTT
1437828	+	cg2927	TSS detected	TACAGC
1449287	+	cg2928	TSS detected	CAAATT
1458996	+	cg2929	TSS detected	no -10 region found
1471689	+	cg2936	TSS detected	no -10 region found
1545314	-	cg2937	TSS detected	CACCCT
1545428	-	cg2943	TSS detected	CACCCT
1554360	+	cg2946	TSS detected	TATGCT
1602266	+	cg2949	TSS detected	GATAAT
1606090	+	cg2950	TSS detected	TAGCGT
1614277	-	cg2951	TSS detected	TACCAT
1637899	-	cg2952	TSS detected	TATCCT
1649472	-	cg2953	TSS detected	GATGCT
1673904	+	cg2954	TSS detected	TATTAT
1685067	-	cg2955	TSS detected	TGGTAT
1716242	+	cg2956	TSS detected	TAACAT
1785838	-	cg2960	TSS detected	TACTGT
1793316	+	cg2962	TSS detected	TAGGAT
1793361	+	cg2964	TSS detected	GACAAT
1793532	+	cg2968	TSS detected	TAAAAT
1794616	+	cg2969	TSS detected	TAAGCT
1795712	+	cg2970	TSS detected	CAACAT
1799699	-	cg2974	TSS detected	TACTAT
1799734	-	cg2977	TSS detected	TATTAT
1817242	+	cg2984	TSS detected	TACAGT
1818898	+	cg2987	TSS detected	AATGAT
1823154	-	cg2999	TSS detected	TATCTT
1825176	+	cg3000	TSS detected	TTATAT
1841396	+	cg3001	TSS detected	GATGAT
1853244	+	cg3003	TSS detected	TACAAT
1882299	+	cg3004	TSS detected	TACAAT
1892636	-	cg3007	TSS detected	TAACTT
1894126	-	cg3011	TSS detected	TACAGT
1916381	-	cg3013	TSS detected	TATAAT
1916729	-	cg3018	TSS detected	TATTAT
1921442	-	cg3020	TSS detected	TACAAT
1929559	-	cg3021	TSS detected	TATCTT
1930662	-	cg3022	TSS detected	TATGAT
1931191	-	cg3033	TSS detected	TAGACT
1931645	-	cg3034	TSS detected	TATAAT
1932343	-	cg3036	TSS detected	CATAAT
1933213	-	cg3039	TSS detected	TAAACT
1947793	-	cg3042	TSS detected	TATGAT
1948808	-	cg3043	TSS detected	TAGGAT
1948986	-	cg3044	TSS detected	TAATCT
1960466	-	cg3046	TSS detected	TACCAT
1962546	-	cg3049	TSS detected	TACACT
1972776	+	cg3050	TSS detected	no -10 region found
1995480	+	cg3052	TSS detected	AAAAAT
2011352	-	cg3054	TSS detected	TACTGT
2046097	-	cg3057	TSS detected	TAAGAT
2049747	-	cg3065	TSS detected	TACCAT
2051975	-	cg3066	TSS detected	CATAAT
2069392	+	cg3067	TSS detected	TAATTT
2110927	-	cg3071	TSS detected	TAACAT
2156205	-	cg3072	TSS detected	TAAGCT
2173830	-	cg3073	TSS detected	TACGGT
2190219	+	cg3075	TSS detected	CATACT
2205569	+	cg3077	TSS detected	TAGTGT
2222191	+	cg3082	TSS detected	TATCAT
2222458	+	cg3085	TSS detected	TAACAT
2226367	-	cg3087	TSS detected	TACATT
2236804	-	cg3090	TSS detected	TAAAGT
2237371	-	cg3093	TSS detected	TAACGA
2237743	-	cg3096	TSS detected	TACGCT
2240506	-	cg3098	TSS detected	GATAAT
2264711	-	cg3101	TSS detected	no -10 region found
2299208	-	cg3102	TSS detected	TACCAG
2304459	+	cg3106	TSS detected	TAAGCT
2310536	-	cg3118	TSS detected	TATGAT
2318071	-	cg3119	TSS detected	TAAAGT
2318638	-	cg3120	TSS detected	TAACGA
2319010	-	cg3121	TSS detected	TACGCT
2332766	-	cg3122	TSS detected	TACAAT
2334125	-	cg3124	TSS detected	no -10 region found
2339728	+	cg3129	TSS detected	TAACGT
2420141	-	cg3130	TSS detected	TAACAT
2492440	+	cg3135	TSS detected	TATGAT
2498032	+	cg3136	TSS detected	GAACAT
2511985	-	cg3146	TSS detected	AATGAT
2522880	+	cg3147	TSS detected	TACTGT
2522885	+	cg3149	TSS detected	TAAACT
2555031	+	cg3153	TSS detected	TATCAT
2570096	-	cg3155	TSS detected	TATATT
2579393	-	cg3157	TSS detected	TACACT
2593621	-	cg3158	TSS detected	TAAAGT
2647279	+	cg3159	TSS detected	TATCAT
2665144	+	cg3164	TSS detected	TATAGT
2668200	+	cg3166	TSS detected	TATTAT
2716400	-	cg3167	TSS detected	TAAAGT
2716967	-	cg3176	TSS detected	TAACGA
2801072	-	cg3178	TSS detected	TATCAT
2863759	-	cg3179	TSS detected	TAAGGT
2866885	-	cg3180	TSS detected	TATCGT
2919701	-	cg3182	TSS detected	TAACAT
2923029	-	cg3187	TSS detected	TATCGT
2924227	-	cg3192	TSS detected	TATCAT
2949368	+	cg3194	TSS detected	TAATCT
2966988	-	cg3196	TSS detected	TAGACA
3004940	+	cg3198	TSS detected	TATTCA
3006120	+	cg3201	TSS detected	TACGCT
3006492	+	cg3202	TSS detected	TAACGA
3007059	+	cg3203	TSS detected	TAAAGT
3015329	+	cg3207	TSS detected	CATGCT
3112626	-	cg3208	TSS detected	TACTAT
3133828	-	cg3210	TSS detected	TACGAT
3136590	-	cg3212	TSS detected	AATGAT
3162425	-	cg3214	TSS detected	TACGCT
3188831	-	cg3218	TSS detected	TACAAT
3224513	+	cg3220	TSS detected	TAGACT
3250670	-	cg3221	TSS detected	TAGACT
3262002	+	cg3223	TSS detected	TAATAT
