# Supplementary material for: Comprehensive analysis of the Corynebacterium glutamicum transcriptome using an improved RNAseq technique
Source: BMC Genomics. 2013 Dec 17;14:888. doi: 10.1186/1471-2164-14-888 (PMC3890552; doi:10.1186/1471-2164-14-888)
Supplement: Additional file 1: Table S1 — List of identified TSSs with −10 and −35 promoter motifs for the primary sigma factor A predicted by Improbizer within 60 bases upstream of the TSSs. Table S2. List of genes with corrected genes starts by RNAseq data. Table S3. List of protein-coding genes including length and sequence of 5′-UTRs. Table S4. List of ribosome binding site motifs within max. 20 nt upstream of the initiation codon in 5′-UTRs. Table S5. List of operons, sub-operons, and monocistronic transcripts. Table S6. List of yet undescribed intergenic transcripts. Table S7. List of yet undescribed antisense transcripts. Table S8. List of yet undescribed intragenic transcripts. Table S9. Comparison of predicted rho-independent terminator for C. glutamicum and the determined transcript ends. Table S10. Verification of four ncRNAs predicted by Rfam database for C. glutamicum. [file 1471-2164-14-888-S1.zip › Table_S9.xlsx]

## Sheet: Table S9
Table S9: Comparison of predicted rho-independent terminator for C. glutamicum and the determined transcript ends.
Gene	Terminator Start	Terminator End	Strand	HP Score	Tail Score	Confidence Value	Transcript End
cg0001	1628	1647	+	-12.2	-5.04325	100	loop
cg0002	1280	1294	-	-10	-3.727	74	insufficient coverage
cg0007	7504	7529	+	-16.1	-4.72556	100	stem 1
cg0008	8972	8985	+	-2.4	-3.08812	42	no significant termination
cg0009	8719	8735	-	-2.9	-4.20797	58	no significant termination
cg0013	11247	11262	-	-4	-4.24711	62	no significant termination
cg0016	15018	15049	+	-13.8	-5.77571	100	no significant termination
cg0018	14965	14981	-	-10.9	-2.62616	72	insufficient coverage
cg0021	18136	18149	+	-2.3	-2.52464	38	no significant termination
cg0025	17850	17860	-	-4	-4.07568	60	no significant termination
cg0029	21148	21165	+	-4	-4.31293	64	no significant termination
cg0031	20710	20726	-	-8.7	-2.62396	59	insufficient coverage
cg0038	24752	24773	+	-6.6	-3.29837	59	insufficient coverage
cg0039	24752	24773	-	-4.4	-4.74215	71	no significant termination
cg0040	26716	26749	-	-14	-2.89564	88	insufficient coverage
cg0046	33915	33930	+	-8.2	-3.68757	68	insufficient coverage
cg0047	33398	33427	-	-7.7	-3.63515	65	no significant termination
cg0048	34928	34958	+	-12.7	-5.60993	100	no significant termination
cg0049	35687	35727	+	-17.8	-4.19483	100	stem 1
cg0055	40129	40172	-	-21.9	-4.36914	100	no significant termination
cg0065	49697	49715	-	-5.9	-4.16921	69	insufficient coverage
cg0066	50900	50912	-	-2.7	-3.31603	47	no significant termination
cg0067	51573	51604	-	-13.9	-5.63645	100	stem 1
cg0070	54034	54059	+	-12.6	-4.72556	100	insufficient coverage
cg0071	55562	55588	+	-17.4	-5.58209	100	insufficient coverage
cg0072	55557	55593	-	-16.8	-2.82788	100	insufficient coverage
cg0075	57782	57799	+	-3.4	-4.45151	63	no significant termination
cg0076	58942	58962	+	-7.5	-4.3467	76	insufficient coverage
cg0079	62330	62378	+	-12.5	-4.9792	100	loop
cg0080	62338	62370	-	-14.9	-4.63172	100	stem 1
cg0082	65518	65544	+	-5	-3.72037	57	no significant termination
cg0083	65407	65456	-	-2.8	-2.72344	41	no significant termination
cg0085	68159	68209	+	-13.4	-4.21194	100	insufficient coverage
cg0087	67747	67758	-	-4.4	-2.59742	44	insufficient coverage
cg0088	68658	68697	-	-17.2	-4.52047	100	insufficient coverage
cg0090	73100	73113	+	-6.7	-3.53745	60	no significant termination
cg0091	72678	72688	-	-5.4	-3.65812	58	no significant termination
cg0095	75477	75487	+	-5.4	-2.62184	48	no significant termination
cg0097	76394	76426	+	-2.2	-4.45485	61	no significant termination
cg0104	83647	83662	-	-4.7	-4.0827	62	insufficient coverage
cg0105	84976	84990	-	-8.6	-2.75343	62	no significant termination
cg0107	85618	85641	-	-7.4	-2.95896	59	no significant termination
cg0108	87646	87660	+	-4.2	-2.53876	43	no significant termination
cg0109	87392	87409	-	-6.9	-3.22448	57	no significant termination
cg0110	88546	88557	-	-2.2	-2.52676	39	no significant termination
cg0111	90861	90875	+	-4.2	-2.71712	45	insufficient coverage
cg0112	90070	90107	-	-6.4	-3.76232	60	no significant termination
cg0119	96828	96839	+	-2.2	-3.91897	52	insufficient coverage
cg0120	95996	96007	-	-2.2	-3.78775	52	no significant termination
cg0121	97240	97272	-	-9.8	-2.59	66	stem 1
cg0124	105258	105300	+	-5.5	-3.67597	58	no significant termination
cg0128	106495	106507	-	-3.3	-3.53012	50	no significant termination
cg0129	111089	111139	+	-13.4	-3.62096	93	no significant termination
cg0131	112560	112596	+	-3	-3.80207	54	no significant termination
cg0136	116456	116490	+	-21.6	-4.7497	100	stem 2
cg0138	116456	116490	-	-21.6	-4.33417	100	stem 1
cg0139	118787	118797	-	-3.2	-3.31144	48	no significant termination
cg0141	120826	120848	+	-3.3	-3.9712	56	no significant termination
cg0142	119928	119943	-	-4.6	-5.03994	80	insufficient coverage
cg0144	122472	122483	-	-4.4	-3.64716	55	no significant termination
cg0147	126505	126529	+	-6.4	-2.89742	51	no significant termination
cg0148	126297	126344	-	-2	-4.65895	63	no significant termination
cg0151	129079	129090	-	-4.4	-3.63694	55	no significant termination
cg0152	131078	131089	+	-5.8	-3.43446	56	no significant termination
cg0153	130345	130355	-	-6.8	-2.71712	52	no significant termination
cg0155	133258	133282	+	-4.2	-3.02144	47	no significant termination
cg0156	132929	132958	-	-11.5	-4.53036	95	no significant termination
cg0158	134135	134150	-	-6.2	-2.77926	52	no significant termination
cg0167	145522	145544	+	-10.6	-3.27022	75	no significant termination
cg0171	147634	147645	+	-5.8	-2.58544	49	no significant termination
cg0172	147416	147430	-	-4.2	-4.56597	71	no significant termination
cg0173	150118	150132	+	-2.8	-2.73875	41	no significant termination
cg0174	149424	149450	-	-5.1	-3.18849	52	insufficient coverage
cg0177	153247	153283	+	-9.4	-2.62613	63	no significant termination
cg0178	152941	152952	-	-5.8	-3.50832	59	no significant termination
cg0179	156367	156384	+	-2.6	-2.71712	39	insufficient coverage
cg0180	155908	155925	-	-3.5	-3.76379	53	no significant termination
cg0187	161385	161397	+	-2.6	-3.60048	49	no significant termination
cg0188	161180	161203	-	-3.8	-3.40073	49	no significant termination
cg0192	163635	163666	+	-17.3	-4.18197	100	loop
cg0193	163628	163673	-	-19.2	-2.72829	100	no significant termination
cg0195	167450	167505	+	-11.6	-4.16943	91	no significant termination
cg0196	167728	167746	-	-3.8	-3.85539	57	no significant termination
cg0205	178228	178267	+	-13.8	-3.64682	93	no significant termination
cg0207	180753	180796	+	-6.6	-3.86897	66	no significant termination
cg0209	181692	181711	+	-7	-3.05384	59	no significant termination
cg0210	181222	181242	-	-11.2	-4.46112	93	no significant termination
cg0212	185097	185133	+	-12.9	-3.05046	83	insufficient coverage
cg0214	186044	186055	+	-4.4	-3.5721	52	no significant termination
cg0215	186736	186762	+	-13.7	-5.1675	100	loop
cg0217	187617	187635	+	-2.4	-3.89212	52	no significant termination
cg0219	188708	188725	+	-5.7	-3.80174	63	insufficient coverage
cg0220	188198	188210	-	-3.3	-3.30701	45	no significant termination
cg0222	190587	190599	+	-6.3	-2.71712	53	no significant termination
cg0223	190613	190659	-	-25.4	-5.29846	100	stem 1
cg0226	194614	194631	+	-4.1	-3.91911	57	no significant termination
cg0228	194505	194523	-	-8.9	-4.01078	78	no significant termination
cg0230	201307	201344	+	-15.1	-4.09864	100	insufficient coverage
cg0231	201307	201344	-	-12.9	-4.37092	100	no significant termination
cg0235	203480	203508	-	-13.9	-5.04325	100	insufficient coverage
cg0237	209151	209184	-	-11.7	-4.2349	91	no significant termination
cg0245	215584	215607	+	-3.1	-3.08133	43	no significant termination
cg0246	214659	214696	-	-11.1	-2.75064	69	no significant termination
cg0248	217036	217073	-	-4.7	-3.14132	50	no significant termination
cg0250	220182	220214	+	-6.2	-2.73364	50	no significant termination
cg0251	220157	220176	-	-7.8	-3.53224	66	no significant termination
cg0253	222248	222261	+	-3.1	-3.66178	51	no significant termination
cg0254	221843	221868	-	-17.7	-2.60496	100	stem 1
cg0256	225588	225615	+	-4.7	-3.03124	47	insufficient coverage
cg0257	225196	225237	-	-8.1	-4.12188	73	no significant termination
cg0264	231431	231484	+	-13.9	-2.75294	79	no significant termination
cg0265	230773	230783	-	-6.8	-3.35046	58	no significant termination
cg0269	235054	235069	+	-5.4	-4.12296	65	no significant termination
cg0270	234842	234895	-	-11.8	-3.8512	88	no significant termination
cg0274	238181	238194	+	-5.9	-3.61398	59	no significant termination
cg0275	239583	239596	+	-3.8	-4.07562	60	no significant termination
cg0277	241524	241571	+	-15.1	-4.07133	100	stem 1
cg0279	241721	241750	-	-10.7	-4.16943	87	stem 1
cg0285	248558	248587	+	-10.7	-3.5393	79	no significant termination
cg0286	248494	248521	-	-8.4	-3.21276	62	no significant termination
cg0289	252862	252887	+	-4.7	-3.28712	49	no significant termination
cg0291	252360	252370	-	-2.4	-4.07568	56	no significant termination
cg0292	254339	254349	-	-3.2	-3.13908	46	no significant termination
cg0297	261318	261340	+	-14.9	-4.53163	100	no significant termination
cg0298	262504	262532	+	-10.2	-3.53444	77	no significant termination
cg0299	262504	262532	-	-13.1	-4.08216	100	no significant termination
cg0303	266077	266119	-	-14.4	-3.77196	95	no significant termination
cg0304	268057	268107	-	-5.2	-3.92592	61	no significant termination
cg0308	273603	273633	+	-4.6	-3.63515	55	no significant termination
cg0309	273276	273286	-	-4	-2.95204	47	insufficient coverage
cg0310	275886	275932	+	-19.6	-3.6106	100	loop
cg0311	275892	275926	-	-27.4	-4.18018	100	insufficient coverage
cg0315	277928	277959	+	-12.4	-5.00884	100	insufficient coverage
cg0316	277928	277959	-	-12.4	-5.42164	100	stem 1
cg0317	278310	278334	-	-2.2	-3.38224	45	no significant termination
cg0319	280294	280327	+	-13.9	-5.60993	100	no significant termination
cg0321	280294	280327	-	-11.7	-4.71382	100	no significant termination
cg0327	287911	287946	+	-13.4	-4.68593	100	stem 1
cg0333	292425	292456	+	-11.6	-2.50778	75	no significant termination
cg0334	292424	292457	-	-12.5	-4.48987	100	no significant termination
cg0335	294002	294058	+	-5.2	-4.24413	66	no significant termination
cg0336	293956	293981	-	-11.9	-4.2349	91	no significant termination
cg0339	298273	298303	+	-19.8	-4.74103	100	no significant termination
cg0340	298273	298303	-	-22	-4.18018	100	insufficient coverage
cg0343	301473	301494	-	-15.9	-5.14965	100	insufficient coverage
cg0347	305791	305822	+	-11.6	-3.01915	78	insufficient coverage
cg0349	306730	306760	+	-14.1	-4.64657	100	stem 1
cg0350	306730	306760	-	-16.3	-4.82212	100	stem 1
cg0356	311421	311467	+	-3	-3.92592	54	no significant termination
cg0358	311700	311755	-	-15	-3.28785	93	no significant termination
cg0370	319257	319267	-	-3.2	-4.58466	67	no significant termination
cg0371	322229	322252	+	-11.8	-5.53991	100	stem 1
cg0374	326644	326672	+	-17.5	-4.65895	100	no significant termination
cg0375	326644	326672	-	-19.7	-5.0916	100	stem 1
cg0376	329712	329740	+	-16.1	-4.431	100	no significant termination
cg0384	332431	332445	+	-5.6	-3.16564	52	no significant termination
cg0386	334933	334946	+	-2.3	-3.63059	50	insufficient coverage
cg0391	339809	339847	+	-9.6	-2.73364	66	no significant termination
cg0393	339801	339855	-	-15.8	-4.65895	100	no significant termination
cg0397	345740	345779	+	-15.2	-4.49756	100	insufficient coverage
cg0398	345740	345779	-	-15.2	-4.49556	100	insufficient coverage
cg0400	346885	346909	-	-15	-4.37198	100	no significant termination
cg0405	353710	353729	+	-6.5	-3.06815	55	no significant termination
cg0407	353756	353767	-	-5.8	-3.67296	61	no significant termination
cg0408	354509	354521	-	-2.7	-3.27923	47	no significant termination
cg0411	359652	359678	-	-16.7	-2.75596	100	no significant termination
cg0412	360583	360593	-	-2.4	-3.60792	47	no significant termination
cg0424	377092	377117	+	-5.5	-2.62396	48	no significant termination
cg0426	377962	377973	+	-2.2	-3.60098	47	no significant termination
cg0431	378608	378627	-	-7.8	-3.25567	62	no significant termination
cg0435	383173	383208	+	-10.6	-2.7566	71	no significant termination
cg0436	383176	383204	-	-10.3	-2.74782	71	no significant termination
cg0439	387560	387599	+	-4.3	-5.17786	85	loop
cg0441	389111	389151	+	-5.7	-4.18018	69	stem 1
cg0442	390181	390205	+	-17.9	-4.47328	100	no significant termination
cg0443	390847	390861	+	-11.4	-2.57931	68	no significant termination
cg0444	390744	390762	-	-6.6	-4.4595	74	no significant termination
cg0450	397129	397142	-	-5.3	-3.28712	54	no significant termination
cg0453	400367	400387	+	-5.4	-5.0133	82	stem 2
cg0456	404441	404474	+	-21.3	-3.60627	100	insufficient coverage
cg0457	404434	404481	-	-21.6	-3.89956	100	stem 1
cg0458	406413	406432	+	-4.4	-4.08164	60	no significant termination
cg0462	407503	407534	+	-3.5	-4.65895	69	no significant termination
cg0463	407279	407307	-	-19	-3.49618	100	stem 1
cg0469	415550	415571	+	-12.3	-2.56773	78	no significant termination
cg0471	417461	417505	+	-15.2	-3.57263	100	stem 1
cg0472	417462	417504	-	-18.7	-3.05274	100	insufficient coverage
cg0474	418393	418407	-	-2.1	-2.7806	40	no significant termination
cg0477	421529	421567	+	-5.4	-4.70659	75	no significant termination
cg0478	421697	421720	+	-15.4	-3.48395	100	no significant termination
cg0480	421697	421720	-	-15.4	-3.74347	100	stem 1
cg0484	428277	428289	+	-6.2	-4.67904	78	no significant termination
cg0485	429924	429960	+	-6.6	-3.5393	60	no significant termination
cg0486	429231	429250	-	-2.1	-3.65812	50	insufficient coverage
cg0492	436158	436206	+	-10.3	-5.28414	100	stem 1
cg0494	436587	436608	+	-13.7	-5.47431	100	loop
cg0495	436587	436608	-	-13	-2.91695	81	insufficient coverage
cg0498	440868	440907	+	-9.4	-4.62471	90	stem 2
cg0499	441696	441707	+	-7.2	-3.05384	57	no significant termination
cg0500	441451	441487	-	-4.5	-3.91911	58	insufficient coverage
cg0504	447573	447600	+	-12.2	-2.66733	72	no significant termination
cg0505	447088	447125	-	-11.1	-2.78384	69	no significant termination
cg0506	447832	447886	-	-10.2	-4.15833	85	insufficient coverage
cg0524	468681	468727	+	-11	-5.00884	100	stem 1
cg0527	470587	470608	-	-2.3	-3.93963	54	no significant termination
cg0530	471997	472007	+	-4.6	-3.63515	55	no significant termination
cg0531	471854	471884	-	-7	-5.03314	88	no significant termination
cg0532	474243	474255	+	-4.8	-2.71712	46	no significant termination
cg0533	473296	473335	-	-2.6	-3.89881	52	insufficient coverage
cg0535	475476	475493	-	-2.7	-3.84451	54	no significant termination
cg0540	479394	479436	-	-17.2	-2.96538	100	stem 1
cg0544	481070	481093	-	-11	-4.98255	100	insufficient coverage
cg0548	484005	484033	-	-14.5	-3.7256	95	no significant termination
cg0556	492710	492736	+	-4.2	-4.01184	60	no significant termination
cg0557	492291	492304	-	-3.8	-3.48276	51	no significant termination
cg0561	497174	497204	+	-16.9	-3.23708	100	no significant termination
cg0562	498350	498394	+	-11.4	-4.23758	91	loop
cg0564	499895	499917	+	-15.6	-5.28166	100	stem 1
cg0565	499469	499487	-	-6.7	-3.29144	56	no significant termination
cg0567	2858201	2858239	-	-11	-4.08958	87	no significant termination
cg0568	505609	505646	+	-17.1	-4.20868	100	insufficient coverage
cg0571	509899	509920	+	-13.7	-4.59117	100	no significant termination
cg0573	510996	511037	+	-22.6	-2.69799	100	stem 1
cg0575	512743	512787	+	-6.6	-3.12606	57	no significant termination
cg0577	520542	520583	+	-16.7	-4.96501	100	stem 1
cg0579	521754	521783	+	-4.1	-3.29263	47	no significant termination
cg0580	521460	521479	-	-5	-3.57144	55	no significant termination
cg0583	526174	526213	+	-4.9	-3.57144	55	no significant termination
cg0587	527611	527646	+	-24.2	-4.64846	100	stem 1
cg0588	528899	528927	+	-3	-3.73775	51	no significant termination
cg0592	532539	532588	+	-15.7	-3.40597	100	insufficient coverage
cg0604	538305	538353	+	-22	-4.40003	100	stem 1
cg0606	538311	538347	-	-16	-3.0644	100	stem 1
cg0610	541016	541039	+	-8.9	-5.24989	100	stem 2
cg0611	542103	542131	+	-9.6	-4.56597	91	insufficient coverage
cg0612	541644	541654	-	-2.4	-3.86346	52	no significant termination
cg0614	542915	542925	-	-5.4	-3.65902	59	no significant termination
cg0620	548115	548146	+	-15.9	-3.87149	100	no significant termination
cg0621	548113	548148	-	-16.2	-3.95071	100	no significant termination
cg0627	554404	554420	-	-5.8	-4.05788	66	no significant termination
cg0634	558034	558061	+	-16.4	-4.95854	100	loop
cg0635	558034	558061	-	-14.2	-4.6902	100	insufficient coverage
cg0637	559088	559125	-	-18.6	-4.07568	100	insufficient coverage
cg0646	568222	568240	-	-11.8	-2.604	75	insufficient coverage
cg0648	571397	571435	+	-23.2	-4.20136	100	no significant termination
cg0656	576919	576963	+	-21.7	-2.87132	100	no significant termination
cg0658	580577	580595	+	-5.8	-3.96327	65	no significant termination
cg0659	580148	580166	-	-2.2	-2.71712	39	insufficient coverage
cg0661	582654	582680	+	-2.3	-3.05715	42	insufficient coverage
cg0664	586319	586338	+	-4.2	-4.15143	62	no significant termination
cg0669	593879	593901	+	-3.3	-3.65353	53	no significant termination
cg0672	594726	594757	+	-9.5	-5.18355	100	insufficient coverage
cg0674	595947	595994	+	-12.1	-3.72593	88	loop
cg0675	597541	597581	+	-8.5	-4.87273	88	no significant termination
cg0679	600259	600271	+	-3.3	-3.47011	49	insufficient coverage
cg0680	599947	600004	-	-15.8	-3.11757	100	no significant termination
cg0689	610328	610342	+	-2.8	-3.21099	45	no significant termination
cg0693	613752	613779	+	-10.6	-5.72622	100	insufficient coverage
cg0695	613847	613868	-	-15.9	-4.51812	100	loop
cg0697	616227	616257	+	-12.1	-5.33026	100	stem 1
cg0698	616227	616257	-	-12.1	-5.36364	100	stem 1
cg0699	618334	618363	+	-16.6	-4.12397	100	stem 1
cg0700	619931	619941	+	-8.2	-2.77013	57	no significant termination
cg0701	619111	619157	-	-7.3	-3.41745	61	insufficient coverage
cg0704	623664	623686	+	-9.8	-3.06969	69	no significant termination
cg0706	623832	623881	-	-14.6	-2.72344	83	no significant termination
cg0710	627494	627526	+	-7.7	-3.81137	70	no significant termination
cg0711	627449	627461	-	-3.4	-5.10601	75	no significant termination
cg0714	631648	631672	+	-6.3	-2.75481	50	no significant termination
cg0715	631499	631526	-	-9.9	-3.82551	76	loop
cg0716	633296	633308	+	-4.1	-2.96274	47	no significant termination
cg0717	633297	633307	-	-5.4	-2.50443	48	no significant termination
cg0725	642015	642029	+	-2.8	-4.15788	58	no significant termination
cg0726	641581	641598	-	-4.1	-3.32769	49	no significant termination
cg0727	644420	644448	+	-4.6	-3.73775	55	no significant termination
cg0728	643518	643539	-	-4.3	-3.80733	58	insufficient coverage
cg0730	646551	646562	+	-3.6	-3.93004	55	no significant termination
cg0732	646201	646219	-	-3.1	-3.95435	54	no significant termination
cg0738	656052	656065	+	-3.1	-3.14924	45	no significant termination
cg0741	659170	659182	+	-4.7	-3.69373	55	insufficient coverage
cg0742	658395	658410	-	-4	-3.64703	53	no significant termination
cg0748	662035	662063	+	-16	-4.65895	100	stem 1
cg0749	662032	662066	-	-16.5	-5.33848	100	insufficient coverage
cg0751	664134	664156	+	-2.6	-2.97177	40	no significant termination
cg0752	663508	663524	-	-2.1	-4.58283	65	insufficient coverage
cg0753	665330	665347	-	-6.3	-3.81755	66	no significant termination
cg0755	667881	667901	-	-13.3	-5.61881	100	no significant termination
cg0757	672157	672198	+	-16.8	-2.87132	100	stem 1
cg0758	672479	672507	+	-3.9	-3.78775	55	no significant termination
cg0762	676668	676693	+	-10.5	-4.61566	95	no significant termination
cg0763	676327	676383	-	-15.9	-3.38812	100	insufficient coverage
cg0765	678497	678508	-	-4.4	-3.32343	50	no significant termination
cg0766	679253	679284	-	-20.3	-5.02231	100	insufficient coverage
cg0775	689854	689900	+	-16.7	-4.39287	100	loop
cg0776	690187	690225	-	-9.8	-4.93296	100	no significant termination
cg0781	696541	696553	+	-3.4	-5.06816	75	no significant termination
cg0782	696541	696553	-	-3.4	-3.62224	53	no significant termination
cg0783	698153	698208	-	-24.1	-4.09864	100	no significant termination
cg0787	702015	702034	+	-2.8	-3.90048	54	no significant termination
cg0788	701540	701579	-	-11.4	-5.09225	100	no significant termination
cg0790	706309	706349	+	-17	-4.17132	100	stem 1
cg0791	710122	710153	+	-18	-4.56775	100	stem 1
cg0793	711902	711936	+	-4.2	-3.62864	55	no significant termination
cg0798	717792	717838	+	-16.7	-4.07568	100	no significant termination
cg0799	717391	717406	-	-3.2	-3.9392	56	no significant termination
cg0801	719991	720023	+	-16.3	-4.65895	100	stem 1
cg0802	719986	720028	-	-20.8	-2.72745	100	stem 1
cg0806	724333	724378	+	-24.9	-5.3104	100	insufficient coverage
cg0807	723987	724002	-	-2.5	-3.78934	52	no significant termination
cg0808	727128	727183	+	-17.8	-3.54543	100	stem 1
cg0809	727274	727329	-	-27.2	-3.00022	100	stem 1
cg0822	738994	739014	+	-6.7	-2.71712	52	no significant termination
cg0823	738578	738615	-	-5.5	-3.05384	50	insufficient coverage
cg0824	740154	740166	-	-7.7	-3.32844	64	no significant termination
cg0826	743249	743265	+	-3	-3.85817	54	no significant termination
cg0828	743258	743273	-	-3.2	-3.53224	50	no significant termination
cg0829	744462	744480	+	-5.2	-3.76839	58	no significant termination
cg0830	743894	743906	-	-3.4	-3.92178	56	insufficient coverage
cg0834	747020	747072	-	-17.8	-4.57533	100	no significant termination
cg0838	750028	750042	-	-2.1	-3.3543	45	no significant termination
cg0847	778571	778612	-	-21	-4.56775	100	stem 1
cg0849	782827	782842	+	-6	-4.44245	72	no significant termination
cg0850	783369	783396	+	-11.4	-4.91084	100	stem 1
cg0851	783708	783748	+	-4	-3.18383	47	no significant termination
cg0852	783369	783396	-	-7	-3.27923	62	ttail
cg0856	788320	788350	+	-15.4	-2.69458	95	stem 1
cg0858	788321	788349	-	-16	-3.16202	100	ttail
cg0868	800285	800327	+	-20.7	-3.28712	100	no significant termination
cg0869	799755	799806	-	-2.9	-4.22375	58	insufficient coverage
cg0872	801647	801670	-	-5.2	-3.37796	54	no significant termination
cg0874	805078	805089	+	-2.2	-4.36914	60	no significant termination
cg0875	804499	804509	-	-5.4	-3.47526	55	insufficient coverage
cg0877	806780	806808	+	-19	-3.54382	100	stem 1
cg0879	808634	808664	+	-12	-4.21343	91	stem 1
cg0880	807946	807965	-	-3.5	-3.48807	51	no significant termination
cg0889	823183	823199	+	-2.2	-2.64243	38	no significant termination
cg0890	822383	822408	-	-8.3	-3.65827	68	insufficient coverage
cg0891	824280	824320	+	-5.4	-3.97602	63	no significant termination
cg0892	824090	824116	-	-7.2	-4.52857	79	loop
cg0893	827032	827055	+	-8.9	-3.67976	70	no significant termination
cg0894	826390	826401	-	-5.8	-3.09135	52	no significant termination
cg0896	831052	831095	+	-23.4	-3.59979	100	stem 1
cg0897	831059	831088	-	-22.3	-3.72893	100	insufficient coverage
cg0900	834226	834249	-	-11	-4.7629	100	stem 1
cg0901	836121	836148	+	-17.1	-5.1675	100	stem 2
cg0903	837400	837425	+	-6.1	-3.55761	59	stem 2
cg0904	838106	838146	+	-6.9	-5.1244	87	no significant termination
cg0908	841844	841875	+	-17.4	-3.524	100	stem 1
cg0909	841841	841878	-	-21.5	-4.14392	100	stem 1
cg0910	842901	842918	-	-7.7	-4.25104	75	no significant termination
cg0919	849903	849944	+	-19.7	-3.3514	100	insufficient coverage
cg0921	849903	849944	-	-17.5	-3.13403	100	stem 1
cg0923	851833	851862	-	-8.6	-5.26875	95	insufficient coverage
cg0928	856957	856988	+	-14	-5.252	100	loop
cg0931	864350	864372	+	-6.9	-2.96873	53	no significant termination
cg0932	864173	864208	-	-8.9	-5.00616	100	stem 1
cg0935	869059	869087	+	-11.8	-5.16237	100	stem 1
cg0936	869221	869249	-	-16.8	-4.67011	100	stem 1
cg0938	870795	870834	+	-26.8	-3.93583	100	no significant termination
cg0939	870795	870834	-	-26.8	-4.11216	100	stem 1
cg0945	875585	875635	+	-22.8	-5.12707	100	no significant termination
cg0946	875519	875539	-	-7.6	-3.35371	64	no significant termination
cg0948	877405	877434	-	-13.6	-5.27477	100	stem 1
cg0950	881155	881191	+	-23.2	-3.30474	100	no significant termination
cg0951	880986	881010	-	-9.9	-3.1876	68	no significant termination
cg0953	885146	885175	+	-15.7	-4.14243	100	stem 1
cg0954	886139	886158	+	-13.6	-2.64616	78	no significant termination
cg0955	885956	886000	-	-13	-4.26903	100	no significant termination
cg0957	896072	896097	+	-17.7	-5.1244	100	insufficient coverage
cg0960	897508	897523	+	-5.4	-3.02461	50	insufficient coverage
cg0961	896977	896991	-	-7.1	-4.37886	75	no significant termination
cg0963	899171	899184	+	-8.1	-5.22039	93	no significant termination
cg0964	899171	899184	-	-8.1	-5.66229	100	no significant termination
cg0970	907731	907761	+	-2.4	-2.53876	38	no significant termination
cg0971	906850	906864	-	-4.2	-3.60792	52	insufficient coverage
cg0972	907897	907919	-	-4	-3.9392	57	no significant termination
cg0976	915404	915433	+	-4.4	-3.91882	58	no significant termination
cg0977	914865	914911	-	-7.9	-2.87957	56	no significant termination
cg0984	923024	923043	+	-13.6	-4.20042	100	no significant termination
cg0985	923880	923898	+	-5.3	-5.00884	82	no significant termination
cg0986	923796	923822	-	-6.6	-4.56607	78	no significant termination
cg0988	925563	925590	-	-12.1	-5.38047	100	stem 1
cg0995	929445	929481	+	-15.3	-4.1523	100	stem 1
cg1000	933978	934019	+	-19.1	-3.07685	100	stem 1
cg1001	933978	934019	-	-18.4	-3.10905	100	stem 1
cg1012	943435	943473	+	-6.8	-4.6902	80	no significant termination
cg1014	943784	943829	-	-6.2	-4.19735	69	no significant termination
cg1018	952561	952571	+	-3.2	-2.94976	42	no significant termination
cg1019	952156	952188	-	-5.5	-3.96216	63	insufficient coverage
cg1027	956892	956921	-	-6.2	-3.13403	52	no significant termination
cg1028	958977	959020	-	-2.2	-3.53444	47	no significant termination
cg1031	962756	962776	+	-4.8	-3.4878	55	insufficient coverage
cg1033	963964	963975	+	-2.2	-4.89009	70	insufficient coverage
cg1041	971007	971020	+	-2.3	-4.18018	56	no significant termination
cg1043	970726	970740	-	-5.6	-3.65351	58	no significant termination
cg1046	973550	973561	+	-5.8	-4.19238	69	no significant termination
cg1048	973480	973530	-	-4.9	-4.11216	62	no significant termination
cg1049	975657	975680	+	-8.8	-3.35775	66	no significant termination
cg1050	976715	976743	+	-5.9	-3.14211	52	no significant termination
cg1051	976304	976322	-	-4.6	-4.0371	60	no significant termination
cg1052	979212	979263	+	-2.4	-5.48514	79	no significant termination
cg1053	978772	978785	-	-5.3	-2.90075	49	no significant termination
cg1056	984075	984094	+	-3.6	-4.10552	58	no significant termination
cg1057	983391	983424	-	-2.4	-2.74605	39	insufficient coverage
cg1059	986525	986538	+	-3.7	-3.69069	53	insufficient coverage
cg1060	986221	986255	-	-8.4	-3.12895	64	no significant termination
cg1066	992972	993014	+	-10.7	-3.23692	71	insufficient coverage
cg1067	992791	992803	-	-9.1	-2.6563	59	no significant termination
cg1070	996524	996536	+	-3.3	-2.54896	40	no significant termination
cg1071	996263	996273	-	-4.6	-4.36914	66	no significant termination
cg1072	996883	996929	-	-3.7	-4.94972	73	stem 1
cg1073	998432	998446	+	-2.8	-2.65476	40	no significant termination
cg1074	997970	997983	-	-4.5	-4.86731	77	insufficient coverage
cg1084	1008440	1008457	+	-2.7	-3.72405	51	no significant termination
cg1085	1008114	1008149	-	-13.2	-3.20028	88	no significant termination
cg1086	1009618	1009633	+	-6.2	-3.31144	57	no significant termination
cg1089	1013299	1013324	+	-12.5	-4.56597	100	no significant termination
cg1090	1012797	1012813	-	-2.1	-4.20516	56	insufficient coverage
cg1091	1015760	1015792	+	-16.4	-4.75308	100	stem 1
cg1092	1015755	1015797	-	-16.5	-3.9373	100	stem 1
cg1094	1016377	1016395	-	-4.5	-2.70932	46	no significant termination
cg1096	1018556	1018597	+	-9.7	-5.08824	100	no significant termination
cg1097	1018612	1018638	-	-12.4	-2.71712	78	insufficient coverage
cg1099	1024416	1024432	+	-3.6	-3.14931	45	no significant termination
cg1100	1023964	1023981	-	-12.7	-3.54459	85	no significant termination
cg1103	1027928	1027939	-	-4.4	-3.14881	48	no significant termination
cg1107	1034581	1034593	+	-6.3	-3.26204	54	no significant termination
cg1108	1033834	1033856	-	-2.6	-4.15565	56	insufficient coverage
cg1117	1041426	1041444	+	-2.4	-4.09243	55	no significant termination
cg1118	1041843	1041873	+	-14	-4.51196	100	insufficient coverage
cg1119	1042347	1042359	+	-6.3	-2.60823	53	no significant termination
cg1121	1044330	1044368	+	-9	-4.33151	83	stem 2
cg1122	1044709	1044741	-	-17.1	-4.92791	100	stem 1
cg1131	1050755	1050797	+	-4.1	-3.66178	55	no significant termination
cg1132	1050534	1050544	-	-5.4	-4.56597	73	insufficient coverage
cg1133	1053428	1053454	+	-8.7	-4.65512	83	no significant termination
cg1135	1056052	1056093	+	-12.5	-3.54022	86	no significant termination
cg1136	1056052	1056093	-	-10.3	-4.8622	100	no significant termination
cg1138	1057941	1057955	+	-5.6	-3.45404	53	no significant termination
cg1139	1057633	1057663	-	-2.6	-4.07885	56	no significant termination
cg1144	1063627	1063656	+	-19.5	-4.08948	100	no significant termination
cg1145	1063626	1063657	-	-16	-4.67755	100	stem 1
cg1147	1065912	1065941	+	-20.1	-4.20696	100	insufficient coverage
cg1150	1066718	1066747	-	-10	-4.46656	85	stem 1
cg1153	1071321	1071367	+	-8.8	-3.52204	69	insufficient coverage
cg1156	1072903	1072925	+	-14.8	-4.59773	100	insufficient coverage
cg1157	1072903	1072925	-	-17	-5.26875	100	loop
cg1158	1074759	1074790	+	-13.1	-4.45168	100	no significant termination
cg1159	1074761	1074788	-	-15.7	-4.30396	100	insufficient coverage
cg1164	1079760	1079780	+	-9.7	-5.1287	100	loop
cg1165	1079760	1079780	-	-10.4	-4.99435	100	loop
cg1167	1082202	1082243	-	-11.7	-3.53012	83	stem 1
cg1170	1084358	1084387	-	-12.2	-4.7657	100	no significant termination
cg1174	1088459	1088495	+	-18.7	-3.4285	100	no significant termination
cg1175	1088464	1088490	-	-15.8	-3.29461	100	no significant termination
cg1178	1089957	1089983	-	-12.3	-3.04144	81	insufficient coverage
cg1183	1096838	1096851	+	-2.3	-4.15453	57	no significant termination
cg1184	1096445	1096457	-	-3.3	-2.61548	42	insufficient coverage
cg1187	1097612	1097634	-	-2.6	-3.7732	51	insufficient coverage
cg1189	1098430	1098453	+	-6.1	-4.35682	71	insufficient coverage
cg1190	1097826	1097838	-	-3.4	-3.30124	48	no significant termination
cg1193	1100647	1100668	+	-2.2	-4.23892	60	insufficient coverage
cg1194	1100418	1100468	-	-17.1	-4.431	100	insufficient coverage
cg1195	1103485	1103495	+	-2.4	-4.06502	55	no significant termination
cg1197	1104089	1104102	+	-5.3	-3.00946	51	no significant termination
cg1199	1105092	1105102	+	-2.4	-5.26875	76	insufficient coverage
cg1201	1106048	1106062	+	-6.4	-3.14132	52	insufficient coverage
cg1202	1105244	1105264	-	-2.6	-3.93742	54	no significant termination
cg1207	1112932	1112961	+	-4.4	-4.63218	71	no significant termination
cg1208	1112467	1112492	-	-5.4	-3.89354	61	insufficient coverage
cg1209	1113898	1113920	+	-10.7	-3.10091	76	no significant termination
cg1210	1113704	1113714	-	-3.2	-3.6512	53	no significant termination
cg1211	1113898	1113920	-	-10.7	-2.53213	72	no significant termination
cg1212	1115824	1115836	+	-6.2	-4.14739	69	insufficient coverage
cg1213	1117359	1117395	+	-22.5	-3.29364	100	insufficient coverage
cg1214	1117268	1117280	-	-2.6	-4.15453	59	loop
cg1219	1122541	1122563	+	-5.4	-3.39142	53	no significant termination
cg1220	1122039	1122049	-	-3.2	-5.06414	76	no significant termination
cg1224	1124944	1124981	+	-11.5	-4.74706	100	no significant termination
cg1225	1124944	1124981	-	-13.7	-5.09245	100	insufficient coverage
cg1232	1133012	1133033	+	-5.9	-3.48593	57	no significant termination
cg1233	1132584	1132611	-	-6.2	-2.70932	50	no significant termination
cg1236	1136552	1136584	+	-17.1	-3.96618	100	no significant termination
cg1237	1136376	1136389	-	-3.1	-3.65812	51	no significant termination
cg1241	1141080	1141092	+	-4.8	-3.09823	50	no significant termination
cg1242	1140816	1140839	-	-8.2	-3.05384	60	no significant termination
cg1245	1143957	1143996	+	-8.7	-3.17075	64	no significant termination
cg1246	1143891	1143909	-	-6	-3.84246	63	no significant termination
cg1248	1147519	1147562	+	-24.8	-4.11216	100	no significant termination
cg1254	1152519	1152566	+	-11.4	-4.27617	91	stem 1
cg1256	1153485	1153498	-	-4.5	-3.9749	60	no significant termination
cg1266	1162206	1162260	+	-15.3	-2.74597	95	no significant termination
cg1267	1161749	1161794	-	-5.3	-3.5394	55	no significant termination
cg1269	1166396	1166413	+	-11.3	-5.1925	100	no significant termination
cg1270	1166396	1166413	-	-11.3	-3.71917	81	no significant termination
cg1273	1169325	1169337	+	-3.4	-4.18018	58	no significant termination
cg1274	1168991	1169037	-	-10.3	-4.27584	85	no significant termination
cg1278	1173488	1173500	+	-7.7	-3.04604	57	no significant termination
cg1279	1173207	1173220	-	-3.1	-3.39327	47	no significant termination
cg1286	1186648	1186670	+	-16.4	-3.94664	100	no significant termination
cg1287	1186621	1186635	-	-2.1	-3.23692	43	insufficient coverage
cg1289	1190331	1190346	+	-7.6	-3.01791	57	no significant termination
cg1290	1189698	1189713	-	-4.7	-3.28712	49	no significant termination
cg1291	1193203	1193258	+	-13.6	-3.64703	93	no significant termination
cg1294	1197022	1197042	+	-4.6	-3.53811	52	no significant termination
cg1296	1199332	1199370	+	-4.4	-3.05066	47	insufficient coverage
cg1298	1199332	1199370	-	-4.4	-4.62471	68	no significant termination
cg1302	1205340	1205367	-	-14.3	-4.77759	100	stem 1
cg1304	1209623	1209657	+	-15.8	-4.72986	100	no significant termination
cg1305	1209623	1209657	-	-20.2	-4.1413	100	no significant termination
cg1307	1213659	1213692	+	-17.6	-5.65678	100	stem 1
cg1308	1213659	1213692	-	-15.4	-4.87665	100	insufficient coverage
cg1311	1218325	1218348	+	-14	-4.17089	100	stem 1
cg1312	1218325	1218348	-	-14	-5.22794	100	stem 1
cg1313	1218903	1218929	-	-9.4	-3.36655	69	insufficient coverage
cg1319	1229221	1229237	+	-2.1	-3.61922	50	no significant termination
cg1320	1230141	1230164	+	-2.4	-3.29043	45	insufficient coverage
cg1322	1230590	1230627	-	-27.9	-4.13767	100	stem 1
cg1325	1232325	1232349	+	-12.1	-5.21709	100	no significant termination
cg1326	1232325	1232349	-	-11.4	-2.66711	75	no significant termination
cg1328	1234331	1234360	+	-10	-4.06505	81	no significant termination
cg1329	1236360	1236389	+	-13	-4.63952	100	no significant termination
cg1330	1237326	1237362	+	-20.5	-3.21872	100	no significant termination
cg1334	1242754	1242782	+	-13.9	-4.39571	100	no significant termination
cg1335	1242485	1242519	-	-4.8	-2.90075	46	no significant termination
cg1338	1246266	1246292	+	-15.2	-3.71848	100	no significant termination
cg1340	1246266	1246292	-	-15.2	-3.53712	100	stem 1
cg1341	1247147	1247176	-	-13	-3.39895	87	no significant termination
cg1346	1256099	1256109	+	-4	-4.93365	74	no significant termination
cg1347	1256163	1256190	-	-9.8	-4.57569	91	no significant termination
cg1348	1258128	1258141	-	-3.8	-2.80472	45	no significant termination
cg1352	1262927	1262982	-	-14.6	-3.55622	93	no significant termination
cg1360	1273187	1273222	+	-21.9	-4.2828	100	stem 1
cg1361	1273646	1273668	+	-5.4	-2.86343	49	no significant termination
cg1369	1281012	1281060	+	-17.8	-3.95073	100	stem 1
cg1372	1282795	1282811	+	-7.9	-4.74103	86	no significant termination
cg1373	1282340	1282356	-	-2.9	-3.65827	51	no significant termination
cg1375	1284608	1284647	+	-13.8	-4.57073	100	stem 1
cg1380	1288700	1288733	+	-16.1	-4.40237	100	insufficient coverage
cg1381	1288700	1288733	-	-17.6	-2.52946	100	no significant termination
cg1383	1294269	1294285	+	-6.5	-2.58812	53	no significant termination
cg1388	1299937	1299952	+	-9	-4.15222	80	no significant termination
cg1391	1300205	1300258	-	-3.4	-3.01712	45	no significant termination
cg1393	1302632	1302643	+	-5.8	-2.74523	51	no significant termination
cg1394	1302050	1302068	-	-7.4	-3.65224	67	insufficient coverage
cg1398	1307403	1307415	+	-2.6	-3.68658	51	no significant termination
cg1399	1307108	1307135	-	-2.1	-2.59569	38	no significant termination
cg1401	1311854	1311881	+	-18.6	-5.0133	100	stem 1
cg1402	1311854	1311881	-	-18.6	-4.3467	100	stem 1
cg1404	1314609	1314644	+	-17.6	-5.86976	100	loop
cg1405	1315882	1315913	+	-10.3	-2.99257	72	no significant termination
cg1408	1315882	1315913	-	-10.3	-4.33928	90	no significant termination
cg1409	1317584	1317615	+	-8.7	-5.15634	93	loop
cg1414	1322809	1322851	+	-25.1	-4.13767	100	no significant termination
cg1417	1323601	1323641	+	-17	-5.56264	100	insufficient coverage
cg1419	1326052	1326082	+	-4.6	-3.56486	55	no significant termination
cg1420	1327771	1327790	+	-10	-4.89063	100	stem 1
cg1421	1328549	1328575	+	-14.5	-5.08824	100	loop
cg1423	1330068	1330079	+	-7.2	-2.78384	55	no significant termination
cg1424	1329724	1329736	-	-6.3	-3.24	57	no significant termination
cg1425	1331361	1331378	+	-2.7	-4.8143	68	no significant termination
cg1426	1330921	1330933	-	-9.1	-3.17571	65	insufficient coverage
cg1427	1333391	1333408	+	-3.4	-3.21395	46	no significant termination
cg1429	1334498	1334516	+	-10.3	-4.7497	100	loop
cg1437	1343248	1343276	+	-16.8	-4.75372	100	loop
cg1438	1343382	1343405	-	-14.6	-5.06414	100	insufficient coverage
cg1449	1351614	1351647	+	-16.1	-3.36349	100	no significant termination
cg1451	1353936	1353976	+	-14.2	-4.35581	100	stem 1
cg1453	1355993	1356016	+	-11.7	-4.22524	91	no significant termination
cg1454	1355651	1355679	-	-11	-3.35996	75	no significant termination
cg1459	1361160	1361185	+	-14.7	-3.7795	95	no significant termination
cg1462	1361444	1361457	-	-8.1	-2.79456	59	no significant termination
cg1463	1364338	1364373	+	-13.4	-3.50832	91	no significant termination
cg1464	1364338	1364373	-	-6.8	-4.75472	80	insufficient coverage
cg1466	1365169	1365187	-	-8.1	-4.19953	75	ttail
cg1471	1369121	1369153	+	-23.7	-5.28481	100	insufficient coverage
cg1475	1371563	1371576	+	-4.5	-3.80573	58	no significant termination
cg1476	1370891	1370904	-	-5.3	-3.09516	50	no significant termination
cg1478	1374766	1374789	+	-16.8	-4.15044	100	no significant termination
cg1479	1374766	1374789	-	-16.8	-5.09426	100	stem 2
cg1481	1377359	1377384	-	-9.7	-5.46698	100	no significant termination
cg1483	1379104	1379117	-	-6.7	-3.04322	55	insufficient coverage
cg1484	1379894	1379907	-	-6.7	-3.62046	63	no significant termination
cg1485	1381327	1381337	+	-2.4	-5.00616	74	no significant termination
cg1486	1381029	1381040	-	-7.2	-4.06055	71	no significant termination
cg1488	1383983	1384011	+	-14.6	-4.4727	100	stem 1
cg1490	1383983	1384011	-	-11.7	-3.7108	85	stem 1
cg1493	1387716	1387745	+	-4.9	-5.48787	85	loop
cg1494	1387716	1387744	-	-8.9	-5.34309	100	stem 1
cg1501	1395940	1395968	+	-9.6	-3.53444	74	no significant termination
cg1502	1396218	1396243	-	-12.6	-4.74103	100	no significant termination
cg1505	1399962	1400000	+	-13.8	-4.56969	100	no significant termination
cg1506	1399964	1399998	-	-18.6	-4.62471	100	stem 1
cg1507	1401439	1401463	-	-11.5	-4.50686	100	insufficient coverage
cg1510	1404179	1404214	+	-7.7	-3.39327	64	no significant termination
cg1512	1405793	1405849	+	-29.3	-3.21354	100	stem 2
cg1513	1405837	1405848	-	-3.6	-4.10791	58	ttail
cg1515	1408373	1408383	-	-4.6	-3.5393	55	no significant termination
cg1516	1408568	1408586	-	-6.6	-2.7386	53	no significant termination
cg1518	1409975	1409994	-	-2.2	-3.61715	50	insufficient coverage
cg1519	1410721	1410736	-	-3.2	-3.27408	48	no significant termination
cg1520	1411499	1411519	-	-8.3	-3.96892	76	no significant termination
cg1521	1412516	1412556	-	-12.8	-4.2717	100	no significant termination
cg1523	1414183	1414200	+	-7.7	-3.51934	62	no significant termination
cg1524	1413925	1413938	-	-2.4	-3.22298	43	insufficient coverage
cg1525	1418289	1418301	+	-5.5	-3.73775	58	no significant termination
cg1528	1421500	1421530	+	-6.9	-5.00884	87	insufficient coverage
cg1530	1421125	1421153	-	-8.9	-2.94695	62	insufficient coverage
cg1531	1424100	1424143	+	-15.5	-4.77567	100	stem 1
cg1538	1427384	1427420	+	-11.7	-5.00138	100	stem 1
cg1540	1428984	1428994	+	-5.4	-2.91395	49	no significant termination
cg1541	1428816	1428829	-	-2.4	-3.62522	50	insufficient coverage
cg1543	1429628	1429668	-	-17.6	-4.45083	100	insufficient coverage
cg1549	1435507	1435520	+	-2.3	-3.73042	50	no significant termination
cg1551	1438256	1438306	+	-17.2	-3.85817	100	stem 1
cg1552	1438256	1438305	-	-15.2	-4.5187	100	insufficient coverage
cg1553	1439739	1439750	+	-5.8	-3.63569	60	no significant termination
cg1555	1439211	1439224	-	-2.3	-3.85817	52	insufficient coverage
cg1560	1446811	1446838	+	-12.8	-4.88736	100	no significant termination
cg1562	1446296	1446312	-	-7.9	-3.31144	59	no significant termination
cg1565	1450511	1450551	+	-16.2	-5.36364	100	stem 1
cg1566	1450104	1450118	-	-6.4	-3.41002	56	no significant termination
cg1569	1454154	1454168	+	-8.6	-3.3785	66	insufficient coverage
cg1571	1456898	1456913	+	-3.2	-4.25848	62	insufficient coverage
cg1572	1456724	1456769	-	-5.4	-2.75064	47	insufficient coverage
cg1575	1462105	1462136	+	-17.3	-4.38171	100	insufficient coverage
cg1579	1465420	1465447	+	-10.6	-4.72846	100	no significant termination
cg1588	1474389	1474429	+	-14.8	-4.35604	100	no significant termination
cg1594	1479334	1479370	+	-26.8	-4.15106	100	stem 1
cg1595	1479328	1479376	-	-32.1	-4.08767	100	stem 1
cg1604	1494599	1494626	+	-6.3	-5.07652	87	loop
cg1608	1498333	1498344	+	-3.6	-2.62263	42	no significant termination
cg1609	1497989	1498000	-	-7.2	-2.60075	54	insufficient coverage
cg1611	1502288	1502331	+	-15.4	-4.8667	100	no significant termination
cg1612	1502239	1502275	-	-3.8	-4.56597	68	stem 1
cg1617	1508063	1508102	+	-22.4	-5.06414	100	stem 1
cg1618	1508063	1508102	-	-21	-4.08216	100	stem 1
cg1622	1513608	1513625	+	-7.1	-3.39717	62	no significant termination
cg1623	1514426	1514438	+	-4.8	-4.06491	62	insufficient coverage
cg1624	1513943	1513968	-	-6.1	-3.15544	52	no significant termination
cg1625	1516357	1516413	-	-14	-3.63515	95	loop
cg1626	1516656	1516685	-	-8.6	-4.76423	88	no significant termination
cg1633	1523831	1523887	+	-19	-4.47873	100	stem 1
cg1635	1523831	1523887	-	-19	-3.74872	100	no significant termination
cg1636	1524462	1524498	-	-12.5	-4.4267	95	no significant termination
cg1643	1531747	1531776	-	-14.4	-4.63527	100	stem 1
cg1647	1536261	1536271	+	-5.4	-3.73224	59	no significant termination
cg1648	1535490	1535507	-	-5.5	-3.31334	53	insufficient coverage
cg1654	1541227	1541270	-	-27.6	-4.13014	100	stem 2
cg1656	1544559	1544589	-	-15.5	-5.32944	100	loop
cg1657	1547771	1547792	+	-2.3	-5.54338	83	no significant termination
cg1658	1547613	1547659	-	-10.8	-2.91681	68	stem 1
cg1659	1549386	1549414	-	-15.4	-4.72486	100	stem 1
cg1662	1552452	1552485	+	-4.5	-4.76644	73	stem 1
cg1663	1553865	1553886	+	-8.7	-2.70044	61	no significant termination
cg1664	1555499	1555528	+	-12.2	-3.17194	82	no significant termination
cg1665	1555498	1555529	-	-8.7	-2.78996	62	no significant termination
cg1668	1556299	1556335	-	-19.6	-5.38054	100	no significant termination
cg1671	1558265	1558287	+	-16.4	-5.19879	100	stem 1
cg1672	1558406	1558451	-	-17.7	-3.93369	100	no significant termination
cg1676	1561649	1561705	-	-8.2	-3.53811	69	insufficient coverage
cg1677	1564037	1564063	+	-8	-3.84246	71	insufficient coverage
cg1680	1565696	1565716	-	-5.3	-3.14344	52	no significant termination
cg1682	1569051	1569061	+	-2.4	-3.04398	42	insufficient coverage
cg1683	1568473	1568508	-	-5.4	-2.85784	49	no significant termination
cg1695	1583600	1583651	+	-18.1	-3.18776	100	no significant termination
cg1696	1583606	1583645	-	-20.1	-3.65351	100	insufficient coverage
cg1697	1585314	1585357	-	-17.7	-5.1675	100	insufficient coverage
cg1702	1593418	1593436	+	-6	-3.28122	57	no significant termination
cg1703	1593323	1593340	-	-6.3	-3.72695	60	no significant termination
cg1707	1597183	1597217	+	-12.9	-3.30554	87	no significant termination
cg1708	1597258	1597287	-	-14.3	-4.64334	100	no significant termination
cg1710	1599165	1599187	-	-6.3	-5.42514	93	stem 1
cg1713	1603278	1603336	+	-22.1	-4.71223	100	stem 1
cg1714	1603281	1603334	-	-22.7	-2.61872	100	stem 1
cg1716	1606248	1606276	+	-16	-3.61922	100	stem 1
cg1717	1606241	1606283	-	-20.7	-3.94409	100	stem 1
cg1722	1612527	1612579	+	-16.6	-2.80244	100	no significant termination
cg1724	1612534	1612572	-	-11.9	-4.66833	100	loop
cg1728	1619743	1619769	+	-17.4	-4.79352	100	stem 1
cg1730	1619743	1619769	-	-16.7	-4.18674	100	stem 1
cg1733	1623753	1623775	+	-7.7	-3.37053	61	no significant termination
cg1734	1623097	1623125	-	-4.4	-2.79501	45	no significant termination
cg1736	1626726	1626759	-	-13.9	-4.84914	100	stem 2
cg1737	1630632	1630688	+	-13.4	-3.96148	95	loop
cg1739	1632248	1632262	+	-9.2	-3.43071	66	no significant termination
cg1740	1631715	1631731	-	-4.3	-2.87344	46	no significant termination
cg1743	1634843	1634871	+	-10.3	-2.78935	71	no significant termination
cg1744	1637696	1637713	+	-4.2	-3.54424	52	no significant termination
cg1745	1637487	1637499	-	-5.5	-2.72991	47	no significant termination
cg1746	1640035	1640083	+	-3.1	-2.70932	41	no significant termination
cg1750	1642011	1642023	+	-3.3	-3.27022	48	no significant termination
cg1753	1642415	1642440	-	-14.8	-3.39018	95	no significant termination
cg1758	1649005	1649022	+	-7.7	-4.05446	71	insufficient coverage
cg1759	1648621	1648655	-	-20	-3.75657	100	no significant termination
cg1769	1660155	1660205	+	-14.3	-4.3534	100	stem 1
cg1770	1662618	1662673	+	-25	-3.87815	100	insufficient coverage
cg1773	1664036	1664072	-	-13.8	-4.92363	100	no significant termination
cg1780	1672633	1672678	+	-28.6	-4.66163	100	stem 1
cg1782	1675016	1675064	+	-3.7	-5.1861	81	insufficient coverage
cg1783	1674698	1674715	-	-7.7	-4.13945	75	no significant termination
cg1786	1678468	1678494	-	-12.3	-5.28315	100	loop
cg1792	1685303	1685325	-	-7.1	-4.42062	76	no significant termination
cg1809	1703426	1703473	-	-10.9	-4.56775	100	loop
cg1823	1716541	1716596	+	-20.1	-3.54741	100	no significant termination
cg1824	1716784	1716830	-	-20.2	-3.28791	100	loop
cg1830	1722424	1722447	-	-4.6	-4.08064	62	insufficient coverage
cg1834	1726197	1726218	+	-6.5	-3.70149	62	insufficient coverage
cg1838	1728793	1728823	-	-16.9	-3.28785	100	no significant termination
cg1842	1737457	1737483	+	-14.5	-4.36433	100	no significant termination
cg1843	1737338	1737352	-	-3.4	-3.62096	51	no significant termination
cg1847	1744126	1744147	+	-5.9	-3.33696	57	no significant termination
cg1848	1745266	1745285	+	-2.8	-4.84359	71	no significant termination
cg1850	1746214	1746252	+	-14.1	-3.16742	90	insufficient coverage
cg1852	1748160	1748181	+	-7.1	-3.21099	56	insufficient coverage
cg1853	1747639	1747680	-	-5.2	-3.86252	61	no significant termination
cg1855	1749410	1749436	-	-11.6	-4.43012	93	stem 2
cg1857	1752429	1752465	+	-19.6	-4.90217	100	loop
cg1860	1754030	1754045	+	-9	-2.70932	63	insufficient coverage
cg1861	1754030	1754045	-	-9	-4.44284	83	no significant termination
cg1865	1759010	1759034	-	-11.5	-5.96219	100	loop
cg1868	1762417	1762458	-	-5.1	-4.18367	66	stem 1
cg1874	1767924	1767945	+	-14.5	-5.22039	100	no significant termination
cg1875	1767924	1767945	-	-14.5	-3.59252	93	no significant termination
cg1881	1774083	1774099	-	-6.5	-2.80991	54	no significant termination
cg1890	1779520	1779566	-	-28.6	-4.13767	100	insufficient coverage
cg1893	1782381	1782420	-	-22.4	-5.00895	100	stem 1
cg1894	1784293	1784321	+	-20.5	-3.08327	100	stem 1
cg1895	1784293	1784321	-	-20.5	-3.66896	100	loop
cg1896	1787136	1787158	-	-12.2	-5.50313	100	insufficient coverage
cg1901	1791763	1791810	-	-16.6	-4.46212	100	no significant termination
cg1908	1798709	1798721	+	-2.6	-4.3467	62	no significant termination
cg1909	1799268	1799291	+	-16.8	-2.96638	100	insufficient coverage
cg1910	1799154	1799170	-	-12.3	-3.99374	90	no significant termination
cg1912	1800884	1800897	+	-5.9	-2.52464	50	insufficient coverage
cg1914	1802279	1802314	+	-7.4	-4.02581	71	insufficient coverage
cg1916	1803584	1803626	+	-14.4	-5.05782	100	stem 1
cg1917	1803588	1803623	-	-16.2	-2.60763	100	stem 1
cg1918	1804931	1804968	+	-15.7	-4.60797	100	no significant termination
cg1928	1810704	1810729	+	-10.5	-5.44119	100	insufficient coverage
cg1929	1811917	1811933	+	-5.9	-3.53444	59	no significant termination
cg1931	1813443	1813480	+	-24.5	-4.3255	100	stem 1
cg1932	1814182	1814217	+	-14.8	-5.4505	100	insufficient coverage
cg1934	1815109	1815147	+	-14	-5.00884	100	insufficient coverage
cg1935	1816042	1816081	+	-16.8	-5.59655	100	insufficient coverage
cg1937	1817691	1817730	+	-16.8	-5.59655	100	insufficient coverage
cg1941	1819812	1819830	+	-6.8	-4.40358	74	no significant termination
cg1943	1821109	1821167	+	-16.3	-4.35339	100	stem 1
cg1944	1821116	1821159	-	-14.8	-3.19463	91	no significant termination
cg1947	1826227	1826274	+	-2.9	-3.14132	45	insufficient coverage
cg1949	1826418	1826457	-	-12.2	-5.29782	100	stem 1
cg1954	1830974	1830993	-	-7.2	-4.4267	76	insufficient coverage
cg1955	1833549	1833590	+	-9.5	-3.34398	73	insufficient coverage
cg1956	1835543	1835580	+	-20	-3.44444	100	stem 1
cg1957	1835543	1835580	-	-20	-4.8269	100	stem 1
cg1961	1844189	1844231	+	-12.9	-3.24329	84	insufficient coverage
cg1962	1844885	1844919	+	-9.9	-4.88129	100	stem 1
cg1963	1846886	1846923	+	-17.1	-3.23393	100	insufficient coverage
cg1966	1847705	1847733	-	-13.9	-3.63627	95	stem 1
cg1969	1850497	1850520	+	-5.2	-2.78032	49	insufficient coverage
cg1971	1851471	1851513	+	-20	-3.86194	100	insufficient coverage
cg1974	1851892	1851918	-	-12.4	-5.37345	100	no significant termination
cg1975	1853934	1853967	+	-14.7	-5.00884	100	insufficient coverage
cg1977	1856478	1856488	+	-5.4	-3.7511	59	insufficient coverage
cg1983	1862703	1862734	+	-5.2	-3.01712	51	insufficient coverage
cg1985	1866782	1866796	+	-2.1	-3.30441	45	insufficient coverage
cg1987	1867717	1867747	+	-17	-5.47821	100	insufficient coverage
cg1991	1870064	1870115	+	-18.3	-5.52384	100	insufficient coverage
cg1992	1870064	1870115	-	-21.2	-3.65902	100	stem 1
cg1998	1883889	1883918	+	-16.6	-5.28176	100	stem 1
cg1999	1883881	1883925	-	-10.3	-5.1861	100	stem 1
cg2001	1888556	1888573	+	-4.1	-4.8269	71	no significant termination
cg2002	1889111	1889141	+	-18.4	-3.82946	100	stem 1
cg2003	1889111	1889141	-	-20.6	-5.60689	100	stem 1
cg2005	1891484	1891511	-	-4.2	-3.56844	52	no significant termination
cg2007	1894827	1894852	-	-4.7	-4.32201	67	insufficient coverage
cg2009	1898749	1898797	-	-17.9	-4.14739	100	insufficient coverage
cg2010	1900661	1900677	-	-2.4	-3.24122	43	no significant termination
cg2012	1902486	1902526	-	-19.9	-4.89966	100	stem 1
cg2015	1904530	1904562	-	-7.1	-4.84642	85	insufficient coverage
cg2017	1908100	1908111	-	-2.2	-3.0264	42	no significant termination
cg2019	1910204	1910238	-	-18.8	-4.91977	100	stem 1
cg2021	1912045	1912083	-	-9.5	-5.00895	100	no significant termination
cg2023	1915394	1915421	-	-12.8	-5.186	100	stem 1
cg2024	1915956	1916004	-	-22.8	-3.88731	100	loop
cg2026	1918785	1918796	+	-2.2	-3.81027	52	no significant termination
cg2027	1918682	1918719	-	-17.9	-2.83403	100	no significant termination
cg2029	1920122	1920132	-	-3.2	-4.10007	58	no significant termination
cg2032	1922969	1923006	-	-17.9	-3.23183	100	no significant termination
cg2033	1927668	1927697	-	-13.7	-4.74706	100	stem 1
cg2034	1928329	1928362	-	-16.9	-3.07013	100	no significant termination
cg2035	1929905	1929917	+	-3.3	-4.11394	58	no significant termination
cg2036	1930399	1930457	+	-10.4	-3.53733	77	stem 2
cg2037	1930404	1930452	-	-19.9	-4.3534	100	no significant termination
cg2042	1934877	1934912	-	-9.8	-3.0806	69	no significant termination
cg2043	1936295	1936348	-	-22	-2.87211	100	no significant termination
cg2046	1939026	1939050	+	-2	-4.08767	56	no significant termination
cg2047	1938828	1938846	-	-7.4	-4.29929	77	no significant termination
cg2048	1939781	1939798	-	-2.6	-3.93383	54	no significant termination
cg2051	1943129	1943179	+	-8.4	-2.61695	61	no significant termination
cg2052	1943082	1943096	-	-2.8	-5.14965	74	no significant termination
cg2053	1944480	1944490	+	-2.4	-4.78107	67	no significant termination
cg2054	1944766	1944780	+	-7	-3.54424	64	no significant termination
cg2055	1945198	1945227	+	-14.4	-3.26545	90	no significant termination
cg2056	1946525	1946541	+	-6.6	-4.05788	68	insufficient coverage
cg2057	1946026	1946044	-	-6.7	-3.7278	63	no significant termination
cg2062	1950438	1950465	-	-15	-3.59738	93	no significant termination
cg2063	1953045	1953071	-	-17.4	-5.25893	100	insufficient coverage
cg2065	1957551	1957591	-	-13.4	-4.67353	100	insufficient coverage
cg2066	1959843	1959885	-	-20.9	-3.0218	100	insufficient coverage
cg2067	1961194	1961228	-	-6.5	-3.28712	59	no significant termination
cg2070	1964555	1964569	-	-6.4	-3.74519	63	no significant termination
cg2072	1965736	1965753	-	-12.7	-4.0251	100	insufficient coverage
cg2073	1966625	1966666	+	-26.9	-3.72027	100	insufficient coverage
cg2078	1970020	1970041	+	-10.1	-5.01535	100	no significant termination
cg2079	1970518	1970544	-	-15.2	-4.4078	100	no significant termination
cg2081	1973393	1973414	+	-15.1	-3.05384	100	no significant termination
cg2083	1973393	1973414	-	-12.9	-3.84719	93	no significant termination
cg2087	1978864	1978895	+	-11.6	-5.80003	100	no significant termination
cg2088	1978539	1978550	-	-5.8	-3.06261	52	no significant termination
cg2089	1979262	1979289	-	-11.3	-4.44667	91	no significant termination
cg2092	1983428	1983472	+	-24.4	-5.16206	100	stem 1
cg2094	1984158	1984189	+	-23.2	-4.45738	100	no significant termination
cg2095	1984157	1984190	-	-19.7	-4.43844	100	insufficient coverage
cg2097	1986242	1986274	-	-15.8	-2.89	100	no significant termination
cg2102	1991920	1991949	+	-10	-4.36411	85	no significant termination
cg2104	1994125	1994158	+	-8.1	-3.21099	62	no significant termination
cg2105	1993987	1994002	-	-7.6	-3.91716	70	insufficient coverage
cg2106	1996454	1996491	+	-13.6	-4.33739	100	stem 1
cg2109	2000249	2000294	+	-13.3	-4.3255	100	no significant termination
cg2110	2000249	2000294	-	-13.3	-4.93968	100	no significant termination
cg2111	2005485	2005507	+	-4.8	-4.86385	77	insufficient coverage
cg2112	2005273	2005287	-	-2.8	-3.88291	54	no significant termination
cg2114	2007575	2007610	+	-18.4	-4.65153	100	no significant termination
cg2116	2009615	2009644	+	-15.2	-4.65895	100	stem 2
cg2117	2009615	2009644	-	-15.9	-4.69664	100	loop
cg2121	2016117	2016163	+	-15.2	-4.51799	100	no significant termination
cg2124	2016704	2016743	-	-15.8	-5.38549	100	stem 1
cg2127	2021181	2021201	+	-12.5	-4.5366	100	loop
cg2128	2022054	2022072	+	-8	-3.54424	65	no significant termination
cg2129	2021854	2021873	-	-10.7	-2.72511	72	no significant termination
cg2133	2026940	2026955	+	-3.2	-3.75884	53	no significant termination
cg2134	2027123	2027153	-	-13.4	-4.18018	100	no significant termination
cg2139	2033320	2033342	+	-14.9	-4.32649	100	no significant termination
cg2140	2033231	2033242	-	-5.8	-3.28416	54	insufficient coverage
cg2149	2038548	2038580	+	-14.3	-4.38171	100	no significant termination
cg2151	2038548	2038579	-	-14.5	-3.93383	100	no significant termination
cg2156	2041790	2041829	+	-25.3	-4.21908	100	stem 2
cg2157	2041794	2041825	-	-22.4	-3.57144	100	stem 1
cg2158	2042966	2043002	-	-9.6	-4.56153	91	no significant termination
cg2165	2052899	2052937	+	-20.6	-4.85782	100	ttail
cg2166	2052899	2052937	-	-21.3	-5.07275	100	stem 1
cg2167	2055422	2055458	-	-13.7	-4.44974	100	loop
cg2170	2059115	2059149	+	-10.8	-2.74999	74	no significant termination
cg2171	2059122	2059143	-	-7.2	-3.83998	69	no significant termination
cg2176	2063673	2063729	-	-10.2	-4.731	100	no significant termination
cg2180	2069920	2069938	+	-13.2	-4.61566	100	insufficient coverage
cg2181	2071939	2071970	+	-6.6	-3.66178	63	stem 2
cg2184	2075786	2075830	+	-19.5	-4.44667	100	stem 1
cg2185	2075784	2075831	-	-15.8	-4.82855	100	stem 1
cg2186	2078779	2078802	+	-3.8	-4.2528	64	no significant termination
cg2187	2078086	2078109	-	-4.4	-4.36914	66	no significant termination
cg2190	2082785	2082802	+	-4.2	-3.14848	48	no significant termination
cg2191	2082592	2082602	-	-5.4	-4.47551	70	no significant termination
cg2192	2083840	2083856	-	-12.3	-2.52933	78	no significant termination
cg2194	2088367	2088382	+	-7.6	-4.2349	75	no significant termination
cg2197	2090502	2090514	+	-6.3	-2.74192	50	no significant termination
cg2198	2090220	2090240	-	-2.4	-3.53811	47	no significant termination
cg2206	2097352	2097380	-	-13.9	-5.1675	100	stem 1
cg2211	2101832	2101866	+	-27.4	-5.19879	100	stem 1
cg2212	2101827	2101871	-	-27.5	-4.57569	100	no significant termination
cg2214	2104443	2104488	-	-27.3	-2.78547	100	stem 1
cg2215	2106205	2106253	+	-17.5	-5.09426	100	stem 1
cg2216	2106212	2106246	-	-25.2	-4.70659	100	stem 1
cg2221	2108933	2108962	-	-15	-3.45945	93	stem 1
cg2222	2110023	2110073	-	-17	-4.56597	100	stem 1
cg2224	2111707	2111732	-	-6.9	-3.05384	54	no significant termination
cg2229	2116147	2116174	-	-10.7	-4.386	91	insufficient coverage
cg2234	2119422	2119477	+	-11.2	-5.1166	100	no significant termination
cg2235	2119607	2119641	-	-18	-4.86861	100	stem 1
cg2240	2124294	2124317	+	-8.2	-2.70022	61	no significant termination
cg2241	2124396	2124407	-	-7.2	-3.214	60	no significant termination
cg2244	2129191	2129214	-	-3.2	-3.52093	50	insufficient coverage
cg2247	2130973	2131013	-	-2.5	-3.28269	45	no significant termination
cg2250	2134289	2134299	+	-6.8	-2.97456	53	insufficient coverage
cg2251	2133534	2133555	-	-7.2	-3.41878	61	no significant termination
cg2252	2134802	2134833	+	-20.2	-4.57569	100	stem 1
cg2253	2134802	2134833	-	-20.2	-5.37865	100	stem 1
cg2254	2136144	2136156	+	-3.4	-3.91488	55	no significant termination
cg2255	2136144	2136166	-	-3.4	-3.18118	46	no significant termination
cg2262	2143754	2143792	-	-17.6	-4.19817	100	stem 1
cg2263	2146050	2146105	-	-22.8	-5.68438	100	no significant termination
cg2269	2157495	2157507	+	-3.3	-3.81414	54	insufficient coverage
cg2270	2157067	2157089	-	-17	-2.88544	93	no significant termination
cg2279	2164723	2164749	+	-10.2	-3.64703	79	no significant termination
cg2280	2164723	2164749	-	-8	-5.09521	90	no significant termination
cg2282	2168249	2168291	+	-2.8	-4.21462	58	no significant termination
cg2283	2167967	2168009	-	-6.3	-3.91197	63	no significant termination
cg2285	2171450	2171463	+	-4.5	-4.652	71	no significant termination
cg2289	2171964	2172004	-	-16.2	-2.72829	100	insufficient coverage
cg2291	2175645	2175674	-	-11.5	-4.7497	100	no significant termination
cg2292	2177251	2177282	-	-2.1	-5.42265	79	no significant termination
cg2301	2183933	2183945	-	-2.6	-4.15222	59	no significant termination
cg2306	2190429	2190463	+	-18	-4.86731	100	no significant termination
cg2307	2190016	2190047	-	-2.3	-4.56597	65	no significant termination
cg2311	2196400	2196430	+	-15.4	-3.53811	95	no significant termination
cg2313	2196802	2196821	-	-4.2	-3.58536	52	insufficient coverage
cg2314	2198998	2199011	+	-3.1	-3.90316	54	no significant termination
cg2315	2198909	2198919	-	-8.2	-2.78935	62	no significant termination
cg2325	2208684	2208711	+	-12.8	-5.69262	100	stem 1
cg2326	2208320	2208330	-	-4.6	-3.6715	55	insufficient coverage
cg2328	2209325	2209358	-	-6.6	-2.65815	53	no significant termination
cg2329	2212061	2212080	+	-2.8	-4.52589	64	insufficient coverage
cg2330	2211408	2211421	-	-2.3	-4.11216	56	no significant termination
cg2333	2214852	2214889	+	-11.3	-3.41073	78	no significant termination
cg2334	2214860	2214881	-	-15.9	-5.04325	100	stem 2
cg2336	2216946	2216998	+	-23.8	-4.3534	100	stem 1
cg2337	2216946	2216998	-	-28.1	-4.56358	100	stem 1
cg2339	2223171	2223186	+	-6.2	-2.57192	50	no significant termination
cg2341	2225159	2225193	+	-3.5	-3.61715	53	no significant termination
cg2342	2224578	2224592	-	-2.9	-4.15044	58	no significant termination
cg2350	2234303	2234315	-	-10.5	-2.91322	68	no significant termination
cg2353	2237110	2237126	+	-3	-4.08064	58	insufficient coverage
cg2354	2236695	2236710	-	-5.4	-3.17075	52	no significant termination
cg2355	2238448	2238489	-	-17.5	-2.73364	100	insufficient coverage
cg2356	2240038	2240060	-	-6.2	-3.22653	55	no significant termination
cg2359	2242613	2242636	-	-12.4	-4.46212	95	stem 1
cg2360	2246072	2246084	-	-4.1	-4.24963	62	no significant termination
cg2362	2247967	2247992	-	-13.3	-4.19276	100	loop
cg2363	2248400	2248443	-	-2.5	-4.72846	67	loop
cg2378	2266871	2266904	-	-5.3	-5.60993	100	no significant termination
cg2380	2268085	2268132	-	-19.3	-5.05782	100	stem 1
cg2381	2268671	2268686	-	-3.9	-5.03945	77	no significant termination
cg2382	2270553	2270571	+	-3.1	-3.49226	49	insufficient coverage
cg2383	2269944	2269956	-	-4.9	-4.45168	68	no significant termination
cg2385	2273866	2273896	+	-11.1	-5.19916	100	loop
cg2386	2273866	2273896	-	-15.5	-3.80625	100	stem 1
cg2390	2279301	2279343	+	-20.1	-4.67904	100	insufficient coverage
cg2391	2279303	2279341	-	-22.7	-4.28488	100	insufficient coverage
cg2394	2285514	2285538	+	-10.8	-4.24002	87	no significant termination
cg2395	2285514	2285538	-	-10.1	-4.54821	100	no significant termination
cg2403	2293072	2293117	-	-13.3	-5.10064	100	loop
cg2408	2298090	2298125	-	-21.4	-4.67635	100	stem 1
cg2410	2302126	2302148	+	-17.8	-3.82208	100	stem 1
cg2411	2302196	2302228	-	-12.7	-4.82128	100	no significant termination
cg2415	2306410	2306424	+	-4.2	-4.54449	68	no significant termination
cg2417	2306395	2306406	-	-2.2	-4.00348	55	no significant termination
cg2418	2307531	2307566	-	-16.3	-4.74103	100	stem 2
cg2419	2310431	2310461	+	-15.4	-5.1356	100	stem 1
cg2420	2310346	2310372	-	-8.7	-3.63627	70	no significant termination
cg2421	2312982	2313022	+	-22.1	-2.97667	100	stem 1
cg2424	2315975	2316004	+	-11.4	-4.69664	100	stem 1
cg2425	2317729	2317758	+	-9.4	-3.37091	69	no significant termination
cg2426	2317544	2317556	-	-3.3	-4.33767	62	no significant termination
cg2428	2319696	2319725	-	-12.1	-3.30554	85	no significant termination
cg2429	2321957	2321996	+	-22.5	-5.15969	100	insufficient coverage
cg2430	2322023	2322055	-	-23.5	-4.21922	100	stem 1
cg2431	2322499	2322536	-	-15	-5.21709	100	no significant termination
cg2435	2325021	2325070	+	-8.2	-2.7386	61	no significant termination
cg2437	2325018	2325073	-	-15.1	-3.79071	100	insufficient coverage
cg2443	2329947	2329958	+	-5.8	-3.60627	57	insufficient coverage
cg2444	2329830	2329840	-	-8.2	-3.89614	73	no significant termination
cg2449	2337184	2337211	+	-10.6	-3.67026	79	no significant termination
cg2450	2339108	2339137	+	-13.7	-5.94597	100	stem 1
cg2451	2339108	2339137	-	-11.5	-5.4833	100	no significant termination
cg2452	2340953	2340997	+	-14.4	-2.70022	81	no significant termination
cg2460	2348412	2348444	+	-17.2	-4.72986	100	stem 1
cg2463	2350318	2350357	+	-16.6	-3.80279	100	stem 1
cg2466	2354644	2354658	+	-7.8	-3.21993	59	no significant termination
cg2467	2354443	2354474	-	-20.2	-4.15061	100	insufficient coverage
cg2471	2358577	2358590	+	-6.7	-4.17417	70	no significant termination
cg2472	2357962	2357978	-	-2.9	-3.49102	49	no significant termination
cg2475	2362022	2362063	+	-17.3	-2.80821	100	insufficient coverage
cg2477	2362023	2362062	-	-23	-4.58685	100	loop
cg2478	2362616	2362636	-	-8.3	-3.57418	69	no significant termination
cg2482	2365833	2365849	+	-2.9	-4.17556	58	insufficient coverage
cg2483	2365535	2365558	-	-6	-3.46509	57	insufficient coverage
cg2484	2366836	2366852	+	-8.7	-4.015	76	no significant termination
cg2485	2368605	2368626	+	-13.1	-5.1615	100	insufficient coverage
cg2488	2371424	2371440	+	-3.6	-3.16191	47	no significant termination
cg2489	2370615	2370627	-	-3.4	-4.88918	74	no significant termination
cg2491	2373847	2373861	+	-2.7	-3.3506	47	no significant termination
cg2492	2373762	2373799	-	-14.1	-4.57341	100	no significant termination
cg2494	2376365	2376377	-	-3.3	-3.87062	54	no significant termination
cg2496	2381082	2381094	+	-9.1	-3.53343	71	no significant termination
cg2497	2381343	2381363	-	-3.3	-2.75064	43	no significant termination
cg2504	2386781	2386799	+	-5.3	-3.99775	64	no significant termination
cg2507	2386894	2386928	-	-8.4	-3.12895	64	no significant termination
cg2518	2398394	2398421	+	-9.8	-4.80167	100	stem 2
cg2519	2398394	2398421	-	-9.1	-4.57209	90	stem 1
cg2524	2406065	2406092	+	-7.6	-5.1963	93	no significant termination
cg2525	2406059	2406098	-	-12.2	-3.5393	86	no significant termination
cg2531	2412615	2412655	-	-16.9	-4.49556	100	no significant termination
cg2538	2419764	2419818	+	-6.4	-3.54129	61	no significant termination
cg2539	2419769	2419813	-	-13.7	-4.19735	100	no significant termination
cg2544	2427484	2427495	+	-4.4	-3.29324	49	no significant termination
cg2545	2426989	2427000	-	-5.8	-4.03093	65	no significant termination
cg2552	2434440	2434469	+	-7.1	-3.53811	60	no significant termination
cg2553	2433741	2433778	-	-14.9	-3.28712	95	no significant termination
cg2554	2435975	2435988	+	-3.9	-3.59262	52	no significant termination
cg2556	2437717	2437735	+	-8.8	-3.83844	73	no significant termination
cg2557	2437536	2437569	-	-14.8	-3.88985	100	stem 1
cg2558	2439736	2439756	+	-4.5	-3.2891	49	no significant termination
cg2559	2439444	2439490	-	-15.2	-3.6215	95	no significant termination
cg2560	2443742	2443772	+	-19.2	-4.9755	100	no significant termination
cg2561	2444521	2444555	+	-9.4	-4.32763	83	no significant termination
cg2562	2444521	2444555	-	-9.4	-3.1319	67	no significant termination
cg2563	2447234	2447266	+	-20.1	-4.9448	100	stem 2
cg2564	2447451	2447491	-	-27.2	-4.90906	100	stem 1
cg2566	2450955	2450983	+	-12.4	-4.60713	100	insufficient coverage
cg2567	2451509	2451548	+	-10.7	-4.21974	87	no significant termination
cg2568	2451509	2451548	-	-10.7	-5.26119	100	insufficient coverage
cg2571	2454171	2454201	-	-27	-3.47494	100	stem 1
cg2573	2457433	2457462	+	-13.7	-5.33866	100	no significant termination
cg2574	2457433	2457462	-	-13.7	-4.07568	100	no significant termination
cg2578	2461241	2461254	-	-2.3	-2.70979	39	insufficient coverage
cg2590	2473369	2473397	+	-16.8	-3.35696	100	insufficient coverage
cg2591	2473354	2473412	-	-17.8	-3.63744	100	loop
cg2593	2475594	2475630	+	-5	-4.17023	64	no significant termination
cg2594	2475594	2475630	-	-14.5	-5.93252	100	stem 1
cg2599	2481435	2481454	+	-4.2	-3.53566	52	insufficient coverage
cg2600	2480931	2480942	-	-5.8	-2.71924	50	no significant termination
cg2602	2483570	2483601	+	-7.2	-5.61596	100	loop
cg2603	2483574	2483597	-	-9.5	-5.1675	100	loop
cg2605	2484903	2484919	+	-3.8	-3.8709	56	no significant termination
cg2606	2484787	2484800	-	-2.4	-4.07246	55	no significant termination
cg2607	2485344	2485357	-	-9.5	-5.46698	100	no significant termination
cg2611	2493803	2493818	+	-11.8	-4.0896	91	no significant termination
cg2612	2493307	2493327	-	-8.9	-3.13073	67	no significant termination
cg2614	2496227	2496265	+	-6.8	-3.86346	65	no significant termination
cg2615	2495970	2495988	-	-3	-4.1021	58	no significant termination
cg2618	2500653	2500685	+	-6.4	-4.13561	67	no significant termination
cg2619	2500023	2500041	-	-6.7	-2.71144	52	no significant termination
cg2621	2503638	2503649	+	-4.4	-2.7634	45	no significant termination
cg2622	2503527	2503560	-	-6.8	-5.0925	86	insufficient coverage
cg2626	2507839	2507851	+	-3.4	-3.80858	55	no significant termination
cg2627	2510250	2510260	+	-2.4	-4.87893	72	insufficient coverage
cg2633	2512820	2512834	-	-7.8	-3.62096	68	no significant termination
cg2634	2514144	2514172	-	-11.8	-3.54954	83	insufficient coverage
cg2636	2515645	2515670	-	-14.1	-4.14392	100	no significant termination
cg2640	2521391	2521424	+	-16.9	-5.23316	100	insufficient coverage
cg2641	2524174	2524189	+	-5.4	-3.74178	59	no significant termination
cg2642	2525642	2525657	+	-9	-4.64657	90	insufficient coverage
cg2643	2527048	2527063	+	-7.6	-3.22475	59	insufficient coverage
cg2644	2526938	2526974	-	-9.6	-5.86976	100	no significant termination
cg2647	2528371	2528426	-	-18	-3.60762	100	no significant termination
cg2650	2532437	2532447	+	-4.6	-4.07687	62	no significant termination
cg2651	2533054	2533089	+	-17.8	-3.84304	100	stem 1
cg2657	2535556	2535593	+	-24.5	-5.05712	100	stem 1
cg2658	2535551	2535598	-	-24.6	-3.615	100	stem 1
cg2659	2536211	2536247	-	-4.3	-2.78596	45	no significant termination
cg2661	2537234	2537269	-	-4.8	-5.12916	80	stem 1
cg2662	2540650	2540685	+	-8.4	-5.08824	93	no significant termination
cg2664	2541988	2542025	+	-12.1	-2.67981	78	insufficient coverage
cg2665	2541761	2541773	-	-3.4	-4.31433	62	no significant termination
cg2667	2544266	2544283	+	-4.8	-3.53811	52	no significant termination
cg2668	2543757	2543781	-	-3.6	-4.1552	60	insufficient coverage
cg2673	2546425	2546456	-	-2.9	-3.58869	49	insufficient coverage
cg2680	2557745	2557777	+	-16.3	-3.95817	100	no significant termination
cg2683	2559427	2559445	+	-5.3	-3.99775	64	insufficient coverage
cg2684	2560462	2560498	+	-12.5	-4.78077	100	no significant termination
cg2685	2560370	2560384	-	-5.6	-4.72986	75	no significant termination
cg2686	2561995	2562031	+	-15.3	-3.10344	100	no significant termination
cg2687	2561886	2561930	-	-13	-3.57792	85	no significant termination
cg2690	2565624	2565639	+	-2.5	-3.53444	47	no significant termination
cg2693	2566805	2566815	-	-3.2	-2.73771	42	no significant termination
cg2694	2567501	2567511	-	-5.4	-3.14051	52	no significant termination
cg2695	2567675	2567702	-	-16.4	-4.80167	100	stem 1
cg2697	2569493	2569522	-	-16.5	-3.25823	100	insufficient coverage
cg2699	2570243	2570301	-	-2.5	-3.73104	50	no significant termination
cg2700	2574715	2574744	+	-10	-4.87318	100	insufficient coverage
cg2701	2575120	2575148	-	-4.7	-5.243	83	no significant termination
cg2707	2579657	2579668	-	-4.4	-2.58249	44	no significant termination
cg2710	2584125	2584164	+	-8.8	-4.42974	80	insufficient coverage
cg2712	2584767	2584794	-	-4.8	-3.14051	47	no significant termination
cg2714	2587467	2587478	+	-5.8	-2.56715	50	insufficient coverage
cg2715	2587124	2587138	-	-2.8	-3.09834	45	no significant termination
cg2718	2591339	2591357	+	-4.5	-3.69092	55	no significant termination
cg2719	2590849	2590888	-	-2.8	-3.11178	43	no significant termination
cg2722	2595309	2595327	+	-6	-3.67775	61	no significant termination
cg2726	2597867	2597887	+	-5.4	-4.07568	65	insufficient coverage
cg2727	2597309	2597320	-	-7.2	-3.28924	59	insufficient coverage
cg2729	2600035	2600071	+	-2.2	-2.71089	39	insufficient coverage
cg2731	2602154	2602208	+	-5	-3.04322	49	insufficient coverage
cg2734	2604918	2604940	+	-4	-3.95584	58	no significant termination
cg2735	2604757	2604806	-	-15.9	-3.33361	100	no significant termination
cg2737	2606628	2606643	+	-10.4	-3.15758	69	no significant termination
cg2738	2606238	2606276	-	-5.9	-2.52896	48	no significant termination
cg2740	2609272	2609287	+	-6.1	-3.53091	57	no significant termination
cg2743	2610261	2610303	-	-22.1	-4.68424	100	stem 1
cg2747	2621875	2621916	+	-19	-3.87815	100	insufficient coverage
cg2750	2623026	2623076	+	-23.5	-4.41047	100	stem 1
cg2751	2623026	2623076	-	-21.3	-3.28866	100	stem 1
cg2759	2628756	2628781	+	-4	-3.53012	51	insufficient coverage
cg2760	2628512	2628531	-	-5	-3.38046	53	insufficient coverage
cg2761	2629354	2629365	-	-3.6	-3.35639	48	no significant termination
cg2765	2632175	2632189	+	-2.8	-4.0098	56	insufficient coverage
cg2766	2631751	2631794	-	-7.5	-3.06737	59	no significant termination
cg2777	2639158	2639174	-	-3.6	-3.71913	53	no significant termination
cg2780	2642660	2642698	-	-24.7	-4.4261	100	stem 1
cg2781	2644955	2644991	-	-12.4	-4.84529	100	no significant termination
cg2782	2646985	2647017	+	-14.9	-5.60689	100	stem 1
cg2783	2648140	2648152	+	-7.7	-2.62515	54	no significant termination
cg2784	2647537	2647577	-	-8.1	-3.06183	60	insufficient coverage
cg2786	2649107	2649135	-	-14	-4.82901	100	loop
cg2791	2652817	2652863	-	-13.7	-4.87665	100	stem 1
cg2792	2654079	2654101	+	-15.6	-2.52896	85	no significant termination
cg2793	2653577	2653593	-	-8.7	-3.06915	63	insufficient coverage
cg2797	2658870	2658891	+	-14.5	-4.96501	100	insufficient coverage
cg2799	2659056	2659094	-	-22.6	-5.04222	100	stem 1
cg2802	2662440	2662462	+	-5.6	-3.57561	56	no significant termination
cg2806	2666945	2666966	+	-2.3	-3.48144	47	no significant termination
cg2808	2669209	2669245	+	-5.7	-4.41616	73	no significant termination
cg2809	2668994	2669011	-	-7.7	-4.13945	75	insufficient coverage
cg2810	2669795	2669824	-	-15.8	-4.08144	100	loop
cg2811	2671543	2671575	-	-19.3	-5.68039	100	no significant termination
cg2822	2682302	2682319	+	-7.7	-2.5499	57	no significant termination
cg2823	2682989	2683019	+	-4.9	-2.90322	47	insufficient coverage
cg2824	2684187	2684233	+	-16.8	-3.29576	100	insufficient coverage
cg2829	2690053	2690082	-	-7.8	-4.1021	73	stem 1
cg2830	2692057	2692083	+	-12.2	-3.08464	81	no significant termination
cg2831	2691997	2692032	-	-15.6	-4.60746	100	no significant termination
cg2833	2694549	2694573	+	-12.2	-5.24989	100	loop
cg2834	2695293	2695321	+	-18.9	-5.0133	100	no significant termination
cg2835	2695290	2695324	-	-15	-2.65586	90	no significant termination
cg2836	2695803	2695842	-	-18.2	-4.1891	100	stem 1
cg2838	2698694	2698734	-	-14.9	-5.86976	100	stem 1
cg2840	2700991	2701029	-	-26.2	-4.68384	100	stem 1
cg2842	2705060	2705113	+	-26.4	-3.80019	100	stem 1
cg2843	2705065	2705108	-	-24.1	-4.13767	100	stem 1
cg2846	2707989	2708028	-	-23	-4.25283	100	no significant termination
cg2847	2709428	2709465	-	-12.1	-4.98255	100	no significant termination
cg2848	2711352	2711370	+	-4.6	-3.79043	58	no significant termination
cg2849	2710913	2710931	-	-5.2	-3.34043	53	no significant termination
cg2850	2713051	2713094	+	-13.3	-5.10665	100	no significant termination
cg2851	2713231	2713242	-	-3.6	-4.35885	63	no significant termination
cg2852	2715482	2715514	+	-7.2	-2.8704	57	no significant termination
cg2853	2715947	2715961	+	-5.6	-2.75343	49	no significant termination
cg2854	2715874	2715890	-	-8.7	-3.40299	66	no significant termination
cg2856	2718130	2718160	-	-12.6	-4.14243	100	no significant termination
cg2860	2722437	2722461	+	-14.4	-4.78572	100	stem 1
cg2861	2722437	2722461	-	-14.4	-4.64766	100	stem 1
cg2868	2730069	2730101	+	-19.2	-4.35524	100	insufficient coverage
cg2869	2730345	2730400	-	-15.6	-3.54424	100	insufficient coverage
cg2870	2731111	2731151	-	-14.8	-4.13254	100	insufficient coverage
cg2873	2732779	2732814	-	-10.6	-4.40561	90	no significant termination
cg2874	2735045	2735068	-	-12.5	-4.81249	100	no significant termination
cg2875	2736203	2736233	-	-15.5	-5.56264	100	loop
cg2876	2736741	2736757	-	-9.4	-5.24129	100	insufficient coverage
cg2880	2741339	2741367	+	-10.1	-4.64766	100	stem 1
cg2883	2741401	2741455	-	-25.4	-4.09685	100	no significant termination
cg2886	2746168	2746181	+	-2.3	-4.431	62	insufficient coverage
cg2887	2745762	2745797	-	-23.4	-3.76224	100	no significant termination
cg2895	2755918	2755934	+	-8.7	-2.98545	62	no significant termination
cg2896	2755445	2755460	-	-3.9	-3.16191	47	no significant termination
cg2898	2757815	2757840	-	-4.1	-3.53012	52	insufficient coverage
cg2900	2760020	2760051	-	-15.3	-4.28049	100	no significant termination
cg2901	2762374	2762391	+	-5.5	-3.65046	58	no significant termination
cg2902	2761762	2761790	-	-14.7	-4.42386	100	no significant termination
cg2904	2764026	2764052	+	-9.5	-3.63782	76	insufficient coverage
cg2909	2768997	2769045	+	-9.1	-3.63766	74	no significant termination
cg2910	2768592	2768602	-	-6.8	-3.28712	56	no significant termination
cg2913	2772768	2772793	+	-5.5	-3.31501	54	insufficient coverage
cg2914	2774323	2774335	+	-7.7	-3.32844	64	insufficient coverage
cg2922	2779829	2779861	-	-7.7	-3.80279	70	insufficient coverage
cg2933	2791394	2791432	+	-13.4	-4.7173	100	insufficient coverage
cg2935	2791457	2791513	-	-5.8	-4.08767	66	insufficient coverage
cg2937	2795524	2795558	+	-15.7	-5.1167	100	insufficient coverage
cg2940	2799485	2799497	+	-4.7	-2.68088	46	insufficient coverage
cg2941	2799034	2799057	-	-4.6	-4.08706	62	insufficient coverage
cg2942	2801006	2801027	+	-2.9	-2.87146	42	no significant termination
cg2943	2800739	2800750	-	-5.8	-3.3692	57	no significant termination
cg2948	2805361	2805380	+	-2.8	-4.15222	59	no significant termination
cg2949	2805996	2806036	+	-23.5	-4.61527	100	stem 1
cg2951	2808668	2808688	+	-6.1	-3.57462	57	no significant termination
cg2952	2808530	2808580	-	-2.5	-3.1211	43	no significant termination
cg2954	2811120	2811175	-	-19.9	-3.63968	100	stem 1
cg2956	2814301	2814311	+	-2.4	-3.60792	47	no significant termination
cg2957	2813598	2813616	-	-2.4	-3.31208	43	no significant termination
cg2958	2815171	2815200	+	-13.7	-5.43514	100	loop
cg2960	2816567	2816604	+	-26.5	-3.85698	100	insufficient coverage
cg2962	2816567	2816604	-	-25.8	-4.21827	100	stem 1
cg2963	2817419	2817455	-	-25.3	-5.1861	100	stem 1
cg2964	2821994	2822019	+	-14.7	-4.4261	100	insufficient coverage
cg2966	2825145	2825179	+	-16.6	-3.58726	100	insufficient coverage
cg2970	2830876	2830906	+	-18.4	-5.32699	100	stem 2
cg2971	2830876	2830906	-	-20.6	-5.68023	100	insufficient coverage
cg2973	2832469	2832479	-	-5.4	-2.66452	48	insufficient coverage
cg2974	2833515	2833542	-	-17.2	-4.4595	100	no significant termination
cg2988	2846933	2846988	+	-15.1	-3.54424	100	insufficient coverage
cg2990	2846938	2846983	-	-11.4	-3.72695	85	no significant termination
cg2999	2851731	2851768	-	-14.1	-4.84311	100	no significant termination
cg3000	2853581	2853613	+	-12.1	-4.57569	100	stem 1
cg3003	2858207	2858233	+	-14.5	-4.72272	100	stem 1
cg3007	2860164	2860198	-	-20.9	-5.65927	100	stem 1
cg3011	2862151	2862177	-	-19.5	-4.2349	100	loop
cg3021	2882239	2882257	+	-11.7	-5.15634	100	loop
cg3022	2883116	2883146	+	-15.4	-4.11862	100	no significant termination
cg3029	2889929	2889968	+	-15.8	-5.38549	100	no significant termination
cg3030	2890092	2890145	-	-15.5	-2.79831	95	no significant termination
cg3037	2896934	2896948	+	-4.2	-3.63266	55	no significant termination
cg3038	2896868	2896883	-	-6	-2.76453	50	insufficient coverage
cg3039	2900356	2900372	+	-5	-3.50447	55	no significant termination
cg3040	2899912	2899933	-	-5.8	-4.37092	71	no significant termination
cg3046	2908285	2908303	+	-4.5	-3.9344	59	no significant termination
cg3047	2908566	2908604	-	-13.4	-4.92239	100	no significant termination
cg3050	2914128	2914184	+	-13.2	-3.56844	89	no significant termination
cg3051	2913316	2913329	-	-8.1	-2.83715	57	insufficient coverage
cg3057	2918659	2918675	-	-3	-2.98966	43	no significant termination
cg3063	2923721	2923734	-	-5.3	-2.7083	48	no significant termination
cg3066	2926505	2926519	+	-4.2	-4.59944	71	no significant termination
cg3067	2926006	2926022	-	-7.9	-4.17048	74	no significant termination
cg3068	2927500	2927527	-	-13.4	-4.88711	100	loop
cg3075	2936188	2936198	+	-2.4	-4.58395	65	no significant termination
cg3080	2939730	2939751	-	-11.5	-5.2422	100	insufficient coverage
cg3083	2943132	2943149	+	-7.1	-2.57564	56	no significant termination
cg3085	2945360	2945374	+	-4.3	-3.97368	60	no significant termination
cg3086	2945010	2945048	-	-2.2	-3.57561	47	no significant termination
cg3087	2946537	2946547	-	-3.2	-3.2614	46	no significant termination
cg3089	2947720	2947738	+	-6	-3.20348	55	no significant termination
cg3091	2949715	2949730	+	-2.6	-3.69938	51	no significant termination
cg3092	2951379	2951391	+	-5.5	-2.96814	49	no significant termination
cg3093	2950932	2950964	-	-6.9	-3.73775	62	no significant termination
cg3095	2953429	2953460	+	-7.2	-4.4017	76	no significant termination
cg3096	2953422	2953467	-	-17.1	-3.53012	100	no significant termination
cg3097	2955256	2955288	-	-16.4	-3.8901	100	no significant termination
cg3101	2961489	2961510	+	-15.9	-5.38549	100	no significant termination
cg3102	2961354	2961365	-	-4.4	-3.78953	58	no significant termination
cg3107	2968829	2968884	-	-5.5	-4.81083	75	no significant termination
cg3108	2970438	2970450	-	-7.7	-4.08692	73	insufficient coverage
cg3110	2971669	2971693	+	-3.5	-4.00868	58	no significant termination
cg3111	2971187	2971213	-	-2.9	-4.16904	59	no significant termination
cg3112	2971789	2971816	-	-19.9	-4.14392	100	stem 2
cg3119	2980246	2980275	+	-15.8	-3.84451	100	stem 1
cg3120	2981743	2981772	+	-11.5	-3.84719	88	stem 1
cg3121	2981743	2981772	-	-11.5	-3.57792	83	no significant termination
cg3124	2982963	2982996	+	-24.1	-4.03234	100	insufficient coverage
cg3125	2982959	2983000	-	-29.1	-3.91716	100	stem 1
cg3128	2986288	2986301	-	-2.4	-2.72463	39	no significant termination
cg3130	2989373	2989397	+	-5.7	-2.53876	48	insufficient coverage
cg3132	2992544	2992571	+	-15.7	-4.68724	100	stem 1
cg3133	2992779	2992832	-	-30.7	-4.38712	100	stem 1
cg3136	2995300	2995326	-	-5	-4.47888	67	no significant termination
cg3140	2999493	2999518	+	-9.7	-2.78463	64	no significant termination
cg3141	2999188	2999217	-	-10.8	-3.72453	76	insufficient coverage
cg3143	3002216	3002245	+	-10.7	-3.78775	80	no significant termination
cg3144	3002144	3002183	-	-7.8	-3.62522	68	insufficient coverage
cg3147	3002801	3002818	-	-7.7	-3.14344	62	no significant termination
cg3149	3005301	3005339	+	-20.6	-4.87318	100	stem 2
cg3153	3009057	3009073	+	-7.9	-3.29324	59	no significant termination
cg3154	3008432	3008442	-	-3.2	-3.25088	45	no significant termination
cg3156	3012263	3012288	+	-19.1	-5.07652	100	stem 1
cg3157	3012263	3012288	-	-19.1	-3.35358	100	no significant termination
cg3163	3019293	3019306	-	-2.3	-4.01078	55	no significant termination
cg3165	3023069	3023089	+	-8.2	-3.44051	64	no significant termination
cg3166	3022304	3022319	-	-4.6	-4.07568	62	no significant termination
cg3168	3025301	3025337	+	-24.7	-3.94402	100	insufficient coverage
cg3169	3025301	3025337	-	-24	-2.71731	100	loop
cg3176	3034421	3034446	+	-14.1	-5.02074	100	no significant termination
cg3177	3034486	3034535	-	-21.7	-3.01791	100	no significant termination
cg3179	3041390	3041427	-	-15.7	-4.73108	100	stem 1
cg3186	3048776	3048799	-	-13.2	-4.57569	100	stem 1
cg3192	3057555	3057581	+	-5	-3.01712	50	no significant termination
cg3193	3056729	3056750	-	-7.3	-4.4009	79	insufficient coverage
cg3195	3060370	3060397	+	-12.8	-3.73858	90	no significant termination
cg3196	3060370	3060397	-	-12.8	-5.07523	100	no significant termination
cg3197	3063994	3064021	+	-11.2	-4.4009	91	stem 1
cg3198	3063994	3064021	-	-8.3	-4.18058	77	no significant termination
cg3204	3071572	3071590	+	-6	-3.76968	63	insufficient coverage
cg3209	3074731	3074743	+	-2.7	-3.61106	49	no significant termination
cg3211	3077053	3077065	+	-3.3	-3.95071	55	no significant termination
cg3212	3077595	3077623	+	-18.3	-3.71649	100	stem 1
cg3213	3079296	3079343	+	-6.1	-4.61527	75	stem 1
cg3214	3079304	3079335	-	-13.7	-3.92641	95	no significant termination
cg3216	3083230	3083275	+	-7.5	-3.72576	67	no significant termination
cg3218	3083230	3083275	-	-14.1	-2.90392	88	insufficient coverage
cg3220	3088704	3088731	+	-4.2	-3.59979	52	no significant termination
cg3225	3091494	3091504	+	-4.6	-3.31845	52	no significant termination
cg3227	3094209	3094246	+	-13.5	-4.1822	100	loop
cg3230	3095241	3095293	+	-23.1	-4.72029	100	insufficient coverage
cg3231	3095241	3095293	-	-20.9	-4.20768	100	stem 1
cg3232	3095814	3095842	-	-13.2	-4.20696	100	insufficient coverage
cg3233	3097487	3097497	-	-6.8	-3.33969	59	no significant termination
cg3236	3098730	3098753	-	-5.2	-3.55444	55	no significant termination
cg3237	3100324	3100346	+	-11.3	-5.16237	100	stem 1
cg3238	3100324	3100346	-	-9.1	-3.63991	74	stem 1
cg3239	3100696	3100718	-	-4.1	-3.05877	47	no significant termination
cg3242	3104780	3104810	+	-5.4	-3.76373	59	no significant termination
cg3243	3104305	3104315	-	-6.8	-2.84276	52	insufficient coverage
cg3244	3107093	3107104	+	-5.8	-3.41051	57	no significant termination
cg3245	3106649	3106661	-	-6.9	-4.2558	74	insufficient coverage
cg3246	3109447	3109460	+	-5.9	-3.35046	56	no significant termination
cg3247	3109097	3109118	-	-10.9	-3.53012	79	no significant termination
cg3249	3112175	3112192	+	-5.5	-2.50479	46	insufficient coverage
cg3250	3111688	3111698	-	-4.6	-4.08216	62	no significant termination
cg3252	3114481	3114496	+	-4	-2.83867	45	no significant termination
cg3253	3114042	3114060	-	-3.1	-4.41616	64	no significant termination
cg3254	3114965	3114994	-	-18.1	-4.42667	100	stem 1
cg3255	3115594	3115649	-	-17.8	-3.55563	100	no significant termination
cg3258	3118977	3119002	+	-11.2	-4.57474	100	insufficient coverage
cg3263	3127151	3127182	+	-19.6	-5.56264	100	insufficient coverage
cg3264	3127151	3127182	-	-17.4	-5.39755	100	stem 1
cg3266	3128199	3128211	-	-3.3	-4.1899	58	no significant termination
cg3271	3132155	3132165	+	-5.4	-2.80074	49	no significant termination
cg3272	3132244	3132257	-	-3.7	-3.41051	48	no significant termination
cg3273	3133131	3133154	-	-5.4	-2.78596	49	no significant termination
cg3278	3136304	3136317	+	-3.7	-3.54741	50	no significant termination
cg3279	3136088	3136098	-	-6.8	-3.5891	61	no significant termination
cg3288	3144376	3144421	+	-10.3	-3.13403	73	no significant termination
cg3289	3144992	3145004	+	-6.2	-3.02144	52	no significant termination
cg3290	3144448	3144461	-	-3.7	-3.53444	50	no significant termination
cg3291	3146789	3146824	+	-3.3	-4.17537	60	insufficient coverage
cg3292	3147185	3147218	+	-9.4	-2.87132	65	ttail
cg3293	3148146	3148173	+	-21.4	-3.18681	100	insufficient coverage
cg3295	3150305	3150319	+	-7.8	-3.04322	60	insufficient coverage
cg3296	3150167	3150187	-	-9	-2.64061	63	no significant termination
cg3299	3151356	3151398	-	-20.8	-3.35832	100	stem 2
cg3300	3152254	3152296	+	-11.4	-3.7108	85	no significant termination
cg3301	3154054	3154081	+	-7.8	-4.86033	91	insufficient coverage
cg3303	3153796	3153825	-	-7.9	-3.29144	64	no significant termination
cg3304	3154588	3154625	-	-16.5	-2.84919	100	no significant termination
cg3306	3156674	3156715	-	-18.9	-5.36441	100	stem 1
cg3317	3165174	3165220	+	-25.6	-3.71527	100	stem 1
cg3318	3165174	3165220	-	-25.6	-3.03814	100	no significant termination
cg3323	3171826	3171864	+	-14	-4.18164	100	no significant termination
cg3324	3171816	3171874	-	-16.2	-3.09004	100	no significant termination
cg3326	3174063	3174073	-	-8.2	-2.85078	62	no significant termination
cg3328	3176178	3176217	+	-19.5	-5.24129	100	stem 1
cg3330	3178310	3178322	+	-3.4	-3.85909	54	insufficient coverage
cg3331	3177756	3177772	-	-5.1	-5.03314	82	no significant termination
cg3334	3181452	3181476	+	-3	-5.08601	74	insufficient coverage
cg3335	3182821	3182857	+	-13.2	-3.09516	86	no significant termination
cg3336	3182816	3182862	-	-16.9	-3.0976	100	stem 1
cg3337	3184544	3184555	-	-5.8	-3.00298	53	no significant termination
cg3340	3187134	3187162	-	-5.1	-3.17212	52	no significant termination
cg3341	3188476	3188491	-	-6	-3.80114	64	no significant termination
cg3343	3190710	3190739	-	-7.9	-5.65927	100	no significant termination
cg3344	3191952	3191982	+	-16.9	-4.35524	100	stem 1
cg3345	3193017	3193054	+	-9.7	-2.57683	66	no significant termination
cg3346	3193017	3193054	-	-11.9	-4.86822	100	no significant termination
cg3347	3196686	3196698	+	-7.7	-2.87564	59	no significant termination
cg3348	3196249	3196279	-	-3.4	-3.96327	56	no significant termination
cg3349	3197249	3197278	-	-10.1	-5.51046	100	insufficient coverage
cg3352	3200145	3200159	-	-4.2	-3.68988	55	no significant termination
cg3356	3204293	3204324	-	-19.6	-4.67943	100	insufficient coverage
cg3365	3213541	3213578	-	-21.4	-3.96531	100	stem 1
cg3369	3219094	3219121	+	-17.2	-4.82901	100	no significant termination
cg3370	3219094	3219121	-	-17.2	-5.53079	100	insufficient coverage
cg3371	3221556	3221577	+	-7.9	-5.1925	93	no significant termination
cg3372	3222898	3222910	+	-3.3	-3.32963	48	no significant termination
cg3375	3224726	3224759	+	-21.3	-3.72984	100	stem 1
cg3376	3224726	3224759	-	-21.3	-4.52266	100	insufficient coverage
cg3377	3224971	3224981	-	-6.8	-4.72272	80	no significant termination
cg3378	3225333	3225347	-	-10	-3.29144	73	no significant termination
cg3381	3227070	3227103	+	-25.5	-5.45802	100	stem 1
cg3382	3227070	3227103	-	-25.5	-4.65895	100	stem 1
cg3384	3228785	3228800	-	-6.2	-3.74224	61	no significant termination
cg3385	3229715	3229748	-	-19.9	-3.75153	100	stem 1
cg3387	3231811	3231821	-	-4	-2.85712	45	no significant termination
cg3391	3238451	3238463	+	-3.4	-2.94199	45	insufficient coverage
cg3392	3239599	3239622	+	-11.6	-4.13767	91	no significant termination
cg3393	3244420	3244446	+	-10.2	-4.77986	100	insufficient coverage
cg3394	3245843	3245860	+	-9.8	-3.69621	76	insufficient coverage
cg3395	3245843	3245860	-	-10.5	-5.14563	100	no significant termination
cg3396	3247618	3247648	-	-4	-4.8143	71	stem 1
cg3397	3248878	3248893	-	-3.9	-4.93547	74	stem 1
cg3400	3255601	3255630	-	-17.3	-3.63895	100	insufficient coverage
cg3402	3256717	3256755	+	-19.1	-5.14563	100	stem 1
cg3403	3256717	3256755	-	-19.1	-4.77216	100	insufficient coverage
cg3404	3257602	3257627	-	-14.7	-4.01025	100	stem 1
cg3407	3260336	3260369	+	-17.5	-5.74684	100	insufficient coverage
cg3408	3260335	3260370	-	-11.8	-2.70525	75	no significant termination
cg3409	3260647	3260684	-	-14.3	-3.95456	100	stem 1
cg3411	3262215	3262253	+	-29	-4.65895	100	stem 1
cg3412	3262208	3262260	-	-25.7	-4.13343	100	stem 1
cg3418	3269421	3269440	+	-6.4	-3.14132	57	no significant termination
cg3419	3272749	3272783	+	-20.1	-5.07011	100	stem 1
cg3420	3273633	3273650	+	-2.7	-4.37711	62	no significant termination
cg3424	3276747	3276763	+	-5.1	-3.01924	50	no significant termination
cg3425	3276180	3276191	-	-2.2	-3.92869	54	no significant termination
cg3429	3279944	3279972	-	-14.6	-5.1675	100	loop
cg4006	1410100	1410112	+	-2	-4.74801	67	no significant termination
cg4027	2357406	2357416	-	-6.8	-3.80461	66	insufficient coverage
